# Supplementary material for: Systematic review with meta-analysis of the epidemiological evidence relating smoking to COPD, chronic bronchitis and emphysema
Source: BMC Pulm Med. 2011 Jun 14;11:36. doi: 10.1186/1471-2466-11-36 (PMC3128042; doi:10.1186/1471-2466-11-36)
Supplement: Additional file 10 — MetaSumm. .XLS file allowing the user readily to view selected results from the full meta-analysis output in additional files 4 to 9. [file 1471-2466-11-36-S10.XLS]

## Sheet: Intro
Systematic review with meta-analysis of the epidemiological evidence relating smoking to COPD, chronic bronchitis and emphysema
Barbara A Forey, Alison J Thornton and Peter N Lee
Additional file 10 : MetaSumm.xls
Intro sheet
This file includes selected sections of all the meta-analyses carried out.
As described in Additional file 1, full output from the meta-analyses consists of eight sections, and is presented in six RTF files.
This file includes only the cover page of each analysis (which describes the selection of RRs for the particular analysis), and sections 3 and 6
(which give the results of the meta-analyses of, respectively, the most- and least-adjusted RRs).
Each analysis is presented here as a worksheet, identified by a 3-part table name:
	first digit indicates the outcome,		1 = COPD
			2 = CB
			3 = Emphysema
	second letter indicates the analysis group :		A = Ever smoking
			B = Current smoking
			C = Ever or current smoking
			D = Ex smoking
			E = Amount smoked
			F = Age started
			G = Pack-years
			H = Duration of smoking
			I = Years quit (vs never or long-term ex)
			J = Years quit (vs current or recent ex)
	third number indicates main or variant analysis within group (see List of Tables below)
A full list of tables is shown below. This also indicates corresponding table and figure numbers in the main paper (where applicable), and in the full RFT files.
(Meta-regression tables are also listed there although not otherwise included in this file.)
Within each worksheet, the overall most-adjusted results are presented first, followed by the most-adjusted results by various characteristics,
followed by least-adjusted overall results and finally the least-adjusted results by characteristics. On occasion, no least-adjusted results are presented.
Two further worksheets allow the reader to bring together different analyses.
In sheet OverallSumm, the overall analysis for different tables can be displayed simply by typing in the table names (as described above)
into the green shaded cell in each block. Most-adjusted and least-adjusted results are displayed side by side.
The first 3 rows of the cover sheet are also shown, which usually give the table name and a description of the outcome and exposure.
Similarly in sheet CharacSumm, a number of tables can be selected by typing the table names into the green shaded cells at the top of the sheet.
Additionally, a characteristic name must be typed into cell A4 (or this may conveniently be copied from one of the analysis sheets as the wording must be an
exact match). The statistics to be displayed may also be chosen by typing in the numbers of the required statistics corresponding to those shown in
columns J and K.
Cells shown as #REF probably indicate that the table name typed in does not exist.
#N/A usually indicates that the particular analysis was not carried out. (e.g. no least-adjusted analysis was done, or the particular characteristic was not
included in that table)
Note that when typing table names from group E, it is necessary to type an initial apostrophe, to avoid Excel interpreting the table name as a number in
exponential format.
List of tables
Major smoking index (code)	Variant analysis			Table number (in full output and this xls smmary file)				In main paper				Page number (in full output)
				COPD	CB	Emp		Table number	Forest plot	Funnel plot		COPD	CB	Emp
Ever smoking (A)	Any producta			1-A-1	2-A-1	3-A-1		5	1-3	10-12		1	1	1
	Cigarettesb			1-A-2	2-A-2	3-A-2						30	29	21
	Any producta (based on mortality)			1-A-3	2-A-3							52	50
	Any producta (based on lung function only)			1-A-4								68
	Any producta (based on other than mortality/lung function)			1-A-5								86
	Any producta (based on symptoms only)				2-A-4								56
	Any producta (based on other than mortality/symptoms)				2-A-5								76
	Any producta - meta-regression			1-A-6	2-A-6	3-A-6		6c				R2d	R41	R77
Current smoking (B)	Any producta			1-B-1	2-B-1	3-B-1		7	4-6			104	92	34
	Cigarettesb			1-B-2	2-B-2	3-B-2						132	120	54
	Any producta (based on mortality)			1-B-3	2-B-3							153	141
	Any producta (based on lung function only)			1-B-4								169
	Any producta (based on other than mortality/lung function)			1-B-5								187
	Any producta (based on symptoms only)				2-B-4								147
	Any producta (based on other than mortality/symptoms)				2-B-5								167
	Any producta - meta-regression			1-B-6	2-B-6	3-B-6		8c				R22d	R59	R92
Ever smoking (or current if ever not available) (C)	Any producta			1-C-1	2-C-1	3-C-1		9				204	183	67
	Cigarettesb			1-C-2	2-C-2	3-C-2						235	212	87
Current smoking (or ever if current not available) (C)	Any producta			1-C-6	2-C-6	3-C-6		9				258	234	100
	Cigarettesb			1-C-7	2-C-7	3-C-7						280	255	112
Ex smoking (D)	Any producta			1-D-1	2-D-1	3-D-1		10	7-9			302	276	124
	Cigarettesb			1-D-2	2-D-2	3-D-2						330	304	143
a (or cigarettes if all product not available)
b (or cigarettes if all product not available)
c COPD and CB only
d Page number of meta-regression output
Dose-related index (code)	Table type	Key value	Maximum range	Table number (in full output and this xls smmary file)				In main paper				Page number (in full output)
				COPD	CB	Emp		Table number	Forest plot	Funnel Plot		COPD	CB	Emp
Amount smoked (E)	Key value scheme 1	5	1-19	1-E-1	2-E-1	3-E-1		11				1	1	1
		20	6-44	1-E-2	2-E-2	3-E-2		11				20	22	18
		45	21+	1-E-3	2-E-3	3-E-3		11				39	41	35
	Key value scheme 2	1	1-9	1-E-4	2-E-4							58	60
		10	2-19	1-E-5	2-E-5							73	73
		20	11-29	1-E-6	2-E-6							86	86
		30	21-39	1-E-7	2-E-7							101	101
		40	31-98	1-E-8	2-E-8							114	114
		999*	41+	1-E-9	2-E-9							127	127
	Highest vs lowest			1-E-10	2-E-10	3-E-10		11				140	140	52
Age started (F)	Key value	26	19+	1-F-1				12				159
		18	15-25	1-F-2				12				172
		14	1-17	1-F-3				12				185
	Youngest vs oldest			1-F-4	2-F-4	3-F-4		12				198	159	67
Pack-years (G)	Key value scheme 1	5	1-19	1-G-1	2-G-1			13				213	173
		20	6-44	1-G-2	2-G-2			13				232	190
		45	21+	1-G-3	2-G-3			13				249	207
	Key value scheme 2	1	1-9	1-G-4								266
		10	2-19	1-G-5								279
		20	11-29	1-G-6								292
		30	21-39	1-G-7								305
		999*	41+	1-G-8								318
	Highest vs lowest			1-G-9	2-G-9	3-G-9		13				331	224	81
Duration of smoking (H)	Highest vs lowest			1-H-1	2-H-1	3-H-1		14				348	239	95
Duration of quitting (vs never) (I)	Key value scheme 1	12	8+	1-I-1	2-I-1			15				363	254
		7	4-11	1-I-2	2-I-2			15				376	267
		3	1-6	1-I-3	2-I-3			15				389	279
	Key value scheme 2	20	13+	1-I-4	2-I-4							402	291
		12	4-19	1-I-5	2-I-5							415	303
		3	1-11	1-I-6	2-I-6							428	315
	Most recent vs longest			1-I-7	2-I-7			15				441	328
Duration of quitting (vs current) (J)	Key value scheme 1	3	1-6	1-J-1	2-J-1			16				456	343
		7	4-11	1-J-2	2-J-2			16				466	353
		12	8+	1-J-3	2-J-3			16				476	363
	Key value scheme 2	3	1-11	1-J-4	2-J-4							487	374
		12	4-19	1-J-5	2-J-5							498	385
		20	13+	1-J-6	2-J-6							509	395
	Longest-term vs most recent			1-J-7	2-J-7			16				520	405
		* 999 represents an open-ended category

## Sheet: OverallSumm
	Overall Summary sheet													Max rows per sheet
	Type the requited table numbers into the green cells													999
1A1	1		Table 1 - A - 1 -	IESCOPD - Meta-analysis of ever smoking, any product (or cigarettes if all product not available)								Any COPD
1A1	25	511		Most-adjusted			Least-adjusted		129	2.34 (2.27-2.40)	2.89 (2.63-3.17)	8.11	***
1A1	26	512							133	2.28 (2.22-2.35)	2.85 (2.59-3.15)	9.41	***
1A1	27	513	N	129		N	133
1A1	28	514	NS	98		NS	98
1A1	29	515	Wt	5116.47		Wt	5295.76
1A1	30	516	HetChi	1038.04		HetChi	1241.46
1A1	31	517	Het df	128		Het df	132
1A1	32	518	Het P	***		Het P	***
1A1	33	519	FixedRR	2.34		FixedRR	2.28
1A1	34	520	RRl	2.27		RRl	2.22
1A1	35	521	RRu	2.4		RRu	2.35
1A1	36	522	P	+++		P	+++
1A1	37	523	RandomRR	2.89		RandomRR	2.85
1A1	38	524	RRl	2.63		RRl	2.59
1A1	39	525	RRu	3.17		RRu	3.15
1A1	40	526	P	+++		P	+++
1A1	41	527	AsymmP	***		AsymmP	***
1B1	1		Table 1 - B - 1 -	IESCOPD - Meta-analysis of current smoking, any product (or cigarettes if all product not available)								Any COPD
1B1	25	510		Most-adjusted			Least-adjusted		120	3.00 (2.91-3.09)	3.51 (3.08-3.99)	13.81	***
1B1	26	511							124	2.97 (2.88-3.06)	3.41 (3.00-3.87)	14.05	***
1B1	27	512	N	120		N	124
1B1	28	513	NS	91		NS	91
1B1	29	514	Wt	4226.45		Wt	4281.14
1B1	30	515	HetChi	1643.43		HetChi	1728.57
1B1	31	516	Het df	119		Het df	123
1B1	32	517	Het P	***		Het P	***
1B1	33	518	FixedRR	3		FixedRR	2.97
1B1	34	519	RRl	2.91		RRl	2.88
1B1	35	520	RRu	3.09		RRu	3.06
1B1	36	521	P	+++		P	+++
1B1	37	522	RandomRR	3.51		RandomRR	3.41
1B1	38	523	RRl	3.08		RRl	3
1B1	39	524	RRu	3.99		RRu	3.87
1B1	40	525	P	+++		P	+++
1B1	41	526	AsymmP	*		AsymmP	(*)
2B1	1		Table 2 - B - 1 -	IESCOPD - Meta-analysis of current smoking, any product (or cigarettes if all product not available)								Any CB
2B1	25	525		Most-adjusted			Least-adjusted		113	2.82 (2.74-2.90)	3.41 (3.13-3.72)	5.80	***
2B1	26	526							117	2.70 (2.63-2.78)	3.43 (3.12-3.77)	7.66	***
2B1	27	527	N	113		N	117
2B1	28	528	NS	78		NS	78
2B1	29	529	Wt	4326.48		Wt	4552.58
2B1	30	530	HetChi	649.16		HetChi	888.81
2B1	31	531	Het df	112		Het df	116
2B1	32	532	Het P	***		Het P	***
2B1	33	533	FixedRR	2.82		FixedRR	2.7
2B1	34	534	RRl	2.74		RRl	2.63
2B1	35	535	RRu	2.9		RRu	2.78
2B1	36	536	P	+++		P	+++
2B1	37	537	RandomRR	3.41		RandomRR	3.43
2B1	38	538	RRl	3.13		RRl	3.12
2B1	39	539	RRu	3.72		RRu	3.77
2B1	40	540	P	+++		P	+++
2B1	41	541	AsymmP	***		AsymmP	***
1A4	1		Table 1 - A - 4 -	IESCOPD - Meta-analysis of ever smoking, any product (or cigarettes if all product not available)								COPD based on lung function only
1A4	25	544		Most-adjusted			Least-adjusted		62	2.16 (2.09-2.23)	2.35 (2.13-2.59)	5.07	***
1A4	26	545							64	2.17 (2.10-2.24)	2.35 (2.13-2.60)	5.08	***
1A4	27	546	N	62		N	64
1A4	28	547	NS	49		NS	49
1A4	29	548	Wt	3472.35		Wt	3497.42
1A4	30	549	HetChi	308.99		HetChi	319.93
1A4	31	550	Het df	61		Het df	63
1A4	32	551	Het P	***		Het P	***
1A4	33	552	FixedRR	2.16		FixedRR	2.17
1A4	34	553	RRl	2.09		RRl	2.1
1A4	35	554	RRu	2.23		RRu	2.24
1A4	36	555	P	+++		P	+++
1A4	37	556	RandomRR	2.35		RandomRR	2.35
1A4	38	557	RRl	2.13		RRl	2.13
1A4	39	558	RRu	2.59		RRu	2.6
1A4	40	559	P	+++		P	+++
1A4	41	560	AsymmP	*		AsymmP	*
1A5	1		Table 1 - A - 5 -	IESCOPD - Meta-analysis of ever smoking, any product (or cigarettes if all product not available)								COPD other than mortality/lung function
1A5	25	544		Most-adjusted			Least-adjusted		42	2.31 (2.18-2.44)	3.04 (2.53-3.65)	8.20	***
1A5	26	545							44	2.17 (2.06-2.29)	3.00 (2.46-3.65)	11.01	***
1A5	27	546	N	42		N	44
1A5	28	547	NS	31		NS	31
1A5	29	548	Wt	1245.03		Wt	1376.58
1A5	30	549	HetChi	336.06		HetChi	473.46
1A5	31	550	Het df	41		Het df	43
1A5	32	551	Het P	***		Het P	***
1A5	33	552	FixedRR	2.31		FixedRR	2.17
1A5	34	553	RRl	2.18		RRl	2.06
1A5	35	554	RRu	2.44		RRu	2.29
1A5	36	555	P	+++		P	+++
1A5	37	556	RandomRR	3.04		RandomRR	3
1A5	38	557	RRl	2.53		RRl	2.46
1A5	39	558	RRu	3.65		RRu	3.65
1A5	40	559	P	+++		P	+++
1A5	41	560	AsymmP	***		AsymmP	***
1B1	1		Table 1 - B - 1 -	IESCOPD - Meta-analysis of current smoking, any product (or cigarettes if all product not available)								Any COPD
1B1	25	510		Most-adjusted			Least-adjusted		120	3.00 (2.91-3.09)	3.51 (3.08-3.99)	13.81	***
1B1	26	511							124	2.97 (2.88-3.06)	3.41 (3.00-3.87)	14.05	***
1B1	27	512	N	120		N	124
1B1	28	513	NS	91		NS	91
1B1	29	514	Wt	4226.45		Wt	4281.14
1B1	30	515	HetChi	1643.43		HetChi	1728.57
1B1	31	516	Het df	119		Het df	123
1B1	32	517	Het P	***		Het P	***
1B1	33	518	FixedRR	3		FixedRR	2.97
1B1	34	519	RRl	2.91		RRl	2.88
1B1	35	520	RRu	3.09		RRu	3.06
1B1	36	521	P	+++		P	+++
1B1	37	522	RandomRR	3.51		RandomRR	3.41
1B1	38	523	RRl	3.08		RRl	3
1B1	39	524	RRu	3.99		RRu	3.87
1B1	40	525	P	+++		P	+++
1B1	41	526	AsymmP	*		AsymmP	(*)
1B2	1		Table 1 - B - 2 -	IESCOPD - Meta-analysis of current smoking, cigarettes (or all products if cigarettes not available)								Any COPD
1B2	26	187		Most-adjusted			Least-adjusted		120	3.03 (2.94-3.12)	3.59 (3.15-4.09)	14.30	***
1B2	27	188							124	3.00 (2.91-3.09)	3.47 (3.05-3.95)	14.53	***
1B2	28	189	N	120		N	124
1B2	29	190	NS	91		NS	91
1B2	30	191	Wt	4249.8		Wt	4302.88
1B2	31	192	HetChi	1701.38		HetChi	1787.7
1B2	32	193	Het df	119		Het df	123
1B2	33	194	Het P	***		Het P	***
1B2	34	195	FixedRR	3.03		FixedRR	3
1B2	35	196	RRl	2.94		RRl	2.91
1B2	36	197	RRu	3.12		RRu	3.09
1B2	37	198	P	+++		P	+++
1B2	38	199	RandomRR	3.59		RandomRR	3.47
1B2	39	200	RRl	3.15		RRl	3.05
1B2	40	201	RRu	4.09		RRu	3.95
1B2	41	202	P	+++		P	+++
1B2	42	203	AsymmP	*		AsymmP	*
1B3	1		Table 1 - B - 3 -	IESCOPD - Meta-analysis of current smoking, any product (or cigarettes if all product not available)								COPD based on mortality
1B3	25	544		Most-adjusted			Least-adjusted		33	6.58 (6.10-7.10)	4.68 (3.50-6.25)	10.45	***
1B3	26	545							33	6.03 (5.59-6.50)	4.46 (3.18-6.26)	15.26	***
1B3	27	546	N	33		N	33
1B3	28	547	NS	24		NS	24
1B3	29	548	Wt	660.35		Wt	678.48
1B3	30	549	HetChi	334.36		HetChi	488.27
1B3	31	550	Het df	32		Het df	32
1B3	32	551	Het P	***		Het P	***
1B3	33	552	FixedRR	6.58		FixedRR	6.03
1B3	34	553	RRl	6.1		RRl	5.59
1B3	35	554	RRu	7.1		RRu	6.5
1B3	36	555	P	+++		P	+++
1B3	37	556	RandomRR	4.68		RandomRR	4.46
1B3	38	557	RRl	3.5		RRl	3.18
1B3	39	558	RRu	6.25		RRu	6.26
1B3	40	559	P	+++		P	+++
1B3	41	560	AsymmP	*		AsymmP	(*)
1B4	1		Table 1 - B - 4 -	IESCOPD - Meta-analysis of current smoking, any product (or cigarettes if all product not available)								COPD based on lung function only
1B4	25	544		Most-adjusted			Least-adjusted		58	2.41 (2.32-2.50)	2.79 (2.43-3.21)	8.83	***
1B4	26	545							60	2.41 (2.32-2.50)	2.75 (2.40-3.15)	8.58	***
1B4	27	546	N	58		N	60
1B4	28	547	NS	45		NS	45
1B4	29	548	Wt	2818.84		Wt	2822.71
1B4	30	549	HetChi	503.36		HetChi	506.03
1B4	31	550	Het df	57		Het df	59
1B4	32	551	Het P	***		Het P	***
1B4	33	552	FixedRR	2.41		FixedRR	2.41
1B4	34	553	RRl	2.32		RRl	2.32
1B4	35	554	RRu	2.5		RRu	2.5
1B4	36	555	P	+++		P	+++
1B4	37	556	RandomRR	2.79		RandomRR	2.75
1B4	38	557	RRl	2.43		RRl	2.4
1B4	39	558	RRu	3.21		RRu	3.15
1B4	40	559	P	+++		P	+++
1B4	41	560	AsymmP	(*)		AsymmP	(*)
1B5	1		Table 1 - B - 5 -	IESCOPD - Meta-analysis of current smoking, any product (or cigarettes if all product not available)								COPD other than mortality/lung function
1B5	25	545		Most-adjusted			Least-adjusted		36	3.37 (3.14-3.61)	3.61 (2.93-4.45)	7.58	***
1B5	26	546							38	3.38 (3.16-3.62)	3.50 (2.87-4.26)	7.22	***
1B5	27	547	N	36		N	38
1B5	28	548	NS	27		NS	27
1B5	29	549	Wt	804.81		Wt	837.5
1B5	30	550	HetChi	265.42		HetChi	267.22
1B5	31	551	Het df	35		Het df	37
1B5	32	552	Het P	***		Het P	***
1B5	33	553	FixedRR	3.37		FixedRR	3.38
1B5	34	554	RRl	3.14		RRl	3.16
1B5	35	555	RRu	3.61		RRu	3.62
1B5	36	556	P	+++		P	+++
1B5	37	557	RandomRR	3.61		RandomRR	3.5
1B5	38	558	RRl	2.93		RRl	2.87
1B5	39	559	RRu	4.45		RRu	4.26
1B5	40	560	P	+++		P	+++
1B5	41	561	AsymmP	N.S.		AsymmP	N.S.
1C1	1		Table 1 - C - 1 -	IESCOPD - Meta-analysis of ever smoking (or current if ever not available), any product (or cigarettes if all product not								Any COPD
1C1	27	533		Most-adjusted			Least-adjusted		138	2.47 (2.40-2.53)	3.00 (2.71-3.32)	10.61	***
1C1	28	534							143	2.41 (2.35-2.48)	2.97 (2.67-3.29)	11.79	***
1C1	29	535	N	138		N	143
1C1	30	536	NS	104		NS	104
1C1	31	537	Wt	5409.15		Wt	5593.34
1C1	32	538	HetChi	1454.1		HetChi	1673.61
1C1	33	539	Het df	137		Het df	142
1C1	34	540	Het P	***		Het P	***
1C1	35	541	FixedRR	2.47		FixedRR	2.41
1C1	36	542	RRl	2.4		RRl	2.35
1C1	37	543	RRu	2.53		RRu	2.48
1C1	38	544	P	+++		P	+++
1C1	39	545	RandomRR	3		RandomRR	2.97
1C1	40	546	RRl	2.71		RRl	2.67
1C1	41	547	RRu	3.32		RRu	3.29
1C1	42	548	P	+++		P	+++
1C1	43	549	AsymmP	***		AsymmP	***
1C2	1		Table 1 - C - 2 -	IESCOPD - Meta-analysis of ever smoking (or current if ever not available), cigarettes (or all products if cigarettes not								Any COPD
1C2	27	188		Most-adjusted			Least-adjusted		138	2.47 (2.41-2.54)	3.02 (2.73-3.34)	10.74	***
1C2	28	189							143	2.42 (2.36-2.48)	2.99 (2.69-3.32)	11.89	***
1C2	29	190	N	138		N	143
1C2	30	191	NS	104		NS	104
1C2	31	192	Wt	5446.71		Wt	5620.8
1C2	32	193	HetChi	1471.11		HetChi	1688.8
1C2	33	194	Het df	137		Het df	142
1C2	34	195	Het P	***		Het P	***
1C2	35	196	FixedRR	2.47		FixedRR	2.42
1C2	36	197	RRl	2.41		RRl	2.36
1C2	37	198	RRu	2.54		RRu	2.48
1C2	38	199	P	+++		P	+++
1C2	39	200	RandomRR	3.02		RandomRR	2.99
1C2	40	201	RRl	2.73		RRl	2.69
1C2	41	202	RRu	3.34		RRu	3.32
1C2	42	203	P	+++		P	+++
1C2	43	204	AsymmP	***		AsymmP	***
1C6	1		Table 1 - C - 6 -	IESCOPD - Meta-analysis of current smoking (or ever if current not available), any product (or cigarettes if all product n								Any COPD
1C6	27	127		Most-adjusted			Least-adjusted		139	2.87 (2.79-2.95)	3.46 (3.07-3.90)	13.15	***
1C6	28	128							143	2.78 (2.70-2.85)	3.38 (2.99-3.82)	14.70	***
1C6	29	129	N	139		N	143
1C6	30	130	NS	104		NS	104
1C6	31	131	Wt	4764.46		Wt	4929.56
1C6	32	132	HetChi	1814.16		HetChi	2086.97
1C6	33	133	Het df	138		Het df	142
1C6	34	134	Het P	***		Het P	***
1C6	35	135	FixedRR	2.87		FixedRR	2.78
1C6	36	136	RRl	2.79		RRl	2.7
1C6	37	137	RRu	2.95		RRu	2.85
1C6	38	138	P	+++		P	+++
1C6	39	139	RandomRR	3.46		RandomRR	3.38
1C6	40	140	RRl	3.07		RRl	2.99
1C6	41	141	RRu	3.9		RRu	3.82
1C6	42	142	P	+++		P	+++
1C6	43	143	AsymmP	**		AsymmP	**
1C7	1		Table 1 - C - 7 -	IESCOPD - Meta-analysis of current smoking (or ever if current not available), cigarettes (or all products if cigarettes n								Any COPD
1C7	27	127		Most-adjusted			Least-adjusted		139	2.89 (2.81-2.98)	3.53 (3.13-3.98)	13.59	***
1C7	28	128							143	2.80 (2.72-2.88)	3.43 (3.03-3.89)	15.15	***
1C7	29	129	N	139		N	143
1C7	30	130	NS	104		NS	104
1C7	31	131	Wt	4787.82		Wt	4951.3
1C7	32	132	HetChi	1875.61		HetChi	2151.04
1C7	33	133	Het df	138		Het df	142
1C7	34	134	Het P	***		Het P	***
1C7	35	135	FixedRR	2.89		FixedRR	2.8
1C7	36	136	RRl	2.81		RRl	2.72
1C7	37	137	RRu	2.98		RRu	2.88
1C7	38	138	P	+++		P	+++
1C7	39	139	RandomRR	3.53		RandomRR	3.43
1C7	40	140	RRl	3.13		RRl	3.03
1C7	41	141	RRu	3.98		RRu	3.89
1C7	42	142	P	+++		P	+++
1C7	43	143	AsymmP	**		AsymmP	**
1D1	1		Table 1 - D - 1 -	IESCOPD - Meta-analysis of ex smoking, any product (or cigarettes if all product not available)								Any COPD
1D1	25	510		Most-adjusted			Least-adjusted		110	2.12 (2.05-2.19)	2.35 (2.11-2.63)	7.43	***
1D1	26	511							113	2.14 (2.07-2.21)	2.37 (2.13-2.63)	7.23	***
1D1	27	512	N	110		N	113
1D1	28	513	NS	84		NS	84
1D1	29	514	Wt	3509.8		Wt	3545.64
1D1	30	515	HetChi	809.7		HetChi	810.13
1D1	31	516	Het df	109		Het df	112
1D1	32	517	Het P	***		Het P	***
1D1	33	518	FixedRR	2.12		FixedRR	2.14
1D1	34	519	RRl	2.05		RRl	2.07
1D1	35	520	RRu	2.19		RRu	2.21
1D1	36	521	P	+++		P	+++
1D1	37	522	RandomRR	2.35		RandomRR	2.37
1D1	38	523	RRl	2.11		RRl	2.13
1D1	39	524	RRu	2.63		RRu	2.63
1D1	40	525	P	+++		P	+++
1D1	41	526	AsymmP	*		AsymmP	*
1D2	1		Table 1 - D - 2 -	IESCOPD - Meta-analysis of ex smoking, cigarettes (or all products if cigarettes not available)								Any COPD
1D2	26	192		Most-adjusted			Least-adjusted		110	2.12 (2.05-2.19)	2.37 (2.12-2.64)	7.49	***
1D2	27	193							113	2.13 (2.06-2.21)	2.37 (2.13-2.64)	7.27	***
1D2	28	194	N	110		N	113
1D2	29	195	NS	84		NS	84
1D2	30	196	Wt	3529.4		Wt	3558.91
1D2	31	197	HetChi	816.38		HetChi	813.82
1D2	32	198	Het df	109		Het df	112
1D2	33	199	Het P	***		Het P	***
1D2	34	200	FixedRR	2.12		FixedRR	2.13
1D2	35	201	RRl	2.05		RRl	2.06
1D2	36	202	RRu	2.19		RRu	2.21
1D2	37	203	P	+++		P	+++
1D2	38	204	RandomRR	2.37		RandomRR	2.37
1D2	39	205	RRl	2.12		RRl	2.13
1D2	40	206	RRu	2.64		RRu	2.64
1D2	41	207	P	+++		P	+++
1D2	42	208	AsymmP	*		AsymmP	*
1E1	1		Table 1 - E - 1 -	IESCOPD - Meta-analysis of amount smoked : key value (1) 5								Any COPD, cigarettes (or any product if cigarettes not available)
1E1	27	430		Most-adjusted			Least-adjusted		40	2.58 (2.39-2.78)	2.89 (2.41-3.45)	3.58	***
1E1	28	431							40	2.59 (2.40-2.80)	2.96 (2.43-3.60)	4.48	***
1E1	29	432	N	40		N	40
1E1	30	433	NS	30		NS	30
1E1	31	434	Wt	640.72		Wt	647.22
1E1	32	435	HetChi	139.61		HetChi	174.61
1E1	33	436	Het df	39		Het df	39
1E1	34	437	Het P	***		Het P	***
1E1	35	438	FixedRR	2.58		FixedRR	2.59
1E1	36	439	RRl	2.39		RRl	2.4
1E1	37	440	RRu	2.78		RRu	2.8
1E1	38	441	P	+++		P	+++
1E1	39	442	RandomRR	2.89		RandomRR	2.96
1E1	40	443	RRl	2.41		RRl	2.43
1E1	41	444	RRu	3.45		RRu	3.6
1E1	42	445	P	+++		P	+++
1E1	43	446	AsymmP	(*)		AsymmP	(*)
1E2	1		Table 1 - E - 2 -	IESCOPD - Meta-analysis of amount smoked : key value (1) 20								Any COPD, cigarettes (or any product if cigarettes not available)
1E2	27	431		Most-adjusted			Least-adjusted		23	6.24 (5.79-6.73)	6.21 (4.72-8.17)	7.83	***
1E2	28	432							23	5.87 (5.45-6.32)	5.63 (4.02-7.90)	12.98	***
1E2	29	433	N	23		N	23
1E2	30	434	NS	18		NS	18
1E2	31	435	Wt	689.59		Wt	701.45
1E2	32	436	HetChi	172.19		HetChi	285.55
1E2	33	437	Het df	22		Het df	22
1E2	34	438	Het P	***		Het P	***
1E2	35	439	FixedRR	6.24		FixedRR	5.87
1E2	36	440	RRl	5.79		RRl	5.45
1E2	37	441	RRu	6.73		RRu	6.32
1E2	38	442	P	+++		P	+++
1E2	39	443	RandomRR	6.21		RandomRR	5.63
1E2	40	444	RRl	4.72		RRl	4.02
1E2	41	445	RRu	8.17		RRu	7.9
1E2	42	446	P	+++		P	+++
1E2	43	447	AsymmP	N.S.		AsymmP	N.S.
1E3	1		Table 1 - E - 3 -	IESCOPD - Meta-analysis of amount smoked : key value (1) 45								Any COPD, cigarettes (or any product if cigarettes not available)
1E3	27	430		Most-adjusted			Least-adjusted		26	9.83 (8.85-10.92)	9.50 (7.38-12.22)	3.28	***
1E3	28	431							26	8.40 (7.58-9.30)	7.85 (5.72-10.76)	5.90	***
1E3	29	432	N	26		N	26
1E3	30	433	NS	20		NS	20
1E3	31	434	Wt	347.63		Wt	366.37
1E3	32	435	HetChi	82.02		HetChi	147.51
1E3	33	436	Het df	25		Het df	25
1E3	34	437	Het P	***		Het P	***
1E3	35	438	FixedRR	9.83		FixedRR	8.4
1E3	36	439	RRl	8.85		RRl	7.58
1E3	37	440	RRu	10.92		RRu	9.3
1E3	38	441	P	+++		P	+++
1E3	39	442	RandomRR	9.5		RandomRR	7.85
1E3	40	443	RRl	7.38		RRl	5.72
1E3	41	444	RRu	12.22		RRu	10.76
1E3	42	445	P	+++		P	+++
1E3	43	446	AsymmP	N.S.		AsymmP	N.S.
1E4	1		Table 1 - E - 4 -	IESCOPD - Meta-analysis of amount smoked : key value (2) 1								Any COPD, cigarettes (or any product if cigarettes not available)
1E4	27	187		Most-adjusted			Least-adjusted		19	2.60 (2.31-2.94)	2.87 (2.24-3.69)	3.04	***
1E4	28	188							19	2.58 (2.28-2.92)	2.83 (2.19-3.66)	3.05	***
1E4	29	189	N	19		N	19
1E4	30	190	NS	14		NS	14
1E4	31	191	Wt	259.63		Wt	251
1E4	32	192	HetChi	54.8		HetChi	54.93
1E4	33	193	Het df	18		Het df	18
1E4	34	194	Het P	***		Het P	***
1E4	35	195	FixedRR	2.6		FixedRR	2.58
1E4	36	196	RRl	2.31		RRl	2.28
1E4	37	197	RRu	2.94		RRu	2.92
1E4	38	198	P	+++		P	+++
1E4	39	199	RandomRR	2.87		RandomRR	2.83
1E4	40	200	RRl	2.24		RRl	2.19
1E4	41	201	RRu	3.69		RRu	3.66
1E4	42	202	P	+++		P	+++
1E4	43	203	AsymmP	N.S.		AsymmP	N.S.
1E5	1		Table 1 - E - 5 -	IESCOPD - Meta-analysis of amount smoked : key value (2) 10								Any COPD, cigarettes (or any product if cigarettes not available)
1E5	27	187		Most-adjusted			Least-adjusted		15	5.18 (4.67-5.74)	4.93 (3.59-6.77)	6.96	***
1E5	28	188							15	5.18 (4.67-5.74)	4.91 (3.58-6.75)	6.96	***
1E5	29	189	N	15		N	15
1E5	30	190	NS	10		NS	10
1E5	31	191	Wt	363.98		Wt	363.98
1E5	32	192	HetChi	97.42		HetChi	97.39
1E5	33	193	Het df	14		Het df	14
1E5	34	194	Het P	***		Het P	***
1E5	35	195	FixedRR	5.18		FixedRR	5.18
1E5	36	196	RRl	4.67		RRl	4.67
1E5	37	197	RRu	5.74		RRu	5.74
1E5	38	198	P	+++		P	+++
1E5	39	199	RandomRR	4.93		RandomRR	4.91
1E5	40	200	RRl	3.59		RRl	3.58
1E5	41	201	RRu	6.77		RRu	6.75
1E5	42	202	P	+++		P	+++
1E5	43	203	AsymmP	N.S.		AsymmP	N.S.
1E6	1		Table 1 - E - 6 -	IESCOPD - Meta-analysis of amount smoked : key value (2) 20								Any COPD, cigarettes (or any product if cigarettes not available)
1E6	27	187		Most-adjusted			Least-adjusted		20	6.15 (5.69-6.63)	6.01 (4.45-8.13)	8.80	***
1E6	28	188							20	5.76 (5.34-6.22)	5.41 (3.73-7.84)	14.69	***
1E6	29	189	N	20		N	20
1E6	30	190	NS	15		NS	15
1E6	31	191	Wt	656.62		Wt	668.48
1E6	32	192	HetChi	167.26		HetChi	279.17
1E6	33	193	Het df	19		Het df	19
1E6	34	194	Het P	***		Het P	***
1E6	35	195	FixedRR	6.15		FixedRR	5.76
1E6	36	196	RRl	5.69		RRl	5.34
1E6	37	197	RRu	6.63		RRu	6.22
1E6	38	198	P	+++		P	+++
1E6	39	199	RandomRR	6.01		RandomRR	5.41
1E6	40	200	RRl	4.45		RRl	3.73
1E6	41	201	RRu	8.13		RRu	7.84
1E6	42	202	P	+++		P	+++
1E6	43	203	AsymmP	N.S.		AsymmP	N.S.
1E7	1		Table 1 - E - 7 -	IESCOPD - Meta-analysis of amount smoked : key value (2) 30								Any COPD, cigarettes (or any product if cigarettes not available)
1E7	27	187		Most-adjusted			Least-adjusted		5	11.26 (9.69-13.10)	9.53 (6.90-13.15)	3.36	**
1E7	28	188							5	11.26 (9.69-13.10)	9.53 (6.90-13.15)	3.36	**
1E7	29	189	N	5		N	5
1E7	30	190	NS	3		NS	3
1E7	31	191	Wt	168.83		Wt	168.83
1E7	32	192	HetChi	13.45		HetChi	13.45
1E7	33	193	Het df	4		Het df	4
1E7	34	194	Het P	**		Het P	**
1E7	35	195	FixedRR	11.26		FixedRR	11.26
1E7	36	196	RRl	9.69		RRl	9.69
1E7	37	197	RRu	13.1		RRu	13.1
1E7	38	198	P	+++		P	+++
1E7	39	199	RandomRR	9.53		RandomRR	9.53
1E7	40	200	RRl	6.9		RRl	6.9
1E7	41	201	RRu	13.15		RRu	13.15
1E7	42	202	P	+++		P	+++
1E7	43	203	AsymmP	*		AsymmP	*
1E8	1		Table 1 - E - 8 -	IESCOPD - Meta-analysis of amount smoked : key value (2) 40								Any COPD, cigarettes (or any product if cigarettes not available)
1E8	27	187		Most-adjusted			Least-adjusted		4	13.49 (11.07-16.44)	12.38 (8.52-17.99)	2.39	(*)
1E8	28	188							4	13.49 (11.07-16.44)	12.38 (8.52-17.99)	2.39	(*)
1E8	29	189	N	4		N	4
1E8	30	190	NS	2		NS	2
1E8	31	191	Wt	97.99		Wt	97.99
1E8	32	192	HetChi	7.16		HetChi	7.16
1E8	33	193	Het df	3		Het df	3
1E8	34	194	Het P	(*)		Het P	(*)
1E8	35	195	FixedRR	13.49		FixedRR	13.49
1E8	36	196	RRl	11.07		RRl	11.07
1E8	37	197	RRu	16.44		RRu	16.44
1E8	38	198	P	+++		P	+++
1E8	39	199	RandomRR	12.38		RandomRR	12.38
1E8	40	200	RRl	8.52		RRl	8.52
1E8	41	201	RRu	17.99		RRu	17.99
1E8	42	202	P	+++		P	+++
1E8	43	203	AsymmP	N.S.		AsymmP	N.S.
1E9	1		Table 1 - E - 9 -	IESCOPD - Meta-analysis of amount smoked : key value (2) 999								Any COPD, cigarettes (or any product if cigarettes not available)
1E9	27	187		Most-adjusted			Least-adjusted		2	20.49 (7.62-55.10)	20.49 (7.62-55.10)	0.83	N.S.
1E9	28	188							2	20.49 (7.62-55.10)	20.49 (7.62-55.10)	0.83	N.S.
1E9	29	189	N	2		N	2
1E9	30	190	NS	1		NS	1
1E9	31	191	Wt	3.93		Wt	3.93
1E9	32	192	HetChi	0.83		HetChi	0.83
1E9	33	193	Het df	1		Het df	1
1E9	34	194	Het P	N.S.		Het P	N.S.
1E9	35	195	FixedRR	20.49		FixedRR	20.49
1E9	36	196	RRl	7.62		RRl	7.62
1E9	37	197	RRu	55.1		RRu	55.1
1E9	38	198	P	+++		P	+++
1E9	39	199	RandomRR	20.49		RandomRR	20.49
1E9	40	200	RRl	7.62		RRl	7.62
1E9	41	201	RRu	55.1		RRu	55.1
1E9	42	202	P	+++		P	+++
1E9	43	203	AsymmP	0		AsymmP	0
1E10	1		Table 1 - E - 10 -	IESCOPD - Meta-analysis of amount smoked : highest vs lowest								Any COPD, cigarettes (or any product if cigarettes not available)
1E10	26	388		Most-adjusted			Least-adjusted		44	2.22 (2.08-2.37)	2.32 (1.90-2.83)	6.02	***
1E10	27	389							44	2.09 (1.96-2.23)	2.09 (1.72-2.55)	6.21	***
1E10	28	390	N	44		N	44
1E10	29	391	NS	33		NS	33
1E10	30	392	Wt	884.01		Wt	902.35
1E10	31	393	HetChi	259.01		HetChi	267.12
1E10	32	394	Het df	43		Het df	43
1E10	33	395	Het P	***		Het P	***
1E10	34	396	FixedRR	2.22		FixedRR	2.09
1E10	35	397	RRl	2.08		RRl	1.96
1E10	36	398	RRu	2.37		RRu	2.23
1E10	37	399	P	+++		P	+++
1E10	38	400	RandomRR	2.32		RandomRR	2.09
1E10	39	401	RRl	1.9		RRl	1.72
1E10	40	402	RRu	2.83		RRu	2.55
1E10	41	403	P	+++		P	+++
1E10	42	404	AsymmP	N.S.		AsymmP	N.S.
1F1	1		Table 1 - F - 1 -	IESCOPD - Meta-analysis of age started : key value 26								Any COPD, cigarettes (or any product if cigarettes not available)
1F1	27	187		Most-adjusted			Least-adjusted		6	1.74 (1.29-2.34)	1.91 (1.25-2.91)	1.48	N.S.
1F1	28	188							6	1.74 (1.29-2.34)	1.91 (1.25-2.91)	1.48	N.S.
1F1	29	189	N	6		N	6
1F1	30	190	NS	4		NS	4
1F1	31	191	Wt	43.02		Wt	43.02
1F1	32	192	HetChi	7.42		HetChi	7.42
1F1	33	193	Het df	5		Het df	5
1F1	34	194	Het P	N.S.		Het P	N.S.
1F1	35	195	FixedRR	1.74		FixedRR	1.74
1F1	36	196	RRl	1.29		RRl	1.29
1F1	37	197	RRu	2.34		RRu	2.34
1F1	38	198	P	+++		P	+++
1F1	39	199	RandomRR	1.91		RandomRR	1.91
1F1	40	200	RRl	1.25		RRl	1.25
1F1	41	201	RRu	2.91		RRu	2.91
1F1	42	202	P	++		P	++
1F1	43	203	AsymmP	(*)		AsymmP	(*)
1F2	1		Table 1 - F - 2 -	IESCOPD - Meta-analysis of age started : key value 18								Any COPD, cigarettes (or any product if cigarettes not available)
1F2	27	187		Most-adjusted			Least-adjusted		6	1.96 (1.60-2.41)	2.11 (1.08-4.11)	7.43	***
1F2	28	188							6	1.99 (1.62-2.43)	2.13 (1.09-4.15)	7.53	***
1F2	29	189	N	6		N	6
1F2	30	190	NS	4		NS	4
1F2	31	191	Wt	92.42		Wt	93.49
1F2	32	192	HetChi	37.14		HetChi	37.63
1F2	33	193	Het df	5		Het df	5
1F2	34	194	Het P	***		Het P	***
1F2	35	195	FixedRR	1.96		FixedRR	1.99
1F2	36	196	RRl	1.6		RRl	1.62
1F2	37	197	RRu	2.41		RRu	2.43
1F2	38	198	P	+++		P	+++
1F2	39	199	RandomRR	2.11		RandomRR	2.13
1F2	40	200	RRl	1.08		RRl	1.09
1F2	41	201	RRu	4.11		RRu	4.15
1F2	42	202	P	+		P	+
1F2	43	203	AsymmP	N.S.		AsymmP	N.S.
1F3	1		Table 1 - F - 3 -	IESCOPD - Meta-analysis of age started : key value 14								Any COPD, cigarettes (or any product if cigarettes not available)
1F3	27	187		Most-adjusted			Least-adjusted		8	3.34 (2.74-4.08)	3.12 (2.07-4.70)	2.88	**
1F3	28	188							8	3.69 (3.03-4.50)	3.30 (2.15-5.07)	3.19	**
1F3	29	189	N	8		N	8
1F3	30	190	NS	5		NS	5
1F3	31	191	Wt	96.11		Wt	97.77
1F3	32	192	HetChi	20.13		HetChi	22.3
1F3	33	193	Het df	7		Het df	7
1F3	34	194	Het P	**		Het P	**
1F3	35	195	FixedRR	3.34		FixedRR	3.69
1F3	36	196	RRl	2.74		RRl	3.03
1F3	37	197	RRu	4.08		RRu	4.5
1F3	38	198	P	+++		P	+++
1F3	39	199	RandomRR	3.12		RandomRR	3.3
1F3	40	200	RRl	2.07		RRl	2.15
1F3	41	201	RRu	4.7		RRu	5.07
1F3	42	202	P	+++		P	+++
1F3	43	203	AsymmP	N.S.		AsymmP	N.S.
1F4	1		Table 1 - F - 4 -	IESCOPD - Meta-analysis of age started : highest (=youngest) vs lowest (=oldest)								Any COPD, cigarettes (or any product if cigarettes not available)
1F4	26	388		Most-adjusted			Least-adjusted		14	1.41 (1.30-1.52)	1.49 (1.26-1.76)	1.29	N.S.
1F4	27	389							14	1.41 (1.31-1.53)	1.51 (1.20-1.89)	1.88	*
1F4	28	390	N	14		N	14
1F4	29	391	NS	10		NS	10
1F4	30	392	Wt	625.26		Wt	619.4
1F4	31	393	HetChi	16.78		HetChi	24.44
1F4	32	394	Het df	13		Het df	13
1F4	33	395	Het P	N.S.		Het P	*
1F4	34	396	FixedRR	1.41		FixedRR	1.41
1F4	35	397	RRl	1.3		RRl	1.31
1F4	36	398	RRu	1.52		RRu	1.53
1F4	37	399	P	+++		P	+++
1F4	38	400	RandomRR	1.49		RandomRR	1.51
1F4	39	401	RRl	1.26		RRl	1.2
1F4	40	402	RRu	1.76		RRu	1.89
1F4	41	403	P	+++		P	+++
1F4	42	404	AsymmP	N.S.		AsymmP	N.S.
1G1	1		Table 1 - G - 1 -	IESCOPD - Meta-analysis of pack-years : key value (1) 5								Any COPD, cigarettes (or any product if cigarettes not available)
1G1	27	431		Most-adjusted			Least-adjusted		23	1.13 (1.06-1.20)	1.25 (1.09-1.44)	2.06	**
1G1	28	432							23	1.07 (1.00-1.13)	1.25 (1.04-1.49)	3.82	***
1G1	29	433	N	23		N	23
1G1	30	434	NS	18		NS	18
1G1	31	435	Wt	989.7		Wt	1031.69
1G1	32	436	HetChi	45.27		HetChi	84.11
1G1	33	437	Het df	22		Het df	22
1G1	34	438	Het P	**		Het P	***
1G1	35	439	FixedRR	1.13		FixedRR	1.07
1G1	36	440	RRl	1.06		RRl	1
1G1	37	441	RRu	1.2		RRu	1.13
1G1	38	442	P	+++		P	+
1G1	39	443	RandomRR	1.25		RandomRR	1.25
1G1	40	444	RRl	1.09		RRl	1.04
1G1	41	445	RRu	1.44		RRu	1.49
1G1	42	446	P	++		P	+
1G1	43	447	AsymmP	(*)		AsymmP	N.S.
1G2	1		Table 1 - G - 2 -	IESCOPD - Meta-analysis of pack-years : key value (1) 20								Any COPD, cigarettes (or any product if cigarettes not available)
1G2	27	430		Most-adjusted			Least-adjusted		11	1.68 (1.58-1.79)	2.53 (1.87-3.43)	4.44	***
1G2	28	431							11	1.60 (1.50-1.70)	2.70 (1.81-4.01)	10.38	***
1G2	29	432	N	11		N	11
1G2	30	433	NS	7		NS	7
1G2	31	434	Wt	984.48		Wt	1020.55
1G2	32	435	HetChi	44.36		HetChi	103.81
1G2	33	436	Het df	10		Het df	10
1G2	34	437	Het P	***		Het P	***
1G2	35	438	FixedRR	1.68		FixedRR	1.6
1G2	36	439	RRl	1.58		RRl	1.5
1G2	37	440	RRu	1.79		RRu	1.7
1G2	38	441	P	+++		P	+++
1G2	39	442	RandomRR	2.53		RandomRR	2.7
1G2	40	443	RRl	1.87		RRl	1.81
1G2	41	444	RRu	3.43		RRu	4.01
1G2	42	445	P	+++		P	+++
1G2	43	446	AsymmP	*		AsymmP	N.S.
1G3	1		Table 1 - G - 3 -	IESCOPD - Meta-analysis of pack-years : key value (1) 45								Any COPD, cigarettes (or any product if cigarettes not available)
1G3	27	431		Most-adjusted			Least-adjusted		15	3.14 (2.97-3.32)	3.69 (2.79-4.86)	6.34	***
1G3	28	432							15	3.02 (2.86-3.19)	3.97 (2.89-5.45)	10.21	***
1G3	29	433	N	15		N	15
1G3	30	434	NS	10		NS	10
1G3	31	435	Wt	1175.35		Wt	1236.67
1G3	32	436	HetChi	88.8		HetChi	142.91
1G3	33	437	Het df	14		Het df	14
1G3	34	438	Het P	***		Het P	***
1G3	35	439	FixedRR	3.14		FixedRR	3.02
1G3	36	440	RRl	2.97		RRl	2.86
1G3	37	441	RRu	3.32		RRu	3.19
1G3	38	442	P	+++		P	+++
1G3	39	443	RandomRR	3.69		RandomRR	3.97
1G3	40	444	RRl	2.79		RRl	2.89
1G3	41	445	RRu	4.86		RRu	5.45
1G3	42	446	P	+++		P	+++
1G3	43	447	AsymmP	N.S.		AsymmP	N.S.
1G4	1		Table 1 - G - 4 -	IESCOPD - Meta-analysis of pack-years : key value (2) 1								Any COPD, cigarettes (or any product if cigarettes not available)
1G4	27	187		Most-adjusted			Least-adjusted		13	1.10 (1.03-1.18)	1.17 (0.99-1.37)	1.84	*
1G4	28	188							13	1.09 (1.01-1.16)	1.14 (0.98-1.33)	1.69	(*)
1G4	29	189	N	13		N	13
1G4	30	190	NS	11		NS	11
1G4	31	191	Wt	811.59		Wt	820.61
1G4	32	192	HetChi	22.07		HetChi	20.23
1G4	33	193	Het df	12		Het df	12
1G4	34	194	Het P	*		Het P	(*)
1G4	35	195	FixedRR	1.1		FixedRR	1.09
1G4	36	196	RRl	1.03		RRl	1.01
1G4	37	197	RRu	1.18		RRu	1.16
1G4	38	198	P	++		P	+
1G4	39	199	RandomRR	1.17		RandomRR	1.14
1G4	40	200	RRl	0.99		RRl	0.98
1G4	41	201	RRu	1.37		RRu	1.33
1G4	42	202	P	(+)		P	(+)
1G4	43	203	AsymmP	N.S.		AsymmP	N.S.
1G5	1		Table 1 - G - 5 -	IESCOPD - Meta-analysis of pack-years : key value (2) 10								Any COPD, cigarettes (or any product if cigarettes not available)
1G5	27	188		Most-adjusted			Least-adjusted		11	1.39 (1.30-1.49)	1.77 (1.34-2.33)	3.22	***
1G5	28	189							11	1.40 (1.31-1.49)	1.81 (1.37-2.38)	3.36	***
1G5	29	190	N	11		N	11
1G5	30	191	NS	10		NS	10
1G5	31	192	Wt	892.95		Wt	896.14
1G5	32	193	HetChi	32.16		HetChi	33.6
1G5	33	194	Het df	10		Het df	10
1G5	34	195	Het P	***		Het P	***
1G5	35	196	FixedRR	1.39		FixedRR	1.4
1G5	36	197	RRl	1.3		RRl	1.31
1G5	37	198	RRu	1.49		RRu	1.49
1G5	38	199	P	+++		P	+++
1G5	39	200	RandomRR	1.77		RandomRR	1.81
1G5	40	201	RRl	1.34		RRl	1.37
1G5	41	202	RRu	2.33		RRu	2.38
1G5	42	203	P	+++		P	+++
1G5	43	204	AsymmP	(*)		AsymmP	(*)
1G6	1		Table 1 - G - 6 -	IESCOPD - Meta-analysis of pack-years : key value (2) 20								Any COPD, cigarettes (or any product if cigarettes not available)
1G6	27	187		Most-adjusted			Least-adjusted		6	1.65 (1.55-1.76)	2.15 (1.55-3.00)	4.74	***
1G6	28	188							6	1.57 (1.47-1.67)	2.39 (1.44-3.97)	16.23	***
1G6	29	189	N	6		N	6
1G6	30	190	NS	4		NS	4
1G6	31	191	Wt	953.37		Wt	989.44
1G6	32	192	HetChi	23.72		HetChi	81.16
1G6	33	193	Het df	5		Het df	5
1G6	34	194	Het P	***		Het P	***
1G6	35	195	FixedRR	1.65		FixedRR	1.57
1G6	36	196	RRl	1.55		RRl	1.47
1G6	37	197	RRu	1.76		RRu	1.67
1G6	38	198	P	+++		P	+++
1G6	39	199	RandomRR	2.15		RandomRR	2.39
1G6	40	200	RRl	1.55		RRl	1.44
1G6	41	201	RRu	3		RRu	3.97
1G6	42	202	P	+++		P	+++
1G6	43	203	AsymmP	N.S.		AsymmP	N.S.
1G7	1		Table 1 - G - 7 -	IESCOPD - Meta-analysis of pack-years : key value (2) 30								Any COPD, cigarettes (or any product if cigarettes not available)
1G7	27	188		Most-adjusted			Least-adjusted		8	2.29 (2.15-2.44)	3.50 (2.44-5.01)	5.96	***
1G7	28	189							8	2.29 (2.15-2.44)	3.50 (2.44-5.01)	5.96	***
1G7	29	190	N	8		N	8
1G7	30	191	NS	6		NS	6
1G7	31	192	Wt	967.31		Wt	967.31
1G7	32	193	HetChi	41.75		HetChi	41.75
1G7	33	194	Het df	7		Het df	7
1G7	34	195	Het P	***		Het P	***
1G7	35	196	FixedRR	2.29		FixedRR	2.29
1G7	36	197	RRl	2.15		RRl	2.15
1G7	37	198	RRu	2.44		RRu	2.44
1G7	38	199	P	+++		P	+++
1G7	39	200	RandomRR	3.5		RandomRR	3.5
1G7	40	201	RRl	2.44		RRl	2.44
1G7	41	202	RRu	5.01		RRu	5.01
1G7	42	203	P	+++		P	+++
1G7	43	204	AsymmP	*		AsymmP	*
1G8	1		Table 1 - G - 8 -	IESCOPD - Meta-analysis of pack-years : key value (2) 999								Any COPD, cigarettes (or any product if cigarettes not available)
1G8	27	187		Most-adjusted			Least-adjusted		12	3.50 (3.30-3.73)	4.97 (3.73-6.63)	3.68	***
1G8	28	188							12	3.50 (3.30-3.73)	4.97 (3.73-6.63)	3.68	***
1G8	29	189	N	12		N	12
1G8	30	190	NS	9		NS	9
1G8	31	191	Wt	1032.37		Wt	1032.37
1G8	32	192	HetChi	40.52		HetChi	40.52
1G8	33	193	Het df	11		Het df	11
1G8	34	194	Het P	***		Het P	***
1G8	35	195	FixedRR	3.5		FixedRR	3.5
1G8	36	196	RRl	3.3		RRl	3.3
1G8	37	197	RRu	3.73		RRu	3.73
1G8	38	198	P	+++		P	+++
1G8	39	199	RandomRR	4.97		RandomRR	4.97
1G8	40	200	RRl	3.73		RRl	3.73
1G8	41	201	RRu	6.63		RRu	6.63
1G8	42	202	P	+++		P	+++
1G8	43	203	AsymmP	**		AsymmP	**
1G9	1		Table 1 - G - 9 -	IESCOPD - Meta-analysis of pack-years : highest vs lowest								Any COPD, cigarettes (or any product if cigarettes not available)
1G9	26	388		Most-adjusted			Least-adjusted		31	2.82 (2.69-2.97)	2.80 (2.37-3.30)	4.09	***
1G9	27	389							31	2.94 (2.80-3.09)	2.96 (2.61-3.37)	2.38	***
1G9	28	390	N	31		N	31
1G9	29	391	NS	24		NS	24
1G9	30	392	Wt	1557.28		Wt	1602.76
1G9	31	393	HetChi	122.6		HetChi	71.4
1G9	32	394	Het df	30		Het df	30
1G9	33	395	Het P	***		Het P	***
1G9	34	396	FixedRR	2.82		FixedRR	2.94
1G9	35	397	RRl	2.69		RRl	2.8
1G9	36	398	RRu	2.97		RRu	3.09
1G9	37	399	P	+++		P	+++
1G9	38	400	RandomRR	2.8		RandomRR	2.96
1G9	39	401	RRl	2.37		RRl	2.61
1G9	40	402	RRu	3.3		RRu	3.37
1G9	41	403	P	+++		P	+++
1G9	42	404	AsymmP	N.S.		AsymmP	N.S.
1H1	1		Table 1 - H - 1 -	IESCOPD - Meta-analysis of duration of smoking : highest vs lowest								Any COPD, cigarettes (or any product if cigarettes not available)
1H1	26	388		Most-adjusted			Least-adjusted		3	1.12 (0.63-1.98)	1.12 (0.63-1.98)	0.76	N.S.
1H1	27	389							3	1.12 (0.63-1.98)	1.12 (0.63-1.98)	0.76	N.S.
1H1	28	390	N	3		N	3
1H1	29	391	NS	3		NS	3
1H1	30	392	Wt	11.76		Wt	11.76
1H1	31	393	HetChi	1.52		HetChi	1.52
1H1	32	394	Het df	2		Het df	2
1H1	33	395	Het P	N.S.		Het P	N.S.
1H1	34	396	FixedRR	1.12		FixedRR	1.12
1H1	35	397	RRl	0.63		RRl	0.63
1H1	36	398	RRu	1.98		RRu	1.98
1H1	37	399	P	N.S.		P	N.S.
1H1	38	400	RandomRR	1.12		RandomRR	1.12
1H1	39	401	RRl	0.63		RRl	0.63
1H1	40	402	RRu	1.98		RRu	1.98
1H1	41	403	P	N.S.		P	N.S.
1H1	42	404	AsymmP	N.S.		AsymmP	N.S.
1I1	1		Table 1 - I - 1 -	IESCOPD - Meta-analysis of years since quit (vs never) : key value (1) 12								Any COPD, cigarettes (or any product if cigarettes not available)
1I1	25	185		Most-adjusted			Least-adjusted		10	3.45 (2.96-4.01)	2.12 (1.06-4.26)	12.74	***
1I1	26	186							10	3.60 (3.09-4.19)	2.21 (1.11-4.38)	12.27	***
1I1	27	187	N	10		N	10
1I1	28	188	NS	7		NS	7
1I1	29	189	Wt	166.16		Wt	165.76
1I1	30	190	HetChi	114.62		HetChi	110.43
1I1	31	191	Het df	9		Het df	9
1I1	32	192	Het P	***		Het P	***
1I1	33	193	FixedRR	3.45		FixedRR	3.6
1I1	34	194	RRl	2.96		RRl	3.09
1I1	35	195	RRu	4.01		RRu	4.19
1I1	36	196	P	+++		P	+++
1I1	37	197	RandomRR	2.12		RandomRR	2.21
1I1	38	198	RRl	1.06		RRl	1.11
1I1	39	199	RRu	4.26		RRu	4.38
1I1	40	200	P	+		P	+
1I1	41	201	AsymmP	N.S.		AsymmP	N.S.
1I2	1		Table 1 - I - 2 -	IESCOPD - Meta-analysis of years since quit (vs never) : key value (1) 7								Any COPD, cigarettes (or any product if cigarettes not available)
1I2	25	185		Most-adjusted			Least-adjusted		3	8.15 (5.88-11.28)	4.94 (1.21-20.07)	14.80	***
1I2	26	186							3	8.66 (6.26-11.99)	5.23 (1.41-19.37)	12.94	***
1I2	27	187	N	3		N	3
1I2	28	188	NS	2		NS	2
1I2	29	189	Wt	36.25		Wt	36.3
1I2	30	190	HetChi	29.6		HetChi	25.87
1I2	31	191	Het df	2		Het df	2
1I2	32	192	Het P	***		Het P	***
1I2	33	193	FixedRR	8.15		FixedRR	8.66
1I2	34	194	RRl	5.88		RRl	6.26
1I2	35	195	RRu	11.28		RRu	11.99
1I2	36	196	P	+++		P	+++
1I2	37	197	RandomRR	4.94		RandomRR	5.23
1I2	38	198	RRl	1.21		RRl	1.41
1I2	39	199	RRu	20.07		RRu	19.37
1I2	40	200	P	+		P	+
1I2	41	201	AsymmP	N.S.		AsymmP	N.S.
1I3	1		Table 1 - I - 3 -	IESCOPD - Meta-analysis of years since quit (vs never) : key value (1) 3								Any COPD, cigarettes (or any product if cigarettes not available)
1I3	25	185		Most-adjusted			Least-adjusted		3	3.58 (2.44-5.25)	4.08 (0.80-20.77)	16.66	***
1I3	26	186							3	3.42 (2.33-5.01)	3.68 (0.64-21.31)	19.45	***
1I3	27	187	N	3		N	3
1I3	28	188	NS	2		NS	2
1I3	29	189	Wt	26.1		Wt	26.15
1I3	30	190	HetChi	33.31		HetChi	38.89
1I3	31	191	Het df	2		Het df	2
1I3	32	192	Het P	***		Het P	***
1I3	33	193	FixedRR	3.58		FixedRR	3.42
1I3	34	194	RRl	2.44		RRl	2.33
1I3	35	195	RRu	5.25		RRu	5.01
1I3	36	196	P	+++		P	+++
1I3	37	197	RandomRR	4.08		RandomRR	3.68
1I3	38	198	RRl	0.8		RRl	0.64
1I3	39	199	RRu	20.77		RRu	21.31
1I3	40	200	P	(+)		P	N.S.
1I3	41	201	AsymmP	N.S.		AsymmP	N.S.
1I4	1		Table 1 - I - 4 -	IESCOPD - Meta-analysis of years since quit (vs never) : key value (2) 20								Any COPD, cigarettes (or any product if cigarettes not available)
1I4	25	185		Most-adjusted			Least-adjusted		3	3.40 (2.79-4.15)	2.91 (1.68-5.06)	1.33	N.S.
1I4	26	186							3	3.40 (2.79-4.15)	2.91 (1.68-5.06)	1.33	N.S.
1I4	27	187	N	3		N	3
1I4	28	188	NS	2		NS	2
1I4	29	189	Wt	97.1		Wt	97.1
1I4	30	190	HetChi	2.65		HetChi	2.65
1I4	31	191	Het df	2		Het df	2
1I4	32	192	Het P	N.S.		Het P	N.S.
1I4	33	193	FixedRR	3.4		FixedRR	3.4
1I4	34	194	RRl	2.79		RRl	2.79
1I4	35	195	RRu	4.15		RRu	4.15
1I4	36	196	P	+++		P	+++
1I4	37	197	RandomRR	2.91		RandomRR	2.91
1I4	38	198	RRl	1.68		RRl	1.68
1I4	39	199	RRu	5.06		RRu	5.06
1I4	40	200	P	+++		P	+++
1I4	41	201	AsymmP	(*)		AsymmP	(*)
1I5	1		Table 1 - I - 5 -	IESCOPD - Meta-analysis of years since quit (vs never) : key value (2) 12								Any COPD, cigarettes (or any product if cigarettes not available)
1I5	25	185		Most-adjusted			Least-adjusted		3	7.46 (6.04-9.23)	3.93 (1.22-12.61)	2.76	(*)
1I5	26	186							3	7.46 (6.04-9.23)	3.93 (1.22-12.61)	2.76	(*)
1I5	27	187	N	3		N	3
1I5	28	188	NS	2		NS	2
1I5	29	189	Wt	85.29		Wt	85.29
1I5	30	190	HetChi	5.52		HetChi	5.52
1I5	31	191	Het df	2		Het df	2
1I5	32	192	Het P	(*)		Het P	(*)
1I5	33	193	FixedRR	7.46		FixedRR	7.46
1I5	34	194	RRl	6.04		RRl	6.04
1I5	35	195	RRu	9.23		RRu	9.23
1I5	36	196	P	+++		P	+++
1I5	37	197	RandomRR	3.93		RandomRR	3.93
1I5	38	198	RRl	1.22		RRl	1.22
1I5	39	199	RRu	12.61		RRu	12.61
1I5	40	200	P	+		P	+
1I5	41	201	AsymmP	*		AsymmP	*
1I6	1		Table 1 - I - 6 -	IESCOPD - Meta-analysis of years since quit (vs never) : key value (2) 3								Any COPD, cigarettes (or any product if cigarettes not available)
1I6	25	185		Most-adjusted			Least-adjusted		10	2.83 (2.36-3.38)	3.45 (2.13-5.59)	4.51	***
1I6	26	186							10	2.77 (2.32-3.31)	3.29 (1.99-5.45)	4.99	***
1I6	27	187	N	10		N	10
1I6	28	188	NS	7		NS	7
1I6	29	189	Wt	120.2		Wt	120.62
1I6	30	190	HetChi	40.63		HetChi	44.92
1I6	31	191	Het df	9		Het df	9
1I6	32	192	Het P	***		Het P	***
1I6	33	193	FixedRR	2.83		FixedRR	2.77
1I6	34	194	RRl	2.36		RRl	2.32
1I6	35	195	RRu	3.38		RRu	3.31
1I6	36	196	P	+++		P	+++
1I6	37	197	RandomRR	3.45		RandomRR	3.29
1I6	38	198	RRl	2.13		RRl	1.99
1I6	39	199	RRu	5.59		RRu	5.45
1I6	40	200	P	+++		P	+++
1I6	41	201	AsymmP	N.S.		AsymmP	N.S.
1I7	1		Table 1 - I - 7 -	IESCOPD - Meta-analysis of years since quit (vs never) : highest (=most recent) vs lowest (=longest ago)								Any COPD, cigarettes (or any product if cigarettes not available)
1I7	24	386		Most-adjusted			Least-adjusted		10	2.20 (1.76-2.76)	2.21 (1.24-3.94)	4.88	***
1I7	25	387							10	1.88 (1.49-2.37)	1.99 (1.11-3.59)	4.81	***
1I7	26	388	N	10		N	10
1I7	27	389	NS	7		NS	7
1I7	28	390	Wt	74.66		Wt	71.86
1I7	29	391	HetChi	43.94		HetChi	43.29
1I7	30	392	Het df	9		Het df	9
1I7	31	393	Het P	***		Het P	***
1I7	32	394	FixedRR	2.2		FixedRR	1.88
1I7	33	395	RRl	1.76		RRl	1.49
1I7	34	396	RRu	2.76		RRu	2.37
1I7	35	397	P	+++		P	+++
1I7	36	398	RandomRR	2.21		RandomRR	1.99
1I7	37	399	RRl	1.24		RRl	1.11
1I7	38	400	RRu	3.94		RRu	3.59
1I7	39	401	P	++		P	+
1I7	40	402	AsymmP	N.S.		AsymmP	N.S.
1J1	1		Table 1 - J - 1 -	IESCOPD - Meta-analysis of years since quit (vs current) : key value (1) 3								Any COPD, cigarettes (or any product if cigarettes not available)
1J1	24	143		Most-adjusted			Least-adjusted		2	0.77 (0.51-1.15)	0.77 (0.51-1.15)	0.28	N.S.
1J1	25	144							2	0.95 (0.64-1.42)	0.95 (0.64-1.42)	0.08	N.S.
1J1	26	145	N	2		N	2
1J1	27	146	NS	1		NS	1
1J1	28	147	Wt	23.47		Wt	23.61
1J1	29	148	HetChi	0.28		HetChi	0.08
1J1	30	149	Het df	1		Het df	1
1J1	31	150	Het P	N.S.		Het P	N.S.
1J1	32	151	FixedRR	0.77		FixedRR	0.95
1J1	33	152	RRl	0.51		RRl	0.64
1J1	34	153	RRu	1.15		RRu	1.42
1J1	35	154	P	N.S.		P	N.S.
1J1	36	155	RandomRR	0.77		RandomRR	0.95
1J1	37	156	RRl	0.51		RRl	0.64
1J1	38	157	RRu	1.15		RRu	1.42
1J1	39	158	P	N.S.		P	N.S.
1J1	40	159	AsymmP	0		AsymmP	0
1J2	1		Table 1 - J - 2 -	IESCOPD - Meta-analysis of years since quit (vs current) : key value (1) 7								Any COPD, cigarettes (or any product if cigarettes not available)
1J2	24	143		Most-adjusted			Least-adjusted		2	1.03 (0.62-1.70)	1.03 (0.62-1.70)	0.53	N.S.
1J2	25	144							2	1.67 (1.01-2.76)	1.73 (0.94-3.20)	1.39	N.S.
1J2	26	145	N	2		N	2
1J2	27	146	NS	1		NS	1
1J2	28	147	Wt	15.24		Wt	15.31
1J2	29	148	HetChi	0.53		HetChi	1.39
1J2	30	149	Het df	1		Het df	1
1J2	31	150	Het P	N.S.		Het P	N.S.
1J2	32	151	FixedRR	1.03		FixedRR	1.67
1J2	33	152	RRl	0.62		RRl	1.01
1J2	34	153	RRu	1.7		RRu	2.76
1J2	35	154	P	N.S.		P	+
1J2	36	155	RandomRR	1.03		RandomRR	1.73
1J2	37	156	RRl	0.62		RRl	0.94
1J2	38	157	RRu	1.7		RRu	3.2
1J2	39	158	P	N.S.		P	(+)
1J2	40	159	AsymmP	0		AsymmP	0
1J3	1		Table 1 - J - 3 -	IESCOPD - Meta-analysis of years since quit (vs current) : key value (1) 12								Any COPD, cigarettes (or any product if cigarettes not available)
1J3	24	143		Most-adjusted			Least-adjusted		9	0.52 (0.43-0.63)	0.52 (0.37-0.71)	1.93	(*)
1J3	25	144							9	0.65 (0.54-0.79)	0.63 (0.37-1.08)	5.02	***
1J3	26	145	N	9		N	9
1J3	27	146	NS	6		NS	6
1J3	28	147	Wt	100.86		Wt	100.24
1J3	29	148	HetChi	15.45		HetChi	40.19
1J3	30	149	Het df	8		Het df	8
1J3	31	150	Het P	(*)		Het P	***
1J3	32	151	FixedRR	0.52		FixedRR	0.65
1J3	33	152	RRl	0.43		RRl	0.54
1J3	34	153	RRu	0.63		RRu	0.79
1J3	35	154	P	---		P	---
1J3	36	155	RandomRR	0.52		RandomRR	0.63
1J3	37	156	RRl	0.37		RRl	0.37
1J3	38	157	RRu	0.71		RRu	1.08
1J3	39	158	P	---		P	(-)
1J3	40	159	AsymmP	N.S.		AsymmP	N.S.
1J4	1		Table 1 - J - 4 -	IESCOPD - Meta-analysis of years since quit (vs current) : key value (2) 3								Any COPD, cigarettes (or any product if cigarettes not available)
1J4	24	143		Most-adjusted			Least-adjusted		9	0.81 (0.69-0.95)	0.81 (0.69-0.95)	0.64	N.S.
1J4	25	144							9	0.84 (0.72-0.99)	0.84 (0.72-0.99)	0.66	N.S.
1J4	26	145	N	9		N	9
1J4	27	146	NS	6		NS	6
1J4	28	147	Wt	151.2		Wt	151.64
1J4	29	148	HetChi	5.12		HetChi	5.28
1J4	30	149	Het df	8		Het df	8
1J4	31	150	Het P	N.S.		Het P	N.S.
1J4	32	151	FixedRR	0.81		FixedRR	0.84
1J4	33	152	RRl	0.69		RRl	0.72
1J4	34	153	RRu	0.95		RRu	0.99
1J4	35	154	P	-		P	-
1J4	36	155	RandomRR	0.81		RandomRR	0.84
1J4	37	156	RRl	0.69		RRl	0.72
1J4	38	157	RRu	0.95		RRu	0.99
1J4	39	158	P	-		P	-
1J4	40	159	AsymmP	N.S.		AsymmP	N.S.
1J5	1		Table 1 - J - 5 -	IESCOPD - Meta-analysis of years since quit (vs current) : key value (2) 12								Any COPD, cigarettes (or any product if cigarettes not available)
1J5	24	143		Most-adjusted			Least-adjusted		2	0.82 (0.31-2.17)	0.82 (0.31-2.17)	0.27	N.S.
1J5	25	144							2	0.82 (0.31-2.17)	0.82 (0.31-2.17)	0.27	N.S.
1J5	26	145	N	2		N	2
1J5	27	146	NS	1		NS	1
1J5	28	147	Wt	4.04		Wt	4.04
1J5	29	148	HetChi	0.27		HetChi	0.27
1J5	30	149	Het df	1		Het df	1
1J5	31	150	Het P	N.S.		Het P	N.S.
1J5	32	151	FixedRR	0.82		FixedRR	0.82
1J5	33	152	RRl	0.31		RRl	0.31
1J5	34	153	RRu	2.17		RRu	2.17
1J5	35	154	P	N.S.		P	N.S.
1J5	36	155	RandomRR	0.82		RandomRR	0.82
1J5	37	156	RRl	0.31		RRl	0.31
1J5	38	157	RRu	2.17		RRu	2.17
1J5	39	158	P	N.S.		P	N.S.
1J5	40	159	AsymmP	0		AsymmP	0
1J6	1		Table 1 - J - 6 -	IESCOPD - Meta-analysis of years since quit (vs current) : key value (2) 20								Any COPD, cigarettes (or any product if cigarettes not available)
1J6	24	143		Most-adjusted			Least-adjusted		2	0.66 (0.30-1.46)	0.66 (0.30-1.46)	0.25	N.S.
1J6	25	144							2	0.66 (0.30-1.46)	0.66 (0.30-1.46)	0.25	N.S.
1J6	26	145	N	2		N	2
1J6	27	146	NS	1		NS	1
1J6	28	147	Wt	6.22		Wt	6.22
1J6	29	148	HetChi	0.25		HetChi	0.25
1J6	30	149	Het df	1		Het df	1
1J6	31	150	Het P	N.S.		Het P	N.S.
1J6	32	151	FixedRR	0.66		FixedRR	0.66
1J6	33	152	RRl	0.3		RRl	0.3
1J6	34	153	RRu	1.46		RRu	1.46
1J6	35	154	P	N.S.		P	N.S.
1J6	36	155	RandomRR	0.66		RandomRR	0.66
1J6	37	156	RRl	0.3		RRl	0.3
1J6	38	157	RRu	1.46		RRu	1.46
1J6	39	158	P	N.S.		P	N.S.
1J6	40	159	AsymmP	0		AsymmP	0
1J7	1		Table 1 - J - 7 -	IESCOPD - Meta-analysis of years since quit (vs current) : highest (=longest ago) vs lowest (=most recent)								Any COPD, cigarettes (or any product if cigarettes not available)
1J7	24	386		Most-adjusted			Least-adjusted		10	0.43 (0.34-0.53)	0.45 (0.24-0.84)	5.78	***
1J7	25	387							10	0.53 (0.42-0.67)	0.51 (0.28-0.91)	4.67	***
1J7	26	388	N	10		N	10
1J7	27	389	NS	7		NS	7
1J7	28	390	Wt	76.23		Wt	70.61
1J7	29	391	HetChi	52		HetChi	42.05
1J7	30	392	Het df	9		Het df	9
1J7	31	393	Het P	***		Het P	***
1J7	32	394	FixedRR	0.43		FixedRR	0.53
1J7	33	395	RRl	0.34		RRl	0.42
1J7	34	396	RRu	0.53		RRu	0.67
1J7	35	397	P	---		P	---
1J7	36	398	RandomRR	0.45		RandomRR	0.51
1J7	37	399	RRl	0.24		RRl	0.28
1J7	38	400	RRu	0.84		RRu	0.91
1J7	39	401	P	-		P	-
1J7	40	402	AsymmP	N.S.		AsymmP	N.S.

## Sheet: CharacSumm
	Characteristic Summary sheet
Type (or copy) characteristic name into cell A4, type required table numbers into green cells, and type the row numbers for the statistics in the yellow columns
		1	2	3	4	5	6	7	8	9	10	1	2	3	4	5	6	7	8	9	10
Study type
	Start Adj	Start Unadj	Match Adj	Match Unadj
1A1	25	511	145	569			1		1	Title
1A2	26	187	84	#N/A			2		2	Levels
1A3	25	544	154	#N/A			3		3	N
1A4	25	544	154	#N/A			4		4	NS
1A5	25	544	154	#N/A			5		5	Wt
2A1	25	525	154	588			6		6	HetChi
2A2	26	197	89	#N/A			7		7	Hetdf
2A3	25	#N/A	#N/A	#N/A			8		8	HetP
2A4	25	524	154	#N/A			9		9	FixedRR
2A5	25	524	154	#N/A			10		10	RRl
1E1	27	430	146	488			11		11	RRu
1E2	27	431	146	494			12		12	P
1E3	27	430	146	488			13		13	RandomRR
1E10	26	388	145	451			14		14	RRl
1F4	26	388	145	451			15		15	RRu
1H1	26	388	145	451			16		16	P
							17		17	BetweenChi
Max rows per sheet							18		18	Betweendf
999							19		19	BetweenP
							20		20	Btwn(F)P
							(Best enter 1 in unwanted rows)
		Most-adjusted										Least-adjusted
1	1A1	Study type										Study type
2			CC	Pr	CS	Total							CC	Pr	CS	Total
3		N	16	37	76	129						N	16	37	80	133
4		NS	12	28	58	98						NS	12	28	58	98
5		Wt	124.03	524.28	4468.16	5116.47						Wt	151.09	520.33	4624.34	5295.76
6		HetChi	31.76	209.41	544.26	1038.04						HetChi	72.9	212.25	685.14	1241.46
7		Het df	15	36	75	128						Het df	15	36	79	132
8		Het P	**	***	***	***						Het P	***	***	***	***
9		FixedRR	2.51	4.49	2.16	2.34						FixedRR	1.9	4.52	2.13	2.28
10		RRl	2.1	4.12	2.1	2.27						RRl	1.62	4.15	2.07	2.22
11		RRu	2.99	4.89	2.22	2.4						RRu	2.22	4.93	2.19	2.35
12		P	+++	+++	+++	+++						P	+++	+++	+++	+++
13		RandomRR	2.95	3.71	2.54	2.89						RandomRR	3.17	3.69	2.55	2.85
14		RRl	2.14	2.94	2.32	2.63						RRl	2	2.92	2.3	2.59
15		RRu	4.06	4.69	2.8	3.17						RRu	5.01	4.68	2.81	3.15
16		P	+++	+++	+++	+++						P	+++	+++	+++	+++
17		BetweenChi				252.6						BetweenChi				271.17
18		Betweendf				2						Betweendf				2
19		BetweenP				***						BetweenP				***
20		Btwn(F)P				***						Btwn(F)P				***
1	1A2	Study type										#N/A	#N/A	#N/A	#N/A	#N/A	#N/A	#N/A	#N/A	#N/A	#N/A
2			CC	Pr	CS	Total						#N/A	#N/A	#N/A	#N/A	#N/A	#N/A	#N/A	#N/A	#N/A	#N/A
3		N	16	37	76	129						#N/A	#N/A	#N/A	#N/A	#N/A	#N/A	#N/A	#N/A	#N/A	#N/A
4		NS	12	28	58	98						#N/A	#N/A	#N/A	#N/A	#N/A	#N/A	#N/A	#N/A	#N/A	#N/A
5		Wt	132.14	536.14	4485.61	5153.89						#N/A	#N/A	#N/A	#N/A	#N/A	#N/A	#N/A	#N/A	#N/A	#N/A
6		HetChi	32.14	220.03	545.78	1072.15						#N/A	#N/A	#N/A	#N/A	#N/A	#N/A	#N/A	#N/A	#N/A	#N/A
7		Het df	15	36	75	128						#N/A	#N/A	#N/A	#N/A	#N/A	#N/A	#N/A	#N/A	#N/A	#N/A
8		Het P	**	***	***	***						#N/A	#N/A	#N/A	#N/A	#N/A	#N/A	#N/A	#N/A	#N/A	#N/A
9		FixedRR	2.59	4.59	2.16	2.35						#N/A	#N/A	#N/A	#N/A	#N/A	#N/A	#N/A	#N/A	#N/A	#N/A
10		RRl	2.18	4.22	2.1	2.28						#N/A	#N/A	#N/A	#N/A	#N/A	#N/A	#N/A	#N/A	#N/A	#N/A
11		RRu	3.07	5	2.22	2.41						#N/A	#N/A	#N/A	#N/A	#N/A	#N/A	#N/A	#N/A	#N/A	#N/A
12		P	+++	+++	+++	+++						#N/A	#N/A	#N/A	#N/A	#N/A	#N/A	#N/A	#N/A	#N/A	#N/A
13		RandomRR	2.98	3.81	2.55	2.92						#N/A	#N/A	#N/A	#N/A	#N/A	#N/A	#N/A	#N/A	#N/A	#N/A
14		RRl	2.17	3.01	2.32	2.65						#N/A	#N/A	#N/A	#N/A	#N/A	#N/A	#N/A	#N/A	#N/A	#N/A
15		RRu	4.09	4.83	2.8	3.2						#N/A	#N/A	#N/A	#N/A	#N/A	#N/A	#N/A	#N/A	#N/A	#N/A
16		P	+++	+++	+++	+++						#N/A	#N/A	#N/A	#N/A	#N/A	#N/A	#N/A	#N/A	#N/A	#N/A
17		BetweenChi				274.2						#N/A	#N/A	#N/A	#N/A	#N/A	#N/A	#N/A	#N/A	#N/A	#N/A
18		Betweendf				2						#N/A	#N/A	#N/A	#N/A	#N/A	#N/A	#N/A	#N/A	#N/A	#N/A
19		BetweenP				***						#N/A	#N/A	#N/A	#N/A	#N/A	#N/A	#N/A	#N/A	#N/A	#N/A
20		Btwn(F)P				***						#N/A	#N/A	#N/A	#N/A	#N/A	#N/A	#N/A	#N/A	#N/A	#N/A
1	1A3	Study type										#N/A	#N/A	#N/A	#N/A	#N/A	#N/A	#N/A	#N/A	#N/A	#N/A
2			CC	Pr	CS	Total						#N/A	#N/A	#N/A	#N/A	#N/A	#N/A	#N/A	#N/A	#N/A	#N/A
3		N	2	29		31						#N/A	#N/A	#N/A	#N/A	#N/A	#N/A	#N/A	#N/A	#N/A	#N/A
4		NS	1	21		22						#N/A	#N/A	#N/A	#N/A	#N/A	#N/A	#N/A	#N/A	#N/A	#N/A
5		Wt	62.42	378.7		441.12						#N/A	#N/A	#N/A	#N/A	#N/A	#N/A	#N/A	#N/A	#N/A	#N/A
6		HetChi	1.21	150.19		189.82						#N/A	#N/A	#N/A	#N/A	#N/A	#N/A	#N/A	#N/A	#N/A	#N/A
7		Het df	1	28		30						#N/A	#N/A	#N/A	#N/A	#N/A	#N/A	#N/A	#N/A	#N/A	#N/A
8		Het P	N.S.	***		***						#N/A	#N/A	#N/A	#N/A	#N/A	#N/A	#N/A	#N/A	#N/A	#N/A
9		FixedRR	2.18	5.09		4.52						#N/A	#N/A	#N/A	#N/A	#N/A	#N/A	#N/A	#N/A	#N/A	#N/A
10		RRl	1.7	4.6		4.11						#N/A	#N/A	#N/A	#N/A	#N/A	#N/A	#N/A	#N/A	#N/A	#N/A
11		RRu	2.8	5.63		4.96						#N/A	#N/A	#N/A	#N/A	#N/A	#N/A	#N/A	#N/A	#N/A	#N/A
12		P	+++	+++		+++						#N/A	#N/A	#N/A	#N/A	#N/A	#N/A	#N/A	#N/A	#N/A	#N/A
13		RandomRR	2.19	4.31		4.06						#N/A	#N/A	#N/A	#N/A	#N/A	#N/A	#N/A	#N/A	#N/A	#N/A
14		RRl	1.66	3.28		3.1						#N/A	#N/A	#N/A	#N/A	#N/A	#N/A	#N/A	#N/A	#N/A	#N/A
15		RRu	2.88	5.65		5.31						#N/A	#N/A	#N/A	#N/A	#N/A	#N/A	#N/A	#N/A	#N/A	#N/A
16		P	+++	+++		+++						#N/A	#N/A	#N/A	#N/A	#N/A	#N/A	#N/A	#N/A	#N/A	#N/A
17		BetweenChi				38.42						#N/A	#N/A	#N/A	#N/A	#N/A	#N/A	#N/A	#N/A	#N/A	#N/A
18		Betweendf				1						#N/A	#N/A	#N/A	#N/A	#N/A	#N/A	#N/A	#N/A	#N/A	#N/A
19		BetweenP				***						#N/A	#N/A	#N/A	#N/A	#N/A	#N/A	#N/A	#N/A	#N/A	#N/A
20		Btwn(F)P				*						#N/A	#N/A	#N/A	#N/A	#N/A	#N/A	#N/A	#N/A	#N/A	#N/A
1	1A4	Study type										#N/A	#N/A	#N/A	#N/A	#N/A	#N/A	#N/A	#N/A	#N/A	#N/A
2			CC	Pr	CS	Total						#N/A	#N/A	#N/A	#N/A	#N/A	#N/A	#N/A	#N/A	#N/A	#N/A
3		N	8	4	50	62						#N/A	#N/A	#N/A	#N/A	#N/A	#N/A	#N/A	#N/A	#N/A	#N/A
4		NS	6	3	40	49						#N/A	#N/A	#N/A	#N/A	#N/A	#N/A	#N/A	#N/A	#N/A	#N/A
5		Wt	30.48	40.79	3401.08	3472.35						#N/A	#N/A	#N/A	#N/A	#N/A	#N/A	#N/A	#N/A	#N/A	#N/A
6		HetChi	18.4	2.34	287.44	308.99						#N/A	#N/A	#N/A	#N/A	#N/A	#N/A	#N/A	#N/A	#N/A	#N/A
7		Het df	7	3	49	61						#N/A	#N/A	#N/A	#N/A	#N/A	#N/A	#N/A	#N/A	#N/A	#N/A
8		Het P	*	N.S.	***	***						#N/A	#N/A	#N/A	#N/A	#N/A	#N/A	#N/A	#N/A	#N/A	#N/A
9		FixedRR	2.45	1.98	2.16	2.16						#N/A	#N/A	#N/A	#N/A	#N/A	#N/A	#N/A	#N/A	#N/A	#N/A
10		RRl	1.72	1.46	2.09	2.09						#N/A	#N/A	#N/A	#N/A	#N/A	#N/A	#N/A	#N/A	#N/A	#N/A
11		RRu	3.5	2.69	2.23	2.23						#N/A	#N/A	#N/A	#N/A	#N/A	#N/A	#N/A	#N/A	#N/A	#N/A
12		P	+++	+++	+++	+++						#N/A	#N/A	#N/A	#N/A	#N/A	#N/A	#N/A	#N/A	#N/A	#N/A
13		RandomRR	3.83	1.98	2.35	2.35						#N/A	#N/A	#N/A	#N/A	#N/A	#N/A	#N/A	#N/A	#N/A	#N/A
14		RRl	1.76	1.46	2.12	2.13						#N/A	#N/A	#N/A	#N/A	#N/A	#N/A	#N/A	#N/A	#N/A	#N/A
15		RRu	8.32	2.69	2.61	2.59						#N/A	#N/A	#N/A	#N/A	#N/A	#N/A	#N/A	#N/A	#N/A	#N/A
16		P	+++	+++	+++	+++						#N/A	#N/A	#N/A	#N/A	#N/A	#N/A	#N/A	#N/A	#N/A	#N/A
17		BetweenChi				0.81						#N/A	#N/A	#N/A	#N/A	#N/A	#N/A	#N/A	#N/A	#N/A	#N/A
18		Betweendf				2						#N/A	#N/A	#N/A	#N/A	#N/A	#N/A	#N/A	#N/A	#N/A	#N/A
19		BetweenP				N.S.						#N/A	#N/A	#N/A	#N/A	#N/A	#N/A	#N/A	#N/A	#N/A	#N/A
20		Btwn(F)P				N.S.						#N/A	#N/A	#N/A	#N/A	#N/A	#N/A	#N/A	#N/A	#N/A	#N/A
1	1A5	Study type										#N/A	#N/A	#N/A	#N/A	#N/A	#N/A	#N/A	#N/A	#N/A	#N/A
2			CC	Pr	CS	Total						#N/A	#N/A	#N/A	#N/A	#N/A	#N/A	#N/A	#N/A	#N/A	#N/A
3		N	6	7	29	42						#N/A	#N/A	#N/A	#N/A	#N/A	#N/A	#N/A	#N/A	#N/A	#N/A
4		NS	5	6	20	31						#N/A	#N/A	#N/A	#N/A	#N/A	#N/A	#N/A	#N/A	#N/A	#N/A
5		Wt	31.13	136.12	1077.79	1245.03						#N/A	#N/A	#N/A	#N/A	#N/A	#N/A	#N/A	#N/A	#N/A	#N/A
6		HetChi	8.1	32.44	260.39	336.06						#N/A	#N/A	#N/A	#N/A	#N/A	#N/A	#N/A	#N/A	#N/A	#N/A
7		Het df	5	6	28	41						#N/A	#N/A	#N/A	#N/A	#N/A	#N/A	#N/A	#N/A	#N/A	#N/A
8		Het P	N.S.	***	***	***						#N/A	#N/A	#N/A	#N/A	#N/A	#N/A	#N/A	#N/A	#N/A	#N/A
9		FixedRR	3.39	3.57	2.16	2.31						#N/A	#N/A	#N/A	#N/A	#N/A	#N/A	#N/A	#N/A	#N/A	#N/A
10		RRl	2.39	3.02	2.04	2.18						#N/A	#N/A	#N/A	#N/A	#N/A	#N/A	#N/A	#N/A	#N/A	#N/A
11		RRu	4.82	4.22	2.29	2.44						#N/A	#N/A	#N/A	#N/A	#N/A	#N/A	#N/A	#N/A	#N/A	#N/A
12		P	+++	+++	+++	+++						#N/A	#N/A	#N/A	#N/A	#N/A	#N/A	#N/A	#N/A	#N/A	#N/A
13		RandomRR	3.67	3.16	2.92	3.04						#N/A	#N/A	#N/A	#N/A	#N/A	#N/A	#N/A	#N/A	#N/A	#N/A
14		RRl	2.21	2.02	2.37	2.53						#N/A	#N/A	#N/A	#N/A	#N/A	#N/A	#N/A	#N/A	#N/A	#N/A
15		RRu	6.08	4.94	3.6	3.65						#N/A	#N/A	#N/A	#N/A	#N/A	#N/A	#N/A	#N/A	#N/A	#N/A
16		P	+++	+++	+++	+++						#N/A	#N/A	#N/A	#N/A	#N/A	#N/A	#N/A	#N/A	#N/A	#N/A
17		BetweenChi				35.13						#N/A	#N/A	#N/A	#N/A	#N/A	#N/A	#N/A	#N/A	#N/A	#N/A
18		Betweendf				2						#N/A	#N/A	#N/A	#N/A	#N/A	#N/A	#N/A	#N/A	#N/A	#N/A
19		BetweenP				***						#N/A	#N/A	#N/A	#N/A	#N/A	#N/A	#N/A	#N/A	#N/A	#N/A
20		Btwn(F)P				N.S.						#N/A	#N/A	#N/A	#N/A	#N/A	#N/A	#N/A	#N/A	#N/A	#N/A
1	2A1	Study type										Study type
2			CC	Pr	CS	Total							CC	Pr	CS	Total
3		N	10	11	93	114						N	10	11	98	119
4		NS	7	9	63	79						NS	7	9	63	79
5		Wt	201.72	374.78	5570.09	6146.59						Wt	206.52	374.78	5861.2	6442.5
6		HetChi	36.91	31.23	587.75	657.06						HetChi	33.6	31.23	770.52	837.31
7		Het df	9	10	92	113						Het df	9	10	97	118
8		Het P	***	***	***	***						Het P	***	***	***	***
9		FixedRR	2.35	2.3	2.43	2.42						FixedRR	2.31	2.3	2.45	2.43
10		RRl	2.04	2.08	2.36	2.36						RRl	2.01	2.08	2.39	2.37
11		RRu	2.69	2.55	2.49	2.48						RRu	2.64	2.55	2.51	2.49
12		P	+++	+++	+++	+++						P	+++	+++	+++	+++
13		RandomRR	2.72	2.6	2.7	2.69						RandomRR	2.63	2.6	2.75	2.73
14		RRl	1.95	2.04	2.49	2.5						RRl	1.93	2.04	2.52	2.52
15		RRu	3.77	3.3	2.93	2.9						RRu	3.58	3.3	3	2.95
16		P	+++	+++	+++	+++						P	+++	+++	+++	+++
17		BetweenChi				1.18						BetweenChi				1.95
18		Betweendf				2						Betweendf				2
19		BetweenP				N.S.						BetweenP				N.S.
20		Btwn(F)P				N.S.						Btwn(F)P				N.S.
1	2A2	Study type										#N/A	#N/A	#N/A	#N/A	#N/A	#N/A	#N/A	#N/A	#N/A	#N/A
2			CC	Pr	CS	Total						#N/A	#N/A	#N/A	#N/A	#N/A	#N/A	#N/A	#N/A	#N/A	#N/A
3		N	10	11	93	114						#N/A	#N/A	#N/A	#N/A	#N/A	#N/A	#N/A	#N/A	#N/A	#N/A
4		NS	7	9	63	79						#N/A	#N/A	#N/A	#N/A	#N/A	#N/A	#N/A	#N/A	#N/A	#N/A
5		Wt	206.31	374.56	5435.43	6016.3						#N/A	#N/A	#N/A	#N/A	#N/A	#N/A	#N/A	#N/A	#N/A	#N/A
6		HetChi	37.54	32.97	590.72	661.95						#N/A	#N/A	#N/A	#N/A	#N/A	#N/A	#N/A	#N/A	#N/A	#N/A
7		Het df	9	10	92	113						#N/A	#N/A	#N/A	#N/A	#N/A	#N/A	#N/A	#N/A	#N/A	#N/A
8		Het P	***	***	***	***						#N/A	#N/A	#N/A	#N/A	#N/A	#N/A	#N/A	#N/A	#N/A	#N/A
9		FixedRR	2.36	2.32	2.42	2.41						#N/A	#N/A	#N/A	#N/A	#N/A	#N/A	#N/A	#N/A	#N/A	#N/A
10		RRl	2.06	2.09	2.35	2.35						#N/A	#N/A	#N/A	#N/A	#N/A	#N/A	#N/A	#N/A	#N/A	#N/A
11		RRu	2.7	2.56	2.48	2.47						#N/A	#N/A	#N/A	#N/A	#N/A	#N/A	#N/A	#N/A	#N/A	#N/A
12		P	+++	+++	+++	+++						#N/A	#N/A	#N/A	#N/A	#N/A	#N/A	#N/A	#N/A	#N/A	#N/A
13		RandomRR	2.74	2.67	2.7	2.7						#N/A	#N/A	#N/A	#N/A	#N/A	#N/A	#N/A	#N/A	#N/A	#N/A
14		RRl	1.97	2.09	2.49	2.5						#N/A	#N/A	#N/A	#N/A	#N/A	#N/A	#N/A	#N/A	#N/A	#N/A
15		RRu	3.79	3.42	2.94	2.91						#N/A	#N/A	#N/A	#N/A	#N/A	#N/A	#N/A	#N/A	#N/A	#N/A
16		P	+++	+++	+++	+++						#N/A	#N/A	#N/A	#N/A	#N/A	#N/A	#N/A	#N/A	#N/A	#N/A
17		BetweenChi				0.72						#N/A	#N/A	#N/A	#N/A	#N/A	#N/A	#N/A	#N/A	#N/A	#N/A
18		Betweendf				2						#N/A	#N/A	#N/A	#N/A	#N/A	#N/A	#N/A	#N/A	#N/A	#N/A
19		BetweenP				N.S.						#N/A	#N/A	#N/A	#N/A	#N/A	#N/A	#N/A	#N/A	#N/A	#N/A
20		Btwn(F)P				N.S.						#N/A	#N/A	#N/A	#N/A	#N/A	#N/A	#N/A	#N/A	#N/A	#N/A
1	2A3	#N/A	#N/A	#N/A	#N/A	#N/A	#N/A	#N/A	#N/A	#N/A	#N/A	#N/A	#N/A	#N/A	#N/A	#N/A	#N/A	#N/A	#N/A	#N/A	#N/A
2		#N/A	#N/A	#N/A	#N/A	#N/A	#N/A	#N/A	#N/A	#N/A	#N/A	#N/A	#N/A	#N/A	#N/A	#N/A	#N/A	#N/A	#N/A	#N/A	#N/A
3		#N/A	#N/A	#N/A	#N/A	#N/A	#N/A	#N/A	#N/A	#N/A	#N/A	#N/A	#N/A	#N/A	#N/A	#N/A	#N/A	#N/A	#N/A	#N/A	#N/A
4		#N/A	#N/A	#N/A	#N/A	#N/A	#N/A	#N/A	#N/A	#N/A	#N/A	#N/A	#N/A	#N/A	#N/A	#N/A	#N/A	#N/A	#N/A	#N/A	#N/A
5		#N/A	#N/A	#N/A	#N/A	#N/A	#N/A	#N/A	#N/A	#N/A	#N/A	#N/A	#N/A	#N/A	#N/A	#N/A	#N/A	#N/A	#N/A	#N/A	#N/A
6		#N/A	#N/A	#N/A	#N/A	#N/A	#N/A	#N/A	#N/A	#N/A	#N/A	#N/A	#N/A	#N/A	#N/A	#N/A	#N/A	#N/A	#N/A	#N/A	#N/A
7		#N/A	#N/A	#N/A	#N/A	#N/A	#N/A	#N/A	#N/A	#N/A	#N/A	#N/A	#N/A	#N/A	#N/A	#N/A	#N/A	#N/A	#N/A	#N/A	#N/A
8		#N/A	#N/A	#N/A	#N/A	#N/A	#N/A	#N/A	#N/A	#N/A	#N/A	#N/A	#N/A	#N/A	#N/A	#N/A	#N/A	#N/A	#N/A	#N/A	#N/A
9		#N/A	#N/A	#N/A	#N/A	#N/A	#N/A	#N/A	#N/A	#N/A	#N/A	#N/A	#N/A	#N/A	#N/A	#N/A	#N/A	#N/A	#N/A	#N/A	#N/A
10		#N/A	#N/A	#N/A	#N/A	#N/A	#N/A	#N/A	#N/A	#N/A	#N/A	#N/A	#N/A	#N/A	#N/A	#N/A	#N/A	#N/A	#N/A	#N/A	#N/A
11		#N/A	#N/A	#N/A	#N/A	#N/A	#N/A	#N/A	#N/A	#N/A	#N/A	#N/A	#N/A	#N/A	#N/A	#N/A	#N/A	#N/A	#N/A	#N/A	#N/A
12		#N/A	#N/A	#N/A	#N/A	#N/A	#N/A	#N/A	#N/A	#N/A	#N/A	#N/A	#N/A	#N/A	#N/A	#N/A	#N/A	#N/A	#N/A	#N/A	#N/A
13		#N/A	#N/A	#N/A	#N/A	#N/A	#N/A	#N/A	#N/A	#N/A	#N/A	#N/A	#N/A	#N/A	#N/A	#N/A	#N/A	#N/A	#N/A	#N/A	#N/A
14		#N/A	#N/A	#N/A	#N/A	#N/A	#N/A	#N/A	#N/A	#N/A	#N/A	#N/A	#N/A	#N/A	#N/A	#N/A	#N/A	#N/A	#N/A	#N/A	#N/A
15		#N/A	#N/A	#N/A	#N/A	#N/A	#N/A	#N/A	#N/A	#N/A	#N/A	#N/A	#N/A	#N/A	#N/A	#N/A	#N/A	#N/A	#N/A	#N/A	#N/A
16		#N/A	#N/A	#N/A	#N/A	#N/A	#N/A	#N/A	#N/A	#N/A	#N/A	#N/A	#N/A	#N/A	#N/A	#N/A	#N/A	#N/A	#N/A	#N/A	#N/A
17		#N/A	#N/A	#N/A	#N/A	#N/A	#N/A	#N/A	#N/A	#N/A	#N/A	#N/A	#N/A	#N/A	#N/A	#N/A	#N/A	#N/A	#N/A	#N/A	#N/A
18		#N/A	#N/A	#N/A	#N/A	#N/A	#N/A	#N/A	#N/A	#N/A	#N/A	#N/A	#N/A	#N/A	#N/A	#N/A	#N/A	#N/A	#N/A	#N/A	#N/A
19		#N/A	#N/A	#N/A	#N/A	#N/A	#N/A	#N/A	#N/A	#N/A	#N/A	#N/A	#N/A	#N/A	#N/A	#N/A	#N/A	#N/A	#N/A	#N/A	#N/A
20		#N/A	#N/A	#N/A	#N/A	#N/A	#N/A	#N/A	#N/A	#N/A	#N/A	#N/A	#N/A	#N/A	#N/A	#N/A	#N/A	#N/A	#N/A	#N/A	#N/A
1	2A4	Study type										#N/A	#N/A	#N/A	#N/A	#N/A	#N/A	#N/A	#N/A	#N/A	#N/A
2			CC	Pr	CS	Total						#N/A	#N/A	#N/A	#N/A	#N/A	#N/A	#N/A	#N/A	#N/A	#N/A
3		N	5	4	74	83						#N/A	#N/A	#N/A	#N/A	#N/A	#N/A	#N/A	#N/A	#N/A	#N/A
4		NS	4	2	50	56						#N/A	#N/A	#N/A	#N/A	#N/A	#N/A	#N/A	#N/A	#N/A	#N/A
5		Wt	117.6	122.16	4487.49	4727.25						#N/A	#N/A	#N/A	#N/A	#N/A	#N/A	#N/A	#N/A	#N/A	#N/A
6		HetChi	10.4	0.78	488.69	515.3						#N/A	#N/A	#N/A	#N/A	#N/A	#N/A	#N/A	#N/A	#N/A	#N/A
7		Het df	4	3	73	82						#N/A	#N/A	#N/A	#N/A	#N/A	#N/A	#N/A	#N/A	#N/A	#N/A
8		Het P	*	N.S.	***	***						#N/A	#N/A	#N/A	#N/A	#N/A	#N/A	#N/A	#N/A	#N/A	#N/A
9		FixedRR	1.84	3.02	2.52	2.51						#N/A	#N/A	#N/A	#N/A	#N/A	#N/A	#N/A	#N/A	#N/A	#N/A
10		RRl	1.54	2.53	2.44	2.44						#N/A	#N/A	#N/A	#N/A	#N/A	#N/A	#N/A	#N/A	#N/A	#N/A
11		RRu	2.21	3.61	2.59	2.58						#N/A	#N/A	#N/A	#N/A	#N/A	#N/A	#N/A	#N/A	#N/A	#N/A
12		P	+++	+++	+++	+++						#N/A	#N/A	#N/A	#N/A	#N/A	#N/A	#N/A	#N/A	#N/A	#N/A
13		RandomRR	1.99	3.02	2.83	2.78						#N/A	#N/A	#N/A	#N/A	#N/A	#N/A	#N/A	#N/A	#N/A	#N/A
14		RRl	1.37	2.53	2.59	2.55						#N/A	#N/A	#N/A	#N/A	#N/A	#N/A	#N/A	#N/A	#N/A	#N/A
15		RRu	2.88	3.61	3.11	3.03						#N/A	#N/A	#N/A	#N/A	#N/A	#N/A	#N/A	#N/A	#N/A	#N/A
16		P	+++	+++	+++	+++						#N/A	#N/A	#N/A	#N/A	#N/A	#N/A	#N/A	#N/A	#N/A	#N/A
17		BetweenChi				15.43						#N/A	#N/A	#N/A	#N/A	#N/A	#N/A	#N/A	#N/A	#N/A	#N/A
18		Betweendf				2						#N/A	#N/A	#N/A	#N/A	#N/A	#N/A	#N/A	#N/A	#N/A	#N/A
19		BetweenP				***						#N/A	#N/A	#N/A	#N/A	#N/A	#N/A	#N/A	#N/A	#N/A	#N/A
20		Btwn(F)P				N.S.						#N/A	#N/A	#N/A	#N/A	#N/A	#N/A	#N/A	#N/A	#N/A	#N/A
1	2A5	Study type										#N/A	#N/A	#N/A	#N/A	#N/A	#N/A	#N/A	#N/A	#N/A	#N/A
2			CC	Pr	CS	Total						#N/A	#N/A	#N/A	#N/A	#N/A	#N/A	#N/A	#N/A	#N/A	#N/A
3		N	5	4	19	28						#N/A	#N/A	#N/A	#N/A	#N/A	#N/A	#N/A	#N/A	#N/A	#N/A
4		NS	3	4	13	20						#N/A	#N/A	#N/A	#N/A	#N/A	#N/A	#N/A	#N/A	#N/A	#N/A
5		Wt	84.12	235.74	1082.6	1402.45						#N/A	#N/A	#N/A	#N/A	#N/A	#N/A	#N/A	#N/A	#N/A	#N/A
6		HetChi	10.23	1.97	67.68	98.7						#N/A	#N/A	#N/A	#N/A	#N/A	#N/A	#N/A	#N/A	#N/A	#N/A
7		Het df	4	3	18	27						#N/A	#N/A	#N/A	#N/A	#N/A	#N/A	#N/A	#N/A	#N/A	#N/A
8		Het P	*	N.S.	***	***						#N/A	#N/A	#N/A	#N/A	#N/A	#N/A	#N/A	#N/A	#N/A	#N/A
9		FixedRR	3.28	1.91	2.08	2.11						#N/A	#N/A	#N/A	#N/A	#N/A	#N/A	#N/A	#N/A	#N/A	#N/A
10		RRl	2.65	1.69	1.96	2						#N/A	#N/A	#N/A	#N/A	#N/A	#N/A	#N/A	#N/A	#N/A	#N/A
11		RRu	4.06	2.18	2.21	2.22						#N/A	#N/A	#N/A	#N/A	#N/A	#N/A	#N/A	#N/A	#N/A	#N/A
12		P	+++	+++	+++	+++						#N/A	#N/A	#N/A	#N/A	#N/A	#N/A	#N/A	#N/A	#N/A	#N/A
13		RandomRR	3.63	1.91	2.18	2.31						#N/A	#N/A	#N/A	#N/A	#N/A	#N/A	#N/A	#N/A	#N/A	#N/A
14		RRl	2.41	1.69	1.83	2.01						#N/A	#N/A	#N/A	#N/A	#N/A	#N/A	#N/A	#N/A	#N/A	#N/A
15		RRu	5.49	2.18	2.59	2.65						#N/A	#N/A	#N/A	#N/A	#N/A	#N/A	#N/A	#N/A	#N/A	#N/A
16		P	+++	+++	+++	+++						#N/A	#N/A	#N/A	#N/A	#N/A	#N/A	#N/A	#N/A	#N/A	#N/A
17		BetweenChi				18.82						#N/A	#N/A	#N/A	#N/A	#N/A	#N/A	#N/A	#N/A	#N/A	#N/A
18		Betweendf				2						#N/A	#N/A	#N/A	#N/A	#N/A	#N/A	#N/A	#N/A	#N/A	#N/A
19		BetweenP				***						#N/A	#N/A	#N/A	#N/A	#N/A	#N/A	#N/A	#N/A	#N/A	#N/A
20		Btwn(F)P				(*)						#N/A	#N/A	#N/A	#N/A	#N/A	#N/A	#N/A	#N/A	#N/A	#N/A
1	1E1	Study type										Study type
2			CC	Pr	CS	Total							CC	Pr	CS	Total
3		N	2	22	16	40						N	2	22	16	40
4		NS	1	17	12	30						NS	1	17	12	30
5		Wt	37.7	229.5	373.52	640.72						Wt	46.29	226.64	374.29	647.22
6		HetChi	12.58	66.13	54.82	139.61						HetChi	37.86	68.78	59.98	174.61
7		Het df	1	21	15	39						Het df	1	21	15	39
8		Het P	***	***	***	***						Het P	***	***	***	***
9		FixedRR	1.9	2.84	2.5	2.58						FixedRR	1.89	2.91	2.51	2.59
10		RRl	1.38	2.5	2.26	2.39						RRl	1.42	2.56	2.27	2.4
11		RRu	2.61	3.24	2.77	2.78						RRu	2.53	3.32	2.78	2.8
12		P	+++	+++	+++	+++						P	+++	+++	+++	+++
13		RandomRR	1.81	2.96	3.03	2.89						RandomRR	1.65	3.06	3.09	2.96
14		RRl	0.58	2.26	2.34	2.41						RRl	0.27	2.31	2.36	2.43
15		RRu	5.64	3.89	3.93	3.45						RRu	9.93	4.05	4.04	3.6
16		P	N.S.	+++	+++	+++						P	N.S.	+++	+++	+++
17		BetweenChi				6.09						BetweenChi				7.99
18		Betweendf				2						Betweendf				2
19		BetweenP				*						BetweenP				*
20		Btwn(F)P				N.S.						Btwn(F)P				N.S.
1	1E2	Study type										Study type
2			CC	Pr	CS	Total							CC	Pr	CS	Total
3		N	2	11	10	23						N	2	11	10	23
4		NS	1	9	8	18						NS	1	9	8	18
5		Wt	30.99	284.75	373.85	689.59						Wt	42.79	284.75	373.9	701.45
6		HetChi	0.14	38.74	84.67	172.19						HetChi	17.37	38.75	86.16	285.55
7		Het df	1	10	9	22						Het df	1	10	9	22
8		Het P	N.S.	***	***	***						Het P	***	***	***	***
9		FixedRR	2.43	7.96	5.61	6.24						FixedRR	1.13	7.95	5.63	5.87
10		RRl	1.71	7.08	5.07	5.79						RRl	0.84	7.08	5.09	5.45
11		RRu	3.45	8.94	6.21	6.73						RRu	1.52	8.93	6.23	6.32
12		P	+++	+++	+++	+++						P	N.S.	+++	+++	+++
13		RandomRR	2.43	6.99	6.9	6.21						RandomRR	1	6.96	7.07	5.63
14		RRl	1.71	5.09	4.12	4.72						RRl	0.28	5.07	4.2	4.02
15		RRu	3.45	9.59	11.55	8.17						RRu	3.57	9.55	11.87	7.9
16		P	+++	+++	+++	+++						P	N.S.	+++	+++	+++
17		BetweenChi				48.63						BetweenChi				143.27
18		Betweendf				2						Betweendf				2
19		BetweenP				***						BetweenP				***
20		Btwn(F)P				*						Btwn(F)P				***
1	1E3	Study type										Study type
2			CC	Pr	CS	Total							CC	Pr	CS	Total
3		N	2	12	12	26						N	2	12	12	26
4		NS	1	10	9	20						NS	1	10	9	20
5		Wt	22.79	141.55	183.29	347.63						Wt	40.93	141.55	183.9	366.37
6		HetChi	3.87	42.57	25.23	82.02						HetChi	1.56	42.77	27.84	147.51
7		Het df	1	11	11	25						Het df	1	11	11	25
8		Het P	*	***	**	***						Het P	N.S.	***	**	***
9		FixedRR	10.76	11.94	8.36	9.83						FixedRR	2.55	11.92	8.36	8.4
10		RRl	7.13	10.13	7.23	8.85						RRl	1.88	10.11	7.23	7.58
11		RRu	16.22	14.08	9.66	10.92						RRu	3.47	14.05	9.66	9.3
12		P	+++	+++	+++	+++						P	+++	+++	+++	+++
13		RandomRR	11.72	9.23	9.01	9.5						RandomRR	2.53	9.15	9.12	7.85
14		RRl	5.07	6.14	6.18	7.38						RRl	1.72	6.08	6.15	5.72
15		RRu	27.07	13.89	13.16	12.22						RRu	3.71	13.77	13.52	10.76
16		P	+++	+++	+++	+++						P	+++	+++	+++	+++
17		BetweenChi				10.35						BetweenChi				75.35
18		Betweendf				2						Betweendf				2
19		BetweenP				**						BetweenP				***
20		Btwn(F)P				N.S.						Btwn(F)P				***
1	1E10	Study type										Study type
2			CC	Pr	CS	Total							CC	Pr	CS	Total
3		N	3	23	18	44						N	3	23	18	44
4		NS	2	18	13	33						NS	2	18	13	33
5		Wt	204.45	447.92	231.64	884.01						Wt	220.23	447.82	234.3	902.35
6		HetChi	38.25	144.01	69.83	259.01						HetChi	24.07	147.01	72.08	267.12
7		Het df	2	22	17	43						Het df	2	22	17	43
8		Het P	***	***	***	***						Het P	***	***	***	***
9		FixedRR	1.94	2.41	2.13	2.22						FixedRR	1.59	2.38	2.1	2.09
10		RRl	1.69	2.19	1.87	2.08						RRl	1.4	2.17	1.85	1.96
11		RRu	2.23	2.64	2.42	2.37						RRu	1.82	2.62	2.39	2.23
12		P	+++	+++	+++	+++						P	+++	+++	+++	+++
13		RandomRR	4	2.23	2.16	2.32						RandomRR	1.54	2.17	2.12	2.09
14		RRl	1.4	1.67	1.54	1.9						RRl	0.78	1.62	1.51	1.72
15		RRu	11.48	2.98	3.03	2.83						RRu	3.02	2.91	2.98	2.55
16		P	++	+++	+++	+++						P	N.S.	+++	+++	+++
17		BetweenChi				6.93						BetweenChi				23.96
18		Betweendf				2						Betweendf				2
19		BetweenP				*						BetweenP				***
20		Btwn(F)P				N.S.						Btwn(F)P				N.S.
1	1F4	Study type										Study type
2			CC	Pr	CS	Total							CC	Pr	CS	Total
3		N	3	7	4	14						N	3	7	4	14
4		NS	2	6	2	10						NS	2	6	2	10
5		Wt	524.52	26.64	74.1	625.26						Wt	525.08	26.63	67.69	619.4
6		HetChi	0.84	10.97	1.02	16.78						HetChi	5.6	13.25	0.79	24.44
7		Het df	2	6	3	13						Het df	2	6	3	13
8		Het P	N.S.	(*)	N.S.	N.S.						Het P	(*)	*	N.S.	*
9		FixedRR	1.37	2.02	1.48	1.41						FixedRR	1.36	1.93	1.64	1.41
10		RRl	1.26	1.38	1.17	1.3						RRl	1.25	1.32	1.3	1.31
11		RRu	1.49	2.95	1.85	1.52						RRu	1.49	2.83	2.09	1.53
12		P	+++	+++	+++	+++						P	+++	+++	+++	+++
13		RandomRR	1.37	1.93	1.48	1.49						RandomRR	1.04	1.81	1.64	1.51
14		RRl	1.26	1.12	1.17	1.26						RRl	0.6	0.99	1.3	1.2
15		RRu	1.49	3.34	1.85	1.76						RRu	1.81	3.32	2.09	1.89
16		P	+++	+	+++	+++						P	N.S.	(+)	+++	+++
17		BetweenChi				3.95						BetweenChi				4.81
18		Betweendf				2						Betweendf				2
19		BetweenP				N.S.						BetweenP				(*)
20		Btwn(F)P				N.S.						Btwn(F)P				N.S.
1	1H1	Study type										Study type
2			CC	Pr	CS	Total							CC	Pr	CS	Total
3		N		2	1	3						N		2	1	3
4		NS		2	1	3						NS		2	1	3
5		Wt		8.15	3.62	11.76						Wt		8.15	3.62	11.76
6		HetChi		0.11	0	1.52						HetChi		0.11	0	1.52
7		Het df		1	0	2						Het df		1	0	2
8		Het P		N.S.	N.S.	N.S.						Het P		N.S.	N.S.	N.S.
9		FixedRR		0.89	1.88	1.12						FixedRR		0.89	1.88	1.12
10		RRl		0.45	0.67	0.63						RRl		0.45	0.67	0.63
11		RRu		1.77	5.28	1.98						RRu		1.77	5.28	1.98
12		P		N.S.	N.S.	N.S.						P		N.S.	N.S.	N.S.
13		RandomRR		0.89	1.88	1.12						RandomRR		0.89	1.88	1.12
14		RRl		0.45	0.67	0.63						RRl		0.45	0.67	0.63
15		RRu		1.77	5.28	1.98						RRu		1.77	5.28	1.98
16		P		N.S.	N.S.	N.S.						P		N.S.	N.S.	N.S.
17		BetweenChi				1.41						BetweenChi				1.41
18		Betweendf				1						Betweendf				1
19		BetweenP				N.S.						BetweenP				N.S.
20		Btwn(F)P				N.S.						Btwn(F)P				N.S.

## Sheet: 1A1
Table 1 - A - 1 -
IESCOPD - Meta-analysis of ever smoking, any product (or cigarettes if all product not available)
Any COPD
This analysis is restricted to results for:
1) Eligible study on database
2) Outcome COPD
3) Non-dose-response data
4) Ever smoking
5) Results complete enough for use in meta-analysis
Within each study, results are then selected (in the following order of preference, within each sex) for:
6) UNEXP	: never any, never cigarettes, other
7) PROD	: any product, cigarettes, cigarettes only
8) For overlapping studies: principal rather than subsidiary studies
and then for single sex results (m, f) in preference to results for both sexes combined (b).
Results adjusted for the most potential confounders are then chosen in Sections -1 to -3
and results adjusted for the least confounders in Sections -4 to -6. (Those least adjusted results which
actually differ from the most adjusted are marked 'x' in column X in Section -4)
Section -7 shows excluded studies, together with the stage (as above) at which no qualifying
results were found.
Section -8 lists the potentially overlapping studies which have been included (1=principal, 2=subsidiary),
and any results which would have been included in preference except that they had data not complete enough
for use in meta-analysis. It also lists their significance (yes/no), if known.
Most-adjusted
N	129
NS	98
Wt	5116.47
HetChi	1038.04
Het df	128
Het P	***
FixedRR	2.34
RRl	2.27
RRu	2.4
P	+++
RandomRR	2.89
RRl	2.63
RRu	3.17
P	+++
AsymmP	***
Sex
	both	male	female	Total
N	45	49	35	129
NS	45	49	35	129
Wt	2609.95	1305.87	1200.64	5116.47
HetChi	299.93	363.22	338.24	1038.04
Het df	44	48	34	128
Het P	***	***	***	***
FixedRR	2.26	2.69	2.16	2.34
RRl	2.17	2.55	2.04	2.27
RRu	2.35	2.84	2.28	2.4
P	+++	+++	+++	+++
RandomRR	2.51	3.6	2.73	2.89
RRl	2.23	2.98	2.17	2.63
RRu	2.82	4.34	3.43	3.17
P	+++	+++	+++	+++
BetweenChi				36.65
Betweendf				2
BetweenP				***
Btwn(F)P				N.S.
Continent
	NAmer	Europe	Asia	oth/mult	Total
N	35	59	23	12	129
NS	25	45	17	11	98
Wt	1298.45	2960.03	552.45	305.55	5116.47
HetChi	246.19	427.4	139.86	43.67	1038.04
Het df	34	58	22	11	128
Het P	***	***	***	***	***
FixedRR	3.21	2.09	2.26	1.91	2.34
RRl	3.04	2.01	2.08	1.71	2.27
RRu	3.39	2.17	2.45	2.14	2.4
P	+++	+++	+++	+++	+++
RandomRR	3.48	2.79	2.73	2.13	2.89
RRl	2.88	2.46	2.15	1.66	2.63
RRu	4.2	3.16	3.46	2.73	3.17
P	+++	+++	+++	+++	+++
BetweenChi					180.92
Betweendf					3
BetweenP					***
Btwn(F)P					***
National cigarette tobacco type (excluding mixed/unkown)
	blended	virginia	Total
N	96	21	117
NS	73	16	89
Wt	4013.98	652.87	4666.86
HetChi	801.55	110.42	942.87
Het df	95	20	116
Het P	***	***	***
FixedRR	2.47	1.95	2.39
RRl	2.4	1.81	2.32
RRu	2.55	2.11	2.46
P	+++	+++	+++
RandomRR	2.94	3.02	2.95
RRl	2.64	2.33	2.67
RRu	3.27	3.9	3.26
P	+++	+++	+++
BetweenChi			30.9
Betweendf			1
BetweenP			***
Btwn(F)P			(*)
Start year of study
	<1970	1970-79	1980-89	1990-99	2000+	unknown	Total
N	35	17	12	23	27	15	129
NS	24	11	9	20	21	13	98
Wt	440.17	931.66	988.76	937.37	1668.7	149.81	5116.47
HetChi	144.66	92.55	161.81	141.08	194.15	42.36	1038.04
Het df	34	16	11	22	26	14	128
Het P	***	***	***	***	***	***	***
FixedRR	3.93	2.41	2.91	2.06	1.88	2.4	2.34
RRl	3.58	2.26	2.73	1.93	1.79	2.05	2.27
RRu	4.32	2.57	3.1	2.2	1.97	2.82	2.4
P	+++	+++	+++	+++	+++	+++	+++
RandomRR	3.63	2.73	2.73	2.69	2.31	4.26	2.89
RRl	2.91	2.22	2.04	2.22	1.97	2.74	2.63
RRu	4.53	3.34	3.64	3.26	2.72	6.6	3.17
P	+++	+++	+++	+++	+++	+++	+++
BetweenChi							261.43
Betweendf							5
BetweenP							***
Btwn(F)P							***
Publication year
	<1980	1980-89	1990-99	2000+	Total
N	25	10	19	75	129
NS	15	8	16	59	98
Wt	284.58	143.13	318.89	4369.86	5116.47
HetChi	118.14	13.21	127.81	620.3	1038.04
Het df	24	9	18	74	128
Het P	***	N.S.	***	***	***
FixedRR	3.82	2.13	3.75	2.19	2.34
RRl	3.4	1.8	3.36	2.13	2.27
RRu	4.29	2.5	4.18	2.26	2.4
P	+++	+++	+++	+++	+++
RandomRR	3.79	2.34	3.31	2.62	2.89
RRl	2.82	1.79	2.39	2.36	2.63
RRu	5.1	3.05	4.58	2.9	3.17
P	+++	+++	+++	+++	+++
BetweenChi					158.58
Betweendf					3
BetweenP					***
Btwn(F)P					***
Study type
	CC	Pr	CS	Total
N	16	37	76	129
NS	12	28	58	98
Wt	124.03	524.28	4468.16	5116.47
HetChi	31.76	209.41	544.26	1038.04
Het df	15	36	75	128
Het P	**	***	***	***
FixedRR	2.51	4.49	2.16	2.34
RRl	2.1	4.12	2.1	2.27
RRu	2.99	4.89	2.22	2.4
P	+++	+++	+++	+++
RandomRR	2.95	3.71	2.54	2.89
RRl	2.14	2.94	2.32	2.63
RRu	4.06	4.69	2.8	3.17
P	+++	+++	+++	+++
BetweenChi				252.6
Betweendf				2
BetweenP				***
Btwn(F)P				***
Lowest age in RR
	<25/unlim	25-39	40+	unknown	Total
N	46	43	40		129
NS	34	29	35		98
Wt	2417.1	1213.54	1485.83		5116.47
HetChi	308.46	447.02	220.32		1038.04
Het df	45	42	39		128
Het P	***	***	***		***
FixedRR	2.14	2.82	2.32		2.34
RRl	2.05	2.66	2.2		2.27
RRu	2.22	2.98	2.44		2.4
P	+++	+++	+++		+++
RandomRR	2.83	3.31	2.53		2.89
RRl	2.47	2.67	2.19		2.63
RRu	3.25	4.09	2.94		3.17
P	+++	+++	+++		+++
BetweenChi					62.24
Betweendf					2
BetweenP					***
Btwn(F)P					*
Highest age in RR
	<65	65-74	75-84	85+/unlim	unknown	Total
N	8	22	21	78		129
NS	6	17	16	59		98
Wt	735.76	665.36	301.01	3414.33		5116.47
HetChi	25.85	93.34	53.09	803.93		1038.04
Het df	7	21	20	77		128
Het P	***	***	***	***		***
FixedRR	2.59	1.87	3.05	2.33		2.34
RRl	2.41	1.74	2.73	2.25		2.27
RRu	2.79	2.02	3.42	2.41		2.4
P	+++	+++	+++	+++		+++
RandomRR	2.61	2.44	2.98	3.02		2.89
RRl	2.09	1.95	2.42	2.65		2.63
RRu	3.25	3.04	3.67	3.43		3.17
P	+++	+++	+++	+++		+++
BetweenChi						61.84
Betweendf						3
BetweenP						***
Btwn(F)P						(*)
Study weakness
	Yes	No	Total
N	16	113	129
NS	13	85	98
Wt	195.86	4920.61	5116.47
HetChi	25.9	1012.12	1038.04
Het df	15	112	128
Het P	*	***	***
FixedRR	2.31	2.34	2.34
RRl	2.01	2.27	2.27
RRu	2.66	2.4	2.4
P	+++	+++	+++
RandomRR	2.64	2.89	2.89
RRl	2.07	2.62	2.63
RRu	3.38	3.19	3.17
P	+++	+++	+++
BetweenChi			0.02
Betweendf			1
BetweenP			N.S.
Btwn(F)P			N.S.
COPD subtype
	mort	LF	other	Total
N	29	60	40	129
NS	21	48	29	98
Wt	436.27	3469.45	1210.74	5116.47
HetChi	187.79	305.43	335.94	1038.04
Het df	28	59	39	128
Het P	***	***	***	***
FixedRR	4.5	2.16	2.31	2.34
RRl	4.09	2.09	2.19	2.27
RRu	4.94	2.23	2.45	2.4
P	+++	+++	+++	+++
RandomRR	3.95	2.35	3.1	2.89
RRl	3	2.13	2.56	2.63
RRu	5.21	2.59	3.76	3.17
P	+++	+++	+++	+++
BetweenChi				208.88
Betweendf				2
BetweenP				***
Btwn(F)P				***
Asthma analysis type (COPD)
	inc-irres	excl-all	defn-incl	other	Total
N	76	21	19	13	129
NS	58	16	12	12	98
Wt	3211.22	1223.61	490.6	191.03	5116.47
HetChi	634.06	108.87	72.5	33.06	1038.04
Het df	75	20	18	12	128
Het P	***	***	***	***	***
FixedRR	2.6	1.83	1.76	3.68	2.34
RRl	2.52	1.73	1.61	3.2	2.27
RRu	2.7	1.94	1.92	4.24	2.4
P	+++	+++	+++	+++	+++
RandomRR	2.95	2.35	2.55	3.62	2.89
RRl	2.62	1.92	2	2.8	2.63
RRu	3.32	2.87	3.26	4.69	3.17
P	+++	+++	+++	+++	+++
BetweenChi					189.55
Betweendf					3
BetweenP					***
Btwn(F)P					***
Bronchodilator/reversibility (LF only)
	no/unkn	yes/revs	Total
N	48	12	60
NS	37	11	48
Wt	3263.58	205.87	3469.45
HetChi	243.05	62.38	305.43
Het df	47	11	59
Het P	***	***	***
FixedRR	2.16	2.15	2.16
RRl	2.09	1.87	2.09
RRu	2.23	2.46	2.23
P	+++	+++	+++
RandomRR	2.32	2.79	2.35
RRl	2.09	1.93	2.13
RRu	2.57	4.03	2.59
P	+++	+++	+++
BetweenChi			0
Betweendf			1
BetweenP			N.S.
Btwn(F)P			N.S.
Number of COPD cases
	1950-01-01	51-100	101-200	201+	Total
N	23	29	30	47	129
NS	17	25	22	34	98
Wt	55.18	232.2	438.43	4390.66	5116.47
HetChi	29.41	57.56	100.85	832.27	1038.04
Het df	22	28	29	46	128
Het P	N.S.	***	***	***	***
FixedRR	4.06	2.42	2.39	2.31	2.34
RRl	3.12	2.12	2.18	2.24	2.27
RRu	5.29	2.75	2.63	2.38	2.4
P	+++	+++	+++	+++	+++
RandomRR	4.45	2.55	2.69	2.91	2.89
RRl	3.19	2.09	2.24	2.54	2.63
RRu	6.21	3.12	3.24	3.32	3.17
P	+++	+++	+++	+++	+++
BetweenChi					17.95
Betweendf					3
BetweenP					***
Btwn(F)P					N.S.
Analysis type
	prevlnce	onset	Total
N	93	36	129
NS	71	27	98
Wt	4601.24	515.22	5116.47
HetChi	578.77	205.04	1038.04
Het df	92	35	128
Het P	***	***	***
FixedRR	2.17	4.55	2.34
RRl	2.11	4.17	2.27
RRu	2.23	4.96	2.4
P	+++	+++	+++
RandomRR	2.57	3.77	2.89
RRl	2.35	2.98	2.63
RRu	2.81	4.78	3.17
P	+++	+++	+++
BetweenChi			254.23
Betweendf			1
BetweenP			***
Btwn(F)P			***
Smoking product
	any	cigs	cigsonly	Total
N	48	73	8	129
NS	36	59	6	101
Wt	1490.61	3390.58	235.28	5116.47
HetChi	219.13	454.37	63.84	1038.04
Het df	47	72	7	128
Het P	***	***	***	***
FixedRR	2.6	2.08	6.38	2.34
RRl	2.47	2.01	5.61	2.27
RRu	2.74	2.15	7.24	2.4
P	+++	+++	+++	+++
RandomRR	2.99	2.48	6.42	2.89
RRl	2.61	2.23	4.22	2.63
RRu	3.44	2.76	9.78	3.17
P	+++	+++	+++	+++
BetweenChi				300.71
Betweendf				2
BetweenP				***
Btwn(F)P				***
Unexposed group
	nev any	nev cig	nev+ any	nev+ cig	Total
N	57	69		3	129
NS	40	55		3	98
Wt	1823.63	3234.19		58.64	5116.47
HetChi	446.98	370.08		0.11	1038.04
Het df	56	68		2	128
Het P	***	***		N.S.	***
FixedRR	2.95	2.01		5.87	2.34
RRl	2.82	1.95		4.54	2.27
RRu	3.09	2.08		7.58	2.4
P	+++	+++		+++	+++
RandomRR	3.44	2.35		5.87	2.89
RRl	2.95	2.12		4.54	2.63
RRu	4.01	2.6		7.58	3.17
P	+++	+++		+++	+++
BetweenChi					220.87
Betweendf					2
BetweenP					***
Btwn(F)P					***
Unexposed group (combining nev+ with main levels)
	nev any	nev cig	Total
N	57	72	129
NS	40	58	98
Wt	1823.63	3292.83	5116.47
HetChi	446.98	436.15	1038.04
Het df	56	71	128
Het P	***	***	***
FixedRR	2.95	2.05	2.34
RRl	2.82	1.98	2.27
RRu	3.09	2.12	2.4
P	+++	+++	+++
RandomRR	3.44	2.47	2.89
RRl	2.95	2.22	2.63
RRu	4.01	2.74	3.17
P	+++	+++	+++
BetweenChi			154.91
Betweendf			1
BetweenP			***
Btwn(F)P			***
Smoking results reported in study (COPD)
	Ever	Current	Both	Total
N	18		111	129
NS	13		85	98
Wt	535.53		4580.93	5116.47
HetChi	95.65		929.63	1038.04
Het df	17		110	128
Het P	***		***	***
FixedRR	2.02		2.38	2.34
RRl	1.85		2.31	2.27
RRu	2.2		2.45	2.4
P	+++		+++	+++
RandomRR	3.04		2.87	2.89
RRl	2.3		2.6	2.63
RRu	4		3.17	3.17
P	+++		+++	+++
BetweenChi				12.76
Betweendf				1
BetweenP				***
Btwn(F)P				N.S.
Number of adjustment variables
	0	1	2+	Total
N	58	38	33	129
NS	48	24	26	98
Wt	2935.22	820.87	1360.37	5116.47
HetChi	387.68	308.81	254.82	1038.04
Het df	57	37	32	128
Het P	***	***	***	***
FixedRR	2.27	3.11	2.09	2.34
RRl	2.19	2.9	1.98	2.27
RRu	2.36	3.33	2.2	2.4
P	+++	+++	+++	+++
RandomRR	2.78	3.36	2.59	2.89
RRl	2.46	2.66	2.19	2.63
RRu	3.14	4.25	3.08	3.17
P	+++	+++	+++	+++
BetweenChi				86.73
Betweendf				2
BetweenP				***
Btwn(F)P				**
RR adjusted for sex (combined sex RR only)
	Yes	No	Total
N	12	33	45
NS	12	33	45
Wt	799.95	1810	2609.95
HetChi	113.67	153.22	299.93
Het df	11	32	44
Het P	***	***	***
FixedRR	1.91	2.43	2.26
RRl	1.78	2.32	2.17
RRu	2.04	2.55	2.35
P	+++	+++	+++
RandomRR	2.19	2.64	2.51
RRl	1.71	2.33	2.23
RRu	2.79	3	2.82
P	+++	+++	+++
BetweenChi			33.04
Betweendf			1
BetweenP			***
Btwn(F)P			*
RR adjusted for age
	Yes	No	Total
N	69	60	129
NS	48	50	98
Wt	2081.93	3034.54	5116.47
HetChi	630.98	398.28	1038.04
Het df	68	59	128
Het P	***	***	***
FixedRR	2.46	2.26	2.34
RRl	2.35	2.18	2.27
RRu	2.56	2.34	2.4
P	+++	+++	+++
RandomRR	2.97	2.77	2.89
RRl	2.56	2.46	2.63
RRu	3.45	3.12	3.17
P	+++	+++	+++
BetweenChi			8.78
Betweendf			1
BetweenP			**
Btwn(F)P			N.S.
RR adjusted for factor other than sex, age
N	34	95	129
NS	27	71	98
Wt	1364.05	3752.41	5116.47
HetChi	260.02	755.61	1038.04
Het df	33	94	128
Het P	***	***	***
FixedRR	2.09	2.43	2.34
RRl	1.98	2.35	2.27
RRu	2.21	2.51	2.4
P	+++	+++	+++
RandomRR	2.64	3	2.89
RRl	2.23	2.68	2.63
RRu	3.13	3.36	3.17
P	+++	+++	+++
BetweenChi			22.42
Betweendf			1
BetweenP			***
Btwn(F)P			(*)
Derivation of RR/CI
	Orig/2x2	Other	Total
N	18	111	129
NS	15	86	101
Wt	361.98	4754.49	5116.47
HetChi	33.48	1004.54	1038.04
Het df	17	110	128
Het P	**	***	***
FixedRR	2.35	2.33	2.34
RRl	2.12	2.27	2.27
RRu	2.61	2.4	2.4
P	+++	+++	+++
RandomRR	2.72	2.9	2.89
RRl	2.21	2.61	2.63
RRu	3.33	3.21	3.17
P	+++	+++	+++
BetweenChi			0.02
Betweendf			1
BetweenP			N.S.
Btwn(F)P			N.S.
Least-adjusted
N	133
NS	98
Wt	5295.76
HetChi	1241.46
Het df	132
Het P	***
FixedRR	2.28
RRl	2.22
RRu	2.35
P	+++
RandomRR	2.85
RRl	2.59
RRu	3.15
P	+++
AsymmP	***
Sex
	both	male	female	Total
N	41	53	39	133
NS	41	53	39	133
Wt	2224.52	1602.38	1468.86	5295.76
HetChi	211.6	568.33	428.95	1241.46
Het df	40	52	38	132
Het P	***	***	***	***
FixedRR	2.43	2.35	2.02	2.28
RRl	2.33	2.23	1.92	2.22
RRu	2.54	2.46	2.12	2.35
P	+++	+++	+++	+++
RandomRR	2.58	3.51	2.5	2.85
RRl	2.3	2.89	2.02	2.59
RRu	2.9	4.28	3.09	3.15
P	+++	+++	+++	+++
BetweenChi				32.58
Betweendf				2
BetweenP				***
Btwn(F)P				N.S.
Continent
	NAmer	Europe	Asia	oth/mult	Total
N	35	62	24	12	133
NS	25	45	17	11	98
Wt	1309.49	3026.14	649	311.13	5295.76
HetChi	248.72	464.22	271.63	47.88	1241.46
Het df	34	61	23	11	132
Het P	***	***	***	***	***
FixedRR	3.22	2.08	1.91	1.96	2.28
RRl	3.05	2	1.77	1.76	2.22
RRu	3.4	2.15	2.07	2.19	2.35
P	+++	+++	+++	+++	+++
RandomRR	3.54	2.64	2.76	2.22	2.85
RRl	2.93	2.34	2.03	1.71	2.59
RRu	4.28	2.99	3.74	2.88	3.15
P	+++	+++	+++	+++	+++
BetweenChi					209.01
Betweendf					3
BetweenP					***
Btwn(F)P					***
Study type
	CC	Pr	CS	Total
N	16	37	80	133
NS	12	28	58	98
Wt	151.09	520.33	4624.34	5295.76
HetChi	72.9	212.25	685.14	1241.46
Het df	15	36	79	132
Het P	***	***	***	***
FixedRR	1.9	4.52	2.13	2.28
RRl	1.62	4.15	2.07	2.22
RRu	2.22	4.93	2.19	2.35
P	+++	+++	+++	+++
RandomRR	3.17	3.69	2.55	2.85
RRl	2	2.92	2.3	2.59
RRu	5.01	4.68	2.81	3.15
P	+++	+++	+++	+++
BetweenChi				271.17
Betweendf				2
BetweenP				***
Btwn(F)P				***
COPD subtype
	mort	LF	other	Total
N	29	62	42	133
NS	21	48	29	98
Wt	458.95	3494.52	1342.29	5295.76
HetChi	295.61	316.36	473.45	1241.46
Het df	28	61	41	132
Het P	***	***	***	***
FixedRR	3.99	2.17	2.17	2.28
RRl	3.64	2.1	2.06	2.22
RRu	4.37	2.24	2.29	2.35
P	+++	+++	+++	+++
RandomRR	3.82	2.35	3.05	2.85
RRl	2.73	2.13	2.49	2.59
RRu	5.33	2.6	3.75	3.15
P	+++	+++	+++	+++
BetweenChi				156.03
Betweendf				2
BetweenP				***
Btwn(F)P				***
Smoking product
	any	cigs	cigsonly	Total
N	48	77	8	133
NS	36	59	6	101
Wt	1513.56	3530.4	251.8	5295.76
HetChi	223.71	592.11	197.63	1241.46
Het df	47	76	7	132
Het P	***	***	***	***
FixedRR	2.6	2.04	5.05	2.28
RRl	2.47	1.98	4.46	2.22
RRu	2.74	2.11	5.71	2.35
P	+++	+++	+++	+++
RandomRR	2.99	2.5	5.92	2.85
RRl	2.61	2.23	2.94	2.59
RRu	3.44	2.79	11.92	3.15
P	+++	+++	+++	+++
BetweenChi				228.01
Betweendf				2
BetweenP				***
Btwn(F)P				***
Unexposed group
	nev any	nev cig	nev+ any	nev+ cig	Total
N	57	73		3	133
NS	40	55		3	98
Wt	1863.11	3374.02		58.64	5295.76
HetChi	517.35	504.2		0.11	1241.46
Het df	56	72		2	132
Het P	***	***		N.S.	***
FixedRR	2.87	1.98		5.87	2.28
RRl	2.75	1.91		4.54	2.22
RRu	3.01	2.05		7.58	2.35
P	+++	+++		+++	+++
RandomRR	3.38	2.37		5.87	2.85
RRl	2.87	2.12		4.54	2.59
RRu	3.97	2.65		7.58	3.15
P	+++	+++		+++	+++
BetweenChi					219.8
Betweendf					2
BetweenP					***
Btwn(F)P					***
Unexposed group (combining nev+ with main levels)
	nev any	nev cig	Total
N	57	76	133
NS	40	58	98
Wt	1863.11	3432.66	5295.76
HetChi	517.35	572.41	1241.46
Het df	56	75	132
Het P	***	***	***
FixedRR	2.87	2.02	2.28
RRl	2.75	1.95	2.22
RRu	3.01	2.09	2.35
P	+++	+++	+++
RandomRR	3.38	2.48	2.85
RRl	2.87	2.22	2.59
RRu	3.97	2.78	3.15
P	+++	+++	+++
BetweenChi			151.7
Betweendf			1
BetweenP			***
Btwn(F)P			***

## Sheet: 1A2
Table 1 - A - 2 -
IESCOPD - Meta-analysis of ever smoking, cigarettes (or all products if cigarettes not available)
Any COPD
This analysis is restricted to results for:
1) Eligible study on database
2) Outcome COPD
3) Non-dose-response data
4) Ever smoking
5) Results complete enough for use in meta-analysis
Within each study, results are then selected (in the following order of preference, within each sex) for:
6) UNEXP	: never cigarettes, never any, other
7) PROD	: cigarettes, cigarettes only, any product
8) For overlapping studies: principal rather than subsidiary studies
and then for single sex results (m, f) in preference to results for both sexes combined (b).
Results adjusted for the most potential confounders are then chosen in Sections -1 to -3
(and those which actually differ from the adjusted results in Table 1 - A - 1 - 1 are marked 'x' in Section -1)
and results adjusted for the least confounders in Sections -4 to -6. (Those least adjusted results which
actually differ from the most adjusted are marked 'x' in column X in Section -4)
Section -7 shows excluded studies, together with the stage (as above) at which no qualifying
results were found.
Section -8 lists the potentially overlapping studies which have been included (1=principal, 2=subsidiary),
and any results which would have been included in preference except that they had data not complete enough
for use in meta-analysis. It also lists their significance (yes/no), if known.
Most-adjusted
N	129
NS	98
Wt	5153.89
HetChi	1072.15
Het df	128
Het P	***
FixedRR	2.35
RRl	2.28
RRu	2.41
P	+++
RandomRR	2.92
RRl	2.65
RRu	3.2
P	+++
AsymmP	***
Sex
	both	male	female	Total
N	45	49	35	129
NS	45	49	35	129
Wt	2609.95	1344.7	1199.24	5153.89
HetChi	299.93	389.23	340.9	1072.15
Het df	44	48	34	128
Het P	***	***	***	***
FixedRR	2.26	2.72	2.16	2.35
RRl	2.17	2.58	2.04	2.28
RRu	2.35	2.87	2.28	2.41
P	+++	+++	+++	+++
RandomRR	2.51	3.7	2.71	2.92
RRl	2.23	3.06	2.15	2.65
RRu	2.82	4.48	3.42	3.2
P	+++	+++	+++	+++
BetweenChi				42.09
Betweendf				2
BetweenP				***
Btwn(F)P				(*)
Continent
	NAmer	Europe	Asia	oth/mult	Total
N	35	59	23	12	129
NS	25	45	17	11	98
Wt	1315.75	2980.15	552.45	305.55	5153.89
HetChi	262.71	448.22	139.86	43.67	1072.15
Het df	34	58	22	11	128
Het P	***	***	***	***	***
FixedRR	3.2	2.1	2.26	1.91	2.35
RRl	3.04	2.03	2.08	1.71	2.28
RRu	3.38	2.18	2.45	2.14	2.41
P	+++	+++	+++	+++	+++
RandomRR	3.52	2.84	2.73	2.13	2.92
RRl	2.9	2.5	2.15	1.66	2.65
RRu	4.27	3.22	3.46	2.73	3.2
P	+++	+++	+++	+++	+++
BetweenChi					177.7
Betweendf					3
BetweenP					***
Btwn(F)P					***
Study type
	CC	Pr	CS	Total
N	16	37	76	129
NS	12	28	58	98
Wt	132.14	536.14	4485.61	5153.89
HetChi	32.14	220.03	545.78	1072.15
Het df	15	36	75	128
Het P	**	***	***	***
FixedRR	2.59	4.59	2.16	2.35
RRl	2.18	4.22	2.1	2.28
RRu	3.07	5	2.22	2.41
P	+++	+++	+++	+++
RandomRR	2.98	3.81	2.55	2.92
RRl	2.17	3.01	2.32	2.65
RRu	4.09	4.83	2.8	3.2
P	+++	+++	+++	+++
BetweenChi				274.2
Betweendf				2
BetweenP				***
Btwn(F)P				***
COPD subtype
	mort	LF	other	Total
N	29	60	40	129
NS	21	48	29	98
Wt	456.25	3482.03	1215.6	5153.89
HetChi	197.02	303	339.21	1072.15
Het df	28	59	39	128
Het P	***	***	***	***
FixedRR	4.61	2.15	2.32	2.35
RRl	4.2	2.08	2.19	2.28
RRu	5.05	2.23	2.46	2.41
P	+++	+++	+++	+++
RandomRR	4.1	2.34	3.12	2.92
RRl	3.11	2.12	2.57	2.65
RRu	5.42	2.58	3.78	3.2
P	+++	+++	+++	+++
BetweenChi				232.92
Betweendf				2
BetweenP				***
Btwn(F)P				***
Smoking product
	any	cigs	cigsonly	Total
N	36	82	11	129
NS	28	64	7	99
Wt	1275.2	3571.09	307.6	5153.89
HetChi	176.08	527.26	90.4	1072.15
Het df	35	81	10	128
Het P	***	***	***	***
FixedRR	2.52	2.12	5.63	2.35
RRl	2.39	2.05	5.03	2.28
RRu	2.66	2.19	6.29	2.41
P	+++	+++	+++	+++
RandomRR	2.92	2.56	5.75	2.92
RRl	2.49	2.3	4.02	2.65
RRu	3.42	2.84	8.23	3.2
P	+++	+++	+++	+++
BetweenChi				278.41
Betweendf				2
BetweenP				***
Btwn(F)P				***
Unexposed group
	nev any	nev cig	nev+ any	nev+ cig	Total
N	53	73		3	129
NS	39	58		3	100
Wt	1714.66	3380.58		58.64	5153.89
HetChi	465.44	383.66		0.11	1072.15
Het df	52	72		2	128
Het P	***	***		N.S.	***
FixedRR	3.01	2.04		5.87	2.35
RRl	2.87	1.97		4.54	2.28
RRu	3.15	2.11		7.58	2.41
P	+++	+++		+++	+++
RandomRR	3.58	2.37		5.87	2.92
RRl	3.03	2.15		4.54	2.65
RRu	4.24	2.62		7.58	3.2
P	+++	+++		+++	+++
BetweenChi					222.94
Betweendf					2
BetweenP					***
Btwn(F)P					***
Unexposed group (combining nev+ with main levels)
	nev any	nev cig	Total
N	53	76	129
NS	39	61	100
Wt	1714.66	3439.22	5153.89
HetChi	465.44	448.43	1072.15
Het df	52	75	128
Het P	***	***	***
FixedRR	3.01	2.07	2.35
RRl	2.87	2	2.28
RRu	3.15	2.14	2.41
P	+++	+++	+++
RandomRR	3.58	2.49	2.92
RRl	3.03	2.24	2.65
RRu	4.24	2.75	3.2
P	+++	+++	+++
BetweenChi			158.28
Betweendf			1
BetweenP			***
Btwn(F)P			***
Least-adjusted
N	133
NS	98
Wt	5323.08
HetChi	1274.2
Het df	132
Het P	***
FixedRR	2.29
RRl	2.23
RRu	2.36
P	+++
RandomRR	2.89
RRl	2.62
RRu	3.19
P	+++
AsymmP	***
Sex
	both	male	female	Total
N	41	53	39	133
NS	41	53	39	133
Wt	2224.52	1631.11	1467.45	5323.08
HetChi	211.6	599.25	429.88	1274.2
Het df	40	52	38	132
Het P	***	***	***	***
FixedRR	2.43	2.38	2.02	2.29
RRl	2.33	2.26	1.92	2.23
RRu	2.54	2.49	2.13	2.36
P	+++	+++	+++	+++
RandomRR	2.58	3.61	2.51	2.89
RRl	2.3	2.96	2.03	2.62
RRu	2.9	4.4	3.11	3.19
P	+++	+++	+++	+++
BetweenChi				33.48
Betweendf				2
BetweenP				***
Btwn(F)P				N.S.

## Sheet: 1A3
Table 1 - A - 3 -
IESCOPD - Meta-analysis of ever smoking, any product (or cigarettes if all product not available)
COPD based on mortality
This analysis is restricted to results for:
1) Eligible study on database
2) Outcome COPD
3) Non-dose-response data
4) Ever smoking
5) COPD based on mortality
6) Results complete enough for use in meta-analysis
Within each study, results are then selected (in the following order of preference, within each sex) for:
7) UNEXP	: never any, never cigarettes, other
8) PROD	: any product, cigarettes, cigarettes only
9) For overlapping studies: principal rather than subsidiary studies
and then for single sex results (m, f) in preference to results for both sexes combined (b).
Results adjusted for the most potential confounders are then chosen in Sections -1 to -3
and results adjusted for the least confounders in Sections -4 to -6. (Those least adjusted results which
actually differ from the most adjusted are marked 'x' in column X in Section -4)
Section -7 shows excluded studies, together with the stage (as above) at which no qualifying
results were found.
Section -8 lists the potentially overlapping studies which have been included (1=principal, 2=subsidiary),
and any results which would have been included in preference except that they had data not complete enough
for use in meta-analysis. It also lists their significance (yes/no), if known.
Most-adjusted
N	31
NS	22
Wt	441.12
HetChi	189.82
Het df	30
Het P	***
FixedRR	4.52
RRl	4.11
RRu	4.96
P	+++
RandomRR	4.06
RRl	3.1
RRu	5.31
P	+++
AsymmP	N.S.
Sex
	both	male	female	Total
N	1	20	10	31
NS	1	20	10	31
Wt	24.97	257.38	158.77	441.12
HetChi	0	97.75	58.46	189.82
Het df	0	19	9	30
Het P	N.S.	***	***	***
FixedRR	1.47	4.75	4.97	4.52
RRl	0.99	4.2	4.25	4.11
RRu	2.17	5.36	5.81	4.96
P	(+)	+++	+++	+++
RandomRR	1.47	4.14	4.49	4.06
RRl	0.99	3.02	2.73	3.1
RRu	2.17	5.68	7.4	5.31
P	(+)	+++	+++	+++
BetweenChi				33.62
Betweendf				2
BetweenP				***
Btwn(F)P				(*)
Continent
	NAmer	Europe	Asia	oth/mult	Total
N	11	15	4	1	31
NS	8	10	3	1	22
Wt	255.12	141.5	22.13	22.37	441.12
HetChi	87.48	39.73	7.01	0	189.82
Het df	10	14	3	0	30
Het P	***	***	(*)	N.S.	***
FixedRR	6.02	3.28	1.88	3.08	4.52
RRl	5.32	2.78	1.24	2.04	4.11
RRu	6.8	3.87	2.86	4.66	4.96
P	+++	+++	++	+++	+++
RandomRR	5.19	3.63	2.41	3.08	4.06
RRl	3.48	2.59	1.14	2.04	3.1
RRu	7.74	5.08	5.11	4.66	5.31
P	+++	+++	+	+++	+++
BetweenChi					55.59
Betweendf					3
BetweenP					***
Btwn(F)P					*
Table 1 - A - 3 - 3
IESCOPD - Meta-analysis of ever smoking, any product (or cigarettes if all product not available)
COPD based on mortality
Most-adjusted
National cigarette tobacco type (excluding mixed/unkown)
	blended	virginia	Total
N	16	11	27
NS	11	8	19
Wt	318.32	100.66	418.99
HetChi	103.88	32.95	164.97
Het df	15	10	26
Het P	***	***	***
FixedRR	5.47	2.98	4.73
RRl	4.9	2.45	4.3
RRu	6.11	3.63	5.21
P	+++	+++	+++
RandomRR	4.63	3.7	4.31
RRl	3.36	2.36	3.27
RRu	6.37	5.79	5.68
P	+++	+++	+++
BetweenChi			28.14
Betweendf			1
BetweenP			***
Btwn(F)P			*
Start year of study
	<1970	1970-79	1980-89	1990-99	2000+	unknown	Total
N	19	8	4				31
NS	14	5	3				22
Wt	280.87	43.79	116.46				441.12
HetChi	91.41	19.21	46.1				189.82
Het df	18	7	3				30
Het P	***	**	***				***
FixedRR	4.31	2.38	6.43				4.52
RRl	3.83	1.77	5.36				4.11
RRu	4.84	3.2	7.71				4.96
P	+++	+++	+++				+++
RandomRR	4.1	4.04	3.9				4.06
RRl	3.04	2.15	1.76				3.1
RRu	5.53	7.59	8.62				5.31
P	+++	+++	+++				+++
BetweenChi							33.11
Betweendf							2
BetweenP							***
Btwn(F)P							(*)
Publication year
	<1980	1980-89	1990-99	2000+	Total
N	10	6	11	4	31
NS	6	5	8	3	22
Wt	175.4	27.95	171.01	66.76	441.12
HetChi	72.91	6.27	55.54	25.89	189.82
Het df	9	5	10	3	30
Het P	***	N.S.	***	***	***
FixedRR	4.54	3.1	5.76	2.81	4.52
RRl	3.91	2.14	4.96	2.21	4.11
RRu	5.26	4.48	6.69	3.57	4.96
P	+++	+++	+++	+++	+++
RandomRR	4.11	3.35	4.81	2.61	4.06
RRl	2.52	2.09	3.17	1.24	3.1
RRu	6.72	5.36	7.29	5.52	5.31
P	+++	+++	+++	+	+++
BetweenChi					29.2
Betweendf					3
BetweenP					***
Btwn(F)P					N.S.
Table 1 - A - 3 - 3
IESCOPD - Meta-analysis of ever smoking, any product (or cigarettes if all product not available)
COPD based on mortality
Most-adjusted
Study type
	CC	Pr	CS	Total
N	2	29		31
NS	1	21		22
Wt	62.42	378.7		441.12
HetChi	1.21	150.19		189.82
Het df	1	28		30
Het P	N.S.	***		***
FixedRR	2.18	5.09		4.52
RRl	1.7	4.6		4.11
RRu	2.8	5.63		4.96
P	+++	+++		+++
RandomRR	2.19	4.31		4.06
RRl	1.66	3.28		3.1
RRu	2.88	5.65		5.31
P	+++	+++		+++
BetweenChi				38.42
Betweendf				1
BetweenP				***
Btwn(F)P				*
Lowest age in RR
	<25/unlim	25-39	40+	unknown	Total
N	6	21	4		31
NS	4	14	4		22
Wt	53.25	335.92	51.95		441.12
HetChi	7.09	147.61	5.27		189.82
Het df	5	20	3		30
Het P	N.S.	***	N.S.		***
FixedRR	5.36	4.9	2.23		4.52
RRl	4.1	4.41	1.7		4.11
RRu	7.02	5.46	2.92		4.96
P	+++	+++	+++		+++
RandomRR	5.34	4.36	2.12		4.06
RRl	3.71	3.1	1.46		3.1
RRu	7.69	6.14	3.09		5.31
P	+++	+++	+++		+++
BetweenChi					29.85
Betweendf					2
BetweenP					***
Btwn(F)P					(*)
Highest age in RR
	<65	65-74	75-84	85+/unlim	unknown	Total
N		2	6	23		31
NS		2	4	16		22
Wt		18.46	58.08	364.58		441.12
HetChi		2.14	15.92	154.47		189.82
Het df		1	5	22		30
Het P		N.S.	**	***		***
FixedRR		1.78	4.26	4.78		4.52
RRl		1.13	3.3	4.31		4.11
RRu		2.81	5.51	5.29		4.96
P		+	+++	+++		+++
RandomRR		1.9	3.31	4.58		4.06
RRl		0.94	1.78	3.35		3.1
RRu		3.82	6.13	6.24		5.31
P		(+)	+++	+++		+++
BetweenChi						17.29
Betweendf						2
BetweenP						***
Btwn(F)P						N.S.
Table 1 - A - 3 - 3
IESCOPD - Meta-analysis of ever smoking, any product (or cigarettes if all product not available)
COPD based on mortality
Most-adjusted
Study weakness
	Yes	No	Total
N	5	26	31
NS	4	18	22
Wt	80.41	360.71	441.12
HetChi	5.46	143.84	189.82
Het df	4	25	30
Het P	N.S.	***	***
FixedRR	2.38	5.21	4.52
RRl	1.91	4.7	4.11
RRu	2.96	5.78	4.96
P	+++	+++	+++
RandomRR	2.46	4.38	4.06
RRl	1.86	3.29	3.1
RRu	3.27	5.83	5.31
P	+++	+++	+++
BetweenChi			40.53
Betweendf			1
BetweenP			***
Btwn(F)P			**
COPD subtype
	mort	LF	other	Total
N	31			31
NS	22			22
Wt	441.12			441.12
HetChi	189.82			189.82
Het df	30			30
Het P	***			***
FixedRR	4.52			4.52
RRl	4.11			4.11
RRu	4.96			4.96
P	+++			+++
RandomRR	4.06			4.06
RRl	3.1			3.1
RRu	5.31			5.31
P	+++			+++
BetweenChi
Betweendf
BetweenP				N.S.
Btwn(F)P				N.S.
Asthma analysis type (COPD)
	inc-irres	excl-all	defn-incl	other	Total
N	16		10	5	31
NS	10		7	5	22
Wt	263.63		124.69	52.79	441.12
HetChi	38.36		15.4	9.15	189.82
Het df	15		9	4	30
Het P	***		(*)	(*)	***
FixedRR	6.88		2.06	3.51	4.52
RRl	6.1		1.73	2.68	4.11
RRu	7.77		2.46	4.59	4.96
P	+++		+++	+++	+++
RandomRR	6.04		2.19	3.55	4.06
RRl	4.78		1.68	2.26	3.1
RRu	7.63		2.85	5.6	5.31
P	+++		+++	+++	+++
BetweenChi					126.91
Betweendf					2
BetweenP					***
Btwn(F)P					***
Table 1 - A - 3 - 3
IESCOPD - Meta-analysis of ever smoking, any product (or cigarettes if all product not available)
COPD based on mortality
Most-adjusted
Bronchodilator/reversibility (LF only)
	no/unkn	yes/revs	Total
N
NS
Wt
HetChi
Het df
Het P			(*)
FixedRR
RRl
RRu
P			+++
RandomRR
RRl
RRu
P			+++
BetweenChi
Betweendf
BetweenP			N.S.
Btwn(F)P			N.S.
Number of COPD cases
	1950-01-01	51-100	101-200	201+	Total
N	6	7	6	12	31
NS	4	5	5	8	22
Wt	14.95	36.82	47.35	341.99	441.12
HetChi	7.24	6.01	27.09	98.1	189.82
Het df	5	6	5	11	30
Het P	N.S.	N.S.	***	***	***
FixedRR	3.46	1.93	2.66	5.39	4.52
RRl	2.08	1.4	2	4.84	4.11
RRu	5.74	2.67	3.54	5.99	4.96
P	+++	+++	+++	+++	+++
RandomRR	4.11	1.94	4.84	4.92	4.06
RRl	2.09	1.4	2.14	3.56	3.1
RRu	8.08	2.67	10.97	6.8	5.31
P	+++	+++	+++	+++	+++
BetweenChi					51.38
Betweendf					3
BetweenP					***
Btwn(F)P					*
Analysis type
	prevlnce	onset	Total
N	2	29	31
NS	1	21	22
Wt	62.42	378.7	441.12
HetChi	1.21	150.19	189.82
Het df	1	28	30
Het P	N.S.	***	***
FixedRR	2.18	5.09	4.52
RRl	1.7	4.6	4.11
RRu	2.8	5.63	4.96
P	+++	+++	+++
RandomRR	2.19	4.31	4.06
RRl	1.66	3.28	3.1
RRu	2.88	5.65	5.31
P	+++	+++	+++
BetweenChi			38.42
Betweendf			1
BetweenP			***
Btwn(F)P			*
Table 1 - A - 3 - 3
IESCOPD - Meta-analysis of ever smoking, any product (or cigarettes if all product not available)
COPD based on mortality
Most-adjusted
Smoking product
	any	cigs	cigsonly	Total
N	13	10	8	31
NS	10	8	6	24
Wt	139.18	66.66	235.28	441.12
HetChi	49.99	14.74	63.84	189.82
Het df	12	9	7	30
Het P	***	(*)	***	***
FixedRR	3.22	2.71	6.38	4.52
RRl	2.73	2.13	5.61	4.11
RRu	3.8	3.45	7.24	4.96
P	+++	+++	+++	+++
RandomRR	3.31	2.87	6.42	4.06
RRl	2.24	2.02	4.22	3.1
RRu	4.89	4.09	9.78	5.31
P	+++	+++	+++	+++
BetweenChi				61.25
Betweendf				2
BetweenP				***
Btwn(F)P				**
Unexposed group
	nev any	nev cig	nev+ any	nev+ cig	Total
N	21	10			31
NS	14	8			22
Wt	374.46	66.66			441.12
HetChi	154.66	14.74			189.82
Het df	20	9			30
Het P	***	(*)			***
FixedRR	4.95	2.71			4.52
RRl	4.47	2.13			4.11
RRu	5.47	3.45			4.96
P	+++	+++			+++
RandomRR	4.44	2.87			4.06
RRl	3.23	2.02			3.1
RRu	6.09	4.09			5.31
P	+++	+++			+++
BetweenChi					20.42
Betweendf					1
BetweenP					***
Btwn(F)P					(*)
Unexposed group (combining nev+ with main levels)
	nev any	nev cig	Total
N	21	10	31
NS	14	8	22
Wt	374.46	66.66	441.12
HetChi	154.66	14.74	189.82
Het df	20	9	30
Het P	***	(*)	***
FixedRR	4.95	2.71	4.52
RRl	4.47	2.13	4.11
RRu	5.47	3.45	4.96
P	+++	+++	+++
RandomRR	4.44	2.87	4.06
RRl	3.23	2.02	3.1
RRu	6.09	4.09	5.31
P	+++	+++	+++
BetweenChi			20.42
Betweendf			1
BetweenP			***
Btwn(F)P			(*)
Table 1 - A - 3 - 3
IESCOPD - Meta-analysis of ever smoking, any product (or cigarettes if all product not available)
COPD based on mortality
Most-adjusted
Smoking results reported in study (COPD)
	Ever	Current	Both	Total
N	2		29	31
NS	1		21	22
Wt	3.61		437.51	441.12
HetChi	1.75		187.92	189.82
Het df	1		28	30
Het P	N.S.		***	***
FixedRR	5.51		4.51	4.52
RRl	1.97		4.11	4.11
RRu	15.47		4.95	4.96
P	++		+++	+++
RandomRR	7.24		3.99	4.06
RRl	1.32		3.03	3.1
RRu	39.79		5.25	5.31
P	+		+++	+++
BetweenChi				0.15
Betweendf				1
BetweenP				N.S.
Btwn(F)P				N.S.
Number of adjustment variables
	0	1	2+	Total
N	2	17	12	31
NS	2	11	9	22
Wt	25.47	243.22	172.43	441.12
HetChi	3.98	48.68	39.66	189.82
Het df	1	16	11	30
Het P	*	***	***	***
FixedRR	1.55	6.76	3	4.52
RRl	1.05	5.96	2.58	4.11
RRu	2.29	7.66	3.48	4.96
P	+	+++	+++	+++
RandomRR	4.34	5.57	3.11	4.06
RRl	0.29	4.23	2.28	3.1
RRu	65.41	7.33	4.23	5.31
P	N.S.	+++	+++	+++
BetweenChi				97.5
Betweendf				2
BetweenP				***
Btwn(F)P				***
RR adjusted for sex (combined sex RR only)
	Yes	No	Total
N		1	1
NS		1	1
Wt		24.97	24.97
HetChi		0	0
Het df		0	0
Het P		N.S.	N.S.
FixedRR		1.47	1.47
RRl		0.99	0.99
RRu		2.17	2.17
P		(+)	(+)
RandomRR		1.47	1.47
RRl		0.99	0.99
RRu		2.17	2.17
P		(+)	(+)
BetweenChi
Betweendf
BetweenP			N.S.
Btwn(F)P			N.S.
Table 1 - A - 3 - 3
IESCOPD - Meta-analysis of ever smoking, any product (or cigarettes if all product not available)
COPD based on mortality
Most-adjusted
RR adjusted for age
	Yes	No	Total
N	29	2	31
NS	20	2	22
Wt	415.65	25.47	441.12
HetChi	155.03	3.98	189.82
Het df	28	1	30
Het P	***	*	***
FixedRR	4.82	1.55	4.52
RRl	4.38	1.05	4.11
RRu	5.31	2.29	4.96
P	+++	+	+++
RandomRR	4.19	4.34	4.06
RRl	3.23	0.29	3.1
RRu	5.43	65.41	5.31
P	+++	N.S.	+++
BetweenChi			30.81
Betweendf			1
BetweenP			***
Btwn(F)P			*
RR adjusted for factor other than sex, age
N	12	19	31
NS	9	13	22
Wt	172.43	268.69	441.12
HetChi	39.66	102.51	189.82
Het df	11	18	30
Het P	***	***	***
FixedRR	3	5.88	4.52
RRl	2.58	5.21	4.11
RRu	3.48	6.62	4.96
P	+++	+++	+++
RandomRR	3.11	4.94	4.06
RRl	2.28	3.49	3.1
RRu	4.23	7.01	5.31
P	+++	+++	+++
BetweenChi			47.65
Betweendf			1
BetweenP			***
Btwn(F)P			**
Derivation of RR/CI
	Orig/2x2	Other	Total
N	2	29	31
NS	1	21	22
Wt	3.61	437.51	441.12
HetChi	1.75	187.92	189.82
Het df	1	28	30
Het P	N.S.	***	***
FixedRR	5.51	4.51	4.52
RRl	1.97	4.11	4.11
RRu	15.47	4.95	4.96
P	++	+++	+++
RandomRR	7.24	3.99	4.06
RRl	1.32	3.03	3.1
RRu	39.79	5.25	5.31
P	+	+++	+++
BetweenChi			0.15
Betweendf			1
BetweenP			N.S.
Btwn(F)P			N.S.
Least-adjusted
N	31
NS	22
Wt	463.8
HetChi	298.17
Het df	30
Het P	***
FixedRR	4.01
RRl	3.66
RRu	4.39
P	+++
RandomRR	3.95
RRl	2.85
RRu	5.45
P	+++
AsymmP	N.S.
Sex
	both	male	female	Total
N	1	20	10	31
NS	1	20	10	31
Wt	24.97	263.53	175.3	463.8
HetChi	0	99.5	164.23	298.17
Het df	0	19	9	30
Het P	N.S.	***	***	***
FixedRR	1.47	4.73	3.61	4.01
RRl	0.99	4.2	3.11	3.66
RRu	2.17	5.34	4.18	4.39
P	(+)	+++	+++	+++
RandomRR	1.47	4.2	3.97	3.95
RRl	0.99	3.06	1.87	2.85
RRu	2.17	5.75	8.44	5.45
P	(+)	+++	+++	+++
BetweenChi				34.45
Betweendf				2
BetweenP				***
Btwn(F)P				N.S.

## Sheet: 1A4
Table 1 - A - 4 -
IESCOPD - Meta-analysis of ever smoking, any product (or cigarettes if all product not available)
COPD based on lung function only
This analysis is restricted to results for:
1) Eligible study on database
2) Outcome COPD
3) Non-dose-response data
4) Ever smoking
5) COPD based on lung function only
6) Results complete enough for use in meta-analysis
Within each study, results are then selected (in the following order of preference, within each sex) for:
7) UNEXP	: never any, never cigarettes, other
8) PROD	: any product, cigarettes, cigarettes only
9) For overlapping studies: principal rather than subsidiary studies
and then for single sex results (m, f) in preference to results for both sexes combined (b).
Results adjusted for the most potential confounders are then chosen in Sections -1 to -3
and results adjusted for the least confounders in Sections -4 to -6. (Those least adjusted results which
actually differ from the most adjusted are marked 'x' in column X in Section -4)
Section -7 shows excluded studies, together with the stage (as above) at which no qualifying
results were found.
Section -8 lists the potentially overlapping studies which have been included (1=principal, 2=subsidiary),
and any results which would have been included in preference except that they had data not complete enough
for use in meta-analysis. It also lists their significance (yes/no), if known.
Most-adjusted
N	62
NS	49
Wt	3472.35
HetChi	308.99
Het df	61
Het P	***
FixedRR	2.16
RRl	2.09
RRu	2.23
P	+++
RandomRR	2.35
RRl	2.13
RRu	2.59
P	+++
AsymmP	*
Sex
	both	male	female	Total
N	30	18	14	62
NS	30	18	14	62
Wt	1883.56	763.94	824.85	3472.35
HetChi	114.21	43.19	87.69	308.99
Het df	29	17	13	61
Het P	***	***	***	***
FixedRR	2.3	2.4	1.7	2.16
RRl	2.2	2.24	1.58	2.09
RRu	2.4	2.58	1.82	2.23
P	+++	+++	+++	+++
RandomRR	2.33	2.77	1.83	2.35
RRl	2.08	2.32	1.38	2.13
RRu	2.61	3.32	2.43	2.59
P	+++	+++	+++	+++
BetweenChi				63.91
Betweendf				2
BetweenP				***
Btwn(F)P				**
Continent
	NAmer	Europe	Asia	oth/mult	Total
N	13	29	11	9	62
NS	10	22	8	9	49
Wt	888.24	2079.44	226.09	278.58	3472.35
HetChi	16.41	150.04	24.16	30.28	308.99
Het df	12	28	10	8	61
Het P	N.S.	***	**	***	***
FixedRR	2.77	1.96	2.45	1.8	2.16
RRl	2.6	1.88	2.15	1.6	2.09
RRu	2.96	2.05	2.79	2.02	2.23
P	+++	+++	+++	+++	+++
RandomRR	2.78	2.26	2.61	1.89	2.35
RRl	2.49	1.97	2.06	1.48	2.13
RRu	3.1	2.6	3.31	2.42	2.59
P	+++	+++	+++	+++	+++
BetweenChi					88.1
Betweendf					3
BetweenP					***
Btwn(F)P					***
Table 1 - A - 4 - 3
IESCOPD - Meta-analysis of ever smoking, any product (or cigarettes if all product not available)
COPD based on lung function only
Most-adjusted
National cigarette tobacco type (excluding mixed/unkown)
	blended	virginia	Total
N	53	5	58
NS	41	5	46
Wt	3027.87	239.92	3267.79
HetChi	274.11	13.91	289.57
Het df	52	4	57
Het P	***	**	***
FixedRR	2.15	2.34	2.17
RRl	2.08	2.06	2.09
RRu	2.23	2.66	2.24
P	+++	+++	+++
RandomRR	2.29	3.22	2.35
RRl	2.06	2.09	2.12
RRu	2.56	4.97	2.6
P	+++	+++	+++
BetweenChi			1.55
Betweendf			1
BetweenP			N.S.
Btwn(F)P			N.S.
Start year of study
	<1970	1970-79	1980-89	1990-99	2000+	unknown	Total
N	7	8	7	9	20	11	62
NS	5	5	5	9	16	9	49
Wt	35.19	757.04	837.82	417.34	1391.35	33.61	3472.35
HetChi	9.25	19.39	32.65	18.79	138.83	19.08	308.99
Het df	6	7	6	8	19	10	61
Het P	N.S.	**	***	*	***	*	***
FixedRR	2.26	2.2	2.62	2.09	1.89	4.13	2.16
RRl	1.63	2.05	2.44	1.9	1.79	2.95	2.09
RRu	3.15	2.37	2.8	2.3	1.99	5.79	2.23
P	+++	+++	+++	+++	+++	+++	+++
RandomRR	2.54	2.24	2.27	2.26	2.24	5.74	2.35
RRl	1.61	1.92	1.84	1.86	1.88	3.19	2.13
RRu	3.99	2.62	2.8	2.74	2.67	10.32	2.59
P	+++	+++	+++	+++	+++	+++	+++
BetweenChi							71
Betweendf							5
BetweenP							***
Btwn(F)P							*
Publication year
	<1980	1980-89	1990-99	2000+	Total
N	7	6	5	44	62
NS	5	4	5	35	49
Wt	36.68	118.08	35.66	3281.92	3472.35
HetChi	13.61	5.61	10.17	275.81	308.99
Het df	6	5	4	43	61
Het P	*	N.S.	*	***	***
FixedRR	2.77	1.94	2.34	2.16	2.16
RRl	2	1.62	1.68	2.09	2.09
RRu	3.83	2.33	3.24	2.23	2.23
P	+++	+++	+++	+++	+++
RandomRR	3.63	1.94	2.57	2.33	2.35
RRl	2.02	1.53	1.47	2.09	2.13
RRu	6.51	2.45	4.52	2.6	2.59
P	+++	+++	++	+++	+++
BetweenChi					3.78
Betweendf					3
BetweenP					N.S.
Btwn(F)P					N.S.
Table 1 - A - 4 - 3
IESCOPD - Meta-analysis of ever smoking, any product (or cigarettes if all product not available)
COPD based on lung function only
Most-adjusted
Study type
	CC	Pr	CS	Total
N	8	4	50	62
NS	6	3	40	49
Wt	30.48	40.79	3401.08	3472.35
HetChi	18.4	2.34	287.44	308.99
Het df	7	3	49	61
Het P	*	N.S.	***	***
FixedRR	2.45	1.98	2.16	2.16
RRl	1.72	1.46	2.09	2.09
RRu	3.5	2.69	2.23	2.23
P	+++	+++	+++	+++
RandomRR	3.83	1.98	2.35	2.35
RRl	1.76	1.46	2.12	2.13
RRu	8.32	2.69	2.61	2.59
P	+++	+++	+++	+++
BetweenChi				0.81
Betweendf				2
BetweenP				N.S.
Btwn(F)P				N.S.
Lowest age in RR
	<25/unlim	25-39	40+	unknown	Total
N	29	10	23		62
NS	20	8	21		49
Wt	2034.57	513.46	924.32		3472.35
HetChi	179.38	32.62	72.21		308.99
Het df	28	9	22		61
Het P	***	***	***		***
FixedRR	2.02	2.25	2.45		2.16
RRl	1.93	2.06	2.3		2.09
RRu	2.11	2.45	2.61		2.23
P	+++	+++	+++		+++
RandomRR	2.49	2.24	2.26		2.35
RRl	2.14	1.82	1.91		2.13
RRu	2.9	2.76	2.66		2.59
P	+++	+++	+++		+++
BetweenChi					24.78
Betweendf					2
BetweenP					***
Btwn(F)P					(*)
Highest age in RR
	<65	65-74	75-84	85+/unlim	unknown	Total
N	3	15	9	35		62
NS	3	11	7	28		49
Wt	626.02	240.63	109.52	2496.18		3472.35
HetChi	16.8	34.65	19.61	189.29		308.99
Het df	2	14	8	34		61
Het P	***	**	*	***		***
FixedRR	2.58	2.49	2.97	2.01		2.16
RRl	2.38	2.19	2.46	1.93		2.09
RRu	2.79	2.82	3.58	2.09		2.23
P	+++	+++	+++	+++		+++
RandomRR	2.24	2.66	2.88	2.2		2.35
RRl	1.54	2	2.13	1.95		2.13
RRu	3.25	3.54	3.91	2.47		2.59
P	+++	+++	+++	+++		+++
BetweenChi						48.66
Betweendf						3
BetweenP						***
Btwn(F)P						*
Table 1 - A - 4 - 3
IESCOPD - Meta-analysis of ever smoking, any product (or cigarettes if all product not available)
COPD based on lung function only
Most-adjusted
Study weakness
	Yes	No	Total
N	8	54	62
NS	6	43	49
Wt	93.64	3378.71	3472.35
HetChi	18.2	290.68	308.99
Het df	7	53	61
Het P	*	***	***
FixedRR	2.24	2.16	2.16
RRl	1.83	2.09	2.09
RRu	2.74	2.23	2.23
P	+++	+++	+++
RandomRR	4.22	2.32	2.35
RRl	2.08	2.1	2.13
RRu	8.58	2.56	2.59
P	+++	+++	+++
BetweenChi			0.12
Betweendf			1
BetweenP			N.S.
Btwn(F)P			N.S.
COPD subtype
	mort	LF	other	Total
N		62		62
NS		49		49
Wt		3472.35		3472.35
HetChi		308.99		308.99
Het df		61		61
Het P		***		***
FixedRR		2.16		2.16
RRl		2.09		2.09
RRu		2.23		2.23
P		+++		+++
RandomRR		2.35		2.35
RRl		2.13		2.13
RRu		2.59		2.59
P		+++		+++
BetweenChi
Betweendf
BetweenP				N.S.
Btwn(F)P				N.S.
Asthma analysis type (COPD)
	inc-irres	excl-all	defn-incl	other	Total
N	47	14		1	62
NS	37	11		1	49
Wt	2323.56	1136.7		12.08	3472.35
HetChi	155.6	95.41		0	308.99
Het df	46	13		0	61
Het P	***	***		N.S.	***
FixedRR	2.36	1.8		3.14	2.16
RRl	2.26	1.69		1.78	2.09
RRu	2.45	1.9		5.51	2.23
P	+++	+++		+++	+++
RandomRR	2.35	2.25		3.14	2.35
RRl	2.14	1.77		1.78	2.13
RRu	2.6	2.88		5.51	2.59
P	+++	+++		+++	+++
BetweenChi					57.98
Betweendf					2
BetweenP					***
Btwn(F)P					**
Table 1 - A - 4 - 3
IESCOPD - Meta-analysis of ever smoking, any product (or cigarettes if all product not available)
COPD based on lung function only
Most-adjusted
Bronchodilator/reversibility (LF only)
	no/unkn	yes/revs	Total
N	50	12	62
NS	38	11	49
Wt	3266.48	205.87	3472.35
HetChi	246.61	62.38	308.99
Het df	49	11	61
Het P	***	***	***
FixedRR	2.16	2.15	2.16
RRl	2.09	1.87	2.09
RRu	2.23	2.46	2.23
P	+++	+++	+++
RandomRR	2.32	2.79	2.35
RRl	2.09	1.93	2.13
RRu	2.57	4.03	2.59
P	+++	+++	+++
BetweenChi			0
Betweendf			1
BetweenP			N.S.
Btwn(F)P			N.S.
Number of COPD cases
	1950-01-01	51-100	101-200	201+	Total
N	12	14	17	19	62
NS	9	13	13	14	49
Wt	25.69	114.66	290.72	3041.28	3472.35
HetChi	12.81	25.01	64.68	186.43	308.99
Het df	11	13	16	18	61
Het P	N.S.	*	***	***	***
FixedRR	5.11	2.28	2.22	2.13	2.16
RRl	3.47	1.9	1.98	2.06	2.09
RRu	7.52	2.74	2.49	2.21	2.23
P	+++	+++	+++	+++	+++
RandomRR	5.32	2.44	2.41	2.15	2.35
RRl	3.39	1.86	1.89	1.9	2.13
RRu	8.35	3.21	3.07	2.44	2.59
P	+++	+++	+++	+++	+++
BetweenChi					20.06
Betweendf					3
BetweenP					***
Btwn(F)P					N.S.
Analysis type
	prevlnce	onset	Total
N	59	3	62
NS	47	2	49
Wt	3440.61	31.74	3472.35
HetChi	306.36	2.15	308.99
Het df	58	2	61
Het P	***	N.S.	***
FixedRR	2.16	1.91	2.16
RRl	2.09	1.35	2.09
RRu	2.23	2.7	2.23
P	+++	+++	+++
RandomRR	2.37	1.91	2.35
RRl	2.14	1.33	2.13
RRu	2.62	2.75	2.59
P	+++	+++	+++
BetweenChi			0.49
Betweendf			1
BetweenP			N.S.
Btwn(F)P			N.S.
Table 1 - A - 4 - 3
IESCOPD - Meta-analysis of ever smoking, any product (or cigarettes if all product not available)
COPD based on lung function only
Most-adjusted
Smoking product
	any	cigs	cigsonly	Total
N	23	39		62
NS	18	32		50
Wt	1014.42	2457.92		3472.35
HetChi	61.35	243.55		308.99
Het df	22	38		61
Het P	***	***		***
FixedRR	2.28	2.11		2.16
RRl	2.14	2.03		2.09
RRu	2.42	2.2		2.23
P	+++	+++		+++
RandomRR	2.53	2.25		2.35
RRl	2.19	1.98		2.13
RRu	2.93	2.56		2.59
P	+++	+++		+++
BetweenChi				4.09
Betweendf				1
BetweenP				*
Btwn(F)P				N.S.
Unexposed group
	nev any	nev cig	nev+ any	nev+ cig	Total
N	24	37		1	62
NS	18	30		1	49
Wt	1112.17	2354.64		5.53	3472.35
HetChi	71.3	220.72		0	308.99
Het df	23	36		0	61
Het P	***	***		N.S.	***
FixedRR	2.34	2.07		5.75	2.16
RRl	2.21	1.99		2.5	2.09
RRu	2.49	2.16		13.24	2.23
P	+++	+++		+++	+++
RandomRR	2.59	2.18		5.75	2.35
RRl	2.25	1.92		2.5	2.13
RRu	2.99	2.49		13.24	2.59
P	+++	+++		+++	+++
BetweenChi					16.98
Betweendf					2
BetweenP					***
Btwn(F)P					N.S.
Unexposed group (combining nev+ with main levels)
	nev any	nev cig	Total
N	24	38	62
NS	18	31	49
Wt	1112.17	2360.18	3472.35
HetChi	71.3	226.48	308.99
Het df	23	37	61
Het P	***	***	***
FixedRR	2.34	2.08	2.16
RRl	2.21	1.99	2.09
RRu	2.49	2.16	2.23
P	+++	+++	+++
RandomRR	2.59	2.22	2.35
RRl	2.25	1.95	2.13
RRu	2.99	2.53	2.59
P	+++	+++	+++
BetweenChi			11.21
Betweendf			1
BetweenP			***
Btwn(F)P			N.S.
Table 1 - A - 4 - 3
IESCOPD - Meta-analysis of ever smoking, any product (or cigarettes if all product not available)
COPD based on lung function only
Most-adjusted
Smoking results reported in study (COPD)
	Ever	Current	Both	Total
N	7		55	62
NS	6		43	49
Wt	287.06		3185.29	3472.35
HetChi	29.02		279.15	308.99
Het df	6		54	61
Het P	***		***	***
FixedRR	2.27		2.15	2.16
RRl	2.02		2.08	2.09
RRu	2.55		2.22	2.23
P	+++		+++	+++
RandomRR	2.76		2.3	2.35
RRl	1.83		2.08	2.13
RRu	4.17		2.55	2.59
P	+++		+++	+++
BetweenChi				0.83
Betweendf				1
BetweenP				N.S.
Btwn(F)P				N.S.
Number of adjustment variables
	0	1	2+	Total
N	41	13	8	62
NS	34	8	7	49
Wt	2555.44	475.29	441.62	3472.35
HetChi	248.63	30.19	28.78	308.99
Het df	40	12	7	61
Het P	***	**	***	***
FixedRR	2.14	2.14	2.27	2.16
RRl	2.06	1.95	2.07	2.09
RRu	2.23	2.34	2.5	2.23
P	+++	+++	+++	+++
RandomRR	2.51	2.03	2.24	2.35
RRl	2.2	1.66	1.82	2.13
RRu	2.87	2.49	2.75	2.59
P	+++	+++	+++	+++
BetweenChi				1.39
Betweendf				2
BetweenP				N.S.
Btwn(F)P				N.S.
RR adjusted for sex (combined sex RR only)
	Yes	No	Total
N	6	24	30
NS	6	24	30
Wt	262.99	1620.57	1883.56
HetChi	7.37	96.2	114.21
Het df	5	23	29
Het P	N.S.	***	***
FixedRR	1.91	2.37	2.3
RRl	1.69	2.26	2.2
RRu	2.15	2.49	2.4
P	+++	+++	+++
RandomRR	1.94	2.45	2.33
RRl	1.65	2.15	2.08
RRu	2.28	2.79	2.61
P	+++	+++	+++
BetweenChi			10.63
Betweendf			1
BetweenP			**
Btwn(F)P			N.S.
Table 1 - A - 4 - 3
IESCOPD - Meta-analysis of ever smoking, any product (or cigarettes if all product not available)
COPD based on lung function only
Most-adjusted
RR adjusted for age
	Yes	No	Total
N	20	42	62
NS	14	35	49
Wt	821.27	2651.08	3472.35
HetChi	54.49	252.21	308.99
Het df	19	41	61
Het P	***	***	***
FixedRR	2.26	2.13	2.16
RRl	2.11	2.05	2.09
RRu	2.42	2.21	2.23
P	+++	+++	+++
RandomRR	2.17	2.47	2.35
RRl	1.88	2.17	2.13
RRu	2.51	2.81	2.59
P	+++	+++	+++
BetweenChi			2.29
Betweendf			1
BetweenP			N.S.
Btwn(F)P			N.S.
RR adjusted for factor other than sex, age
N	8	54	62
NS	7	42	49
Wt	441.62	3030.73	3472.35
HetChi	28.78	278.83	308.99
Het df	7	53	61
Het P	***	***	***
FixedRR	2.27	2.14	2.16
RRl	2.07	2.07	2.09
RRu	2.5	2.22	2.23
P	+++	+++	+++
RandomRR	2.24	2.38	2.35
RRl	1.82	2.13	2.13
RRu	2.75	2.66	2.59
P	+++	+++	+++
BetweenChi			1.39
Betweendf			1
BetweenP			N.S.
Btwn(F)P			N.S.
Derivation of RR/CI
	Orig/2x2	Other	Total
N	9	53	62
NS	9	44	53
Wt	266.94	3205.4	3472.35
HetChi	16.37	292.28	308.99
Het df	8	52	61
Het P	*	***	***
FixedRR	2.23	2.15	2.16
RRl	1.98	2.08	2.09
RRu	2.52	2.23	2.23
P	+++	+++	+++
RandomRR	2.39	2.35	2.35
RRl	1.8	2.11	2.13
RRu	3.16	2.61	2.59
P	+++	+++	+++
BetweenChi			0.34
Betweendf			1
BetweenP			N.S.
Btwn(F)P			N.S.
Least-adjusted
N	64
NS	49
Wt	3497.42
HetChi	319.93
Het df	63
Het P	***
FixedRR	2.17
RRl	2.1
RRu	2.24
P	+++
RandomRR	2.35
RRl	2.13
RRu	2.6
P	+++
AsymmP	*
Sex
	both	male	female	Total
N	28	20	16	64
NS	28	20	16	64
Wt	1866.91	785.7	844.8	3497.42
HetChi	106.89	42.39	101.24	319.93
Het df	27	19	15	63
Het P	***	**	***	***
FixedRR	2.32	2.41	1.69	2.17
RRl	2.21	2.25	1.58	2.1
RRu	2.42	2.59	1.81	2.24
P	+++	+++	+++	+++
RandomRR	2.33	2.76	1.83	2.35
RRl	2.08	2.35	1.39	2.13
RRu	2.62	3.25	2.41	2.6
P	+++	+++	+++	+++
BetweenChi				69.41
Betweendf				2
BetweenP				***
Btwn(F)P				***

## Sheet: 1A5
Table 1 - A - 5 -
IESCOPD - Meta-analysis of ever smoking, any product (or cigarettes if all product not available)
COPD other than mortality/lung function
This analysis is restricted to results for:
1) Eligible study on database
2) Outcome COPD
3) Non-dose-response data
4) Ever smoking
5) COPD other than based on mortality or lung function only
6) Results complete enough for use in meta-analysis
Within each study, results are then selected (in the following order of preference, within each sex) for:
7) UNEXP	: never any, never cigarettes, other
8) PROD	: any product, cigarettes, cigarettes only
9) For overlapping studies: principal rather than subsidiary studies
and then for single sex results (m, f) in preference to results for both sexes combined (b).
Results adjusted for the most potential confounders are then chosen in Sections -1 to -3
and results adjusted for the least confounders in Sections -4 to -6. (Those least adjusted results which
actually differ from the most adjusted are marked 'x' in column X in Section -4)
Section -7 shows excluded studies, together with the stage (as above) at which no qualifying
results were found.
Section -8 lists the potentially overlapping studies which have been included (1=principal, 2=subsidiary),
and any results which would have been included in preference except that they had data not complete enough
for use in meta-analysis. It also lists their significance (yes/no), if known.
Most-adjusted
N	42
NS	31
Wt	1245.03
HetChi	336.06
Het df	41
Het P	***
FixedRR	2.31
RRl	2.18
RRu	2.44
P	+++
RandomRR	3.04
RRl	2.53
RRu	3.65
P	+++
AsymmP	***
Sex
	both	male	female	Total
N	14	15	13	42
NS	14	15	13	42
Wt	701.42	322.35	221.26	1245.03
HetChi	179.8	121.39	19.76	336.06
Het df	13	14	12	41
Het P	***	***	(*)	***
FixedRR	2.19	2.21	2.93	2.31
RRl	2.03	1.98	2.56	2.18
RRu	2.35	2.46	3.34	2.44
P	+++	+++	+++	+++
RandomRR	2.93	3.38	2.87	3.04
RRl	2.13	2.27	2.38	2.53
RRu	4.04	5.04	3.46	3.65
P	+++	+++	+++	+++
BetweenChi				15.11
Betweendf				2
BetweenP				***
Btwn(F)P				N.S.
Continent
	NAmer	Europe	Asia	oth/mult	Total
N	11	21	8	2	42
NS	7	17	6	1	31
Wt	155.09	781.12	304.23	4.6	1245.03
HetChi	16.45	204.49	105.63	0.29	336.06
Het df	10	20	7	1	41
Het P	(*)	***	***	N.S.	***
FixedRR	2.63	2.3	2.15	6.57	2.31
RRl	2.24	2.14	1.92	2.64	2.18
RRu	3.07	2.47	2.4	16.39	2.44
P	+++	+++	+++	+++	+++
RandomRR	2.54	3.22	3.03	6.57	3.04
RRl	2.03	2.46	1.86	2.64	2.53
RRu	3.18	4.22	4.93	16.39	3.65
P	+++	+++	+++	+++	+++
BetweenChi					9.2
Betweendf					3
BetweenP					*
Btwn(F)P					N.S.
Table 1 - A - 5 - 3
IESCOPD - Meta-analysis of ever smoking, any product (or cigarettes if all product not available)
COPD other than mortality/lung function
Most-adjusted
National cigarette tobacco type (excluding mixed/unkown)
	blended	virginia	Total
N	33	5	38
NS	25	3	28
Wt	709.83	312.29	1022.12
HetChi	138.69	13.95	270.89
Het df	32	4	37
Het P	***	**	***
FixedRR	3.1	1.48	2.48
RRl	2.88	1.33	2.33
RRu	3.34	1.66	2.63
P	+++	+++	+++
RandomRR	3.27	2.04	3.13
RRl	2.74	1.29	2.58
RRu	3.89	3.25	3.81
P	+++	++	+++
BetweenChi			118.24
Betweendf			1
BetweenP			***
Btwn(F)P			***
Start year of study
	<1970	1970-79	1980-89	1990-99	2000+	unknown	Total
N	11	5	1	14	7	4	42
NS	7	3	1	11	5	4	31
Wt	158.4	138.56	34.48	520.03	277.35	116.2	1245.03
HetChi	38.46	21.5	0	122.14	55.21	10.54	336.06
Het df	10	4	0	13	6	3	41
Het P	***	***	N.S.	***	***	*	***
FixedRR	3.33	4.02	2.68	2.04	1.85	2.05	2.31
RRl	2.85	3.41	1.92	1.87	1.64	1.71	2.18
RRu	3.89	4.75	3.75	2.22	2.08	2.46	2.44
P	+++	+++	+++	+++	+++	+++	+++
RandomRR	3.06	3.69	2.68	3.04	2.8	2.73	3.04
RRl	2.14	2.31	1.92	2.19	1.76	1.56	2.53
RRu	4.37	5.9	3.75	4.22	4.47	4.77	3.65
P	+++	+++	+++	+++	+++	+++	+++
BetweenChi							88.22
Betweendf							5
BetweenP							***
Btwn(F)P							*
Publication year
	<1980	1980-89	1990-99	2000+	Total
N	8	1	5	28	42
NS	4	1	4	22	31
Wt	72.5	7.81	117.06	1047.67	1245.03
HetChi	17.86	0	0.63	312.66	336.06
Het df	7	0	4	27	41
Het P	*	N.S.	N.S.	***	***
FixedRR	2.96	2.21	2.36	2.26	2.31
RRl	2.35	1.1	1.97	2.13	2.18
RRu	3.72	4.46	2.83	2.41	2.44
P	+++	+	+++	+++	+++
RandomRR	3.34	2.21	2.36	3.18	3.04
RRl	2.21	1.1	1.97	2.5	2.53
RRu	5.06	4.46	2.83	4.03	3.65
P	+++	+	+++	+++	+++
BetweenChi					4.91
Betweendf					3
BetweenP					N.S.
Btwn(F)P					N.S.
Table 1 - A - 5 - 3
IESCOPD - Meta-analysis of ever smoking, any product (or cigarettes if all product not available)
COPD other than mortality/lung function
Most-adjusted
Study type
	CC	Pr	CS	Total
N	6	7	29	42
NS	5	6	20	31
Wt	31.13	136.12	1077.79	1245.03
HetChi	8.1	32.44	260.39	336.06
Het df	5	6	28	41
Het P	N.S.	***	***	***
FixedRR	3.39	3.57	2.16	2.31
RRl	2.39	3.02	2.04	2.18
RRu	4.82	4.22	2.29	2.44
P	+++	+++	+++	+++
RandomRR	3.67	3.16	2.92	3.04
RRl	2.21	2.02	2.37	2.53
RRu	6.08	4.94	3.6	3.65
P	+++	+++	+++	+++
BetweenChi				35.13
Betweendf				2
BetweenP				***
Btwn(F)P				N.S.
Lowest age in RR
	<25/unlim	25-39	40+	unknown	Total
N	13	13	16		42
NS	11	8	12		31
Wt	334.12	371.97	538.95		1245.03
HetChi	62.53	124.02	138.91		336.06
Het df	12	12	15		41
Het P	***	***	***		***
FixedRR	2.65	2.33	2.11		2.31
RRl	2.38	2.1	1.94		2.18
RRu	2.95	2.57	2.3		2.44
P	+++	+++	+++		+++
RandomRR	3.1	2.95	3.07		3.04
RRl	2.31	2	2.23		2.53
RRu	4.16	4.36	4.22		3.65
P	+++	+++	+++		+++
BetweenChi					10.6
Betweendf					2
BetweenP					**
Btwn(F)P					N.S.
Highest age in RR
	<65	65-74	75-84	85+/unlim	unknown	Total
N	5	8	7	22		42
NS	3	6	6	16		31
Wt	109.75	416.98	159.89	558.41		1245.03
HetChi	8.85	30.64	10.02	201.66		336.06
Het df	4	7	6	21		41
Het P	(*)	***	N.S.	***		***
FixedRR	2.7	1.6	2.6	2.84		2.31
RRl	2.24	1.46	2.23	2.62		2.18
RRu	3.25	1.76	3.04	3.09		2.44
P	+++	+++	+++	+++		+++
RandomRR	3.08	2.2	2.61	3.43		3.04
RRl	2.19	1.59	2.09	2.56		2.53
RRu	4.32	3.03	3.27	4.58		3.65
P	+++	+++	+++	+++		+++
BetweenChi						84.9
Betweendf						3
BetweenP						***
Btwn(F)P						*
Table 1 - A - 5 - 3
IESCOPD - Meta-analysis of ever smoking, any product (or cigarettes if all product not available)
COPD other than mortality/lung function
Most-adjusted
Study weakness
	Yes	No	Total
N	4	38	42
NS	4	27	31
Wt	29.62	1215.41	1245.03
HetChi	2.08	333.97	336.06
Het df	3	37	41
Het P	N.S.	***	***
FixedRR	2.35	2.31	2.31
RRl	1.64	2.18	2.18
RRu	3.37	2.44	2.44
P	+++	+++	+++
RandomRR	2.35	3.09	3.04
RRl	1.64	2.55	2.53
RRu	3.37	3.75	3.65
P	+++	+++	+++
BetweenChi			0.01
Betweendf			1
BetweenP			N.S.
Btwn(F)P			N.S.
COPD subtype
	mort	LF	other	Total
N			42	42
NS			31	31
Wt			1245.03	1245.03
HetChi			336.06	336.06
Het df			41	41
Het P			***	***
FixedRR			2.31	2.31
RRl			2.18	2.18
RRu			2.44	2.44
P			+++	+++
RandomRR			3.04	3.04
RRl			2.53	2.53
RRu			3.65	3.65
P			+++	+++
BetweenChi
Betweendf
BetweenP				N.S.
Btwn(F)P				N.S.
Asthma analysis type (COPD)
	inc-irres	excl-all	defn-incl	other	Total
N	18	7	10	7	42
NS	14	5	6	6	31
Wt	658.25	86.91	373.71	126.15	1245.03
HetChi	177.03	7.42	53.49	23.31	336.06
Het df	17	6	9	6	41
Het P	***	N.S.	***	***	***
FixedRR	2.51	2.36	1.68	3.82	2.31
RRl	2.32	1.91	1.51	3.21	2.18
RRu	2.71	2.91	1.85	4.54	2.44
P	+++	+++	+++	+++	+++
RandomRR	3.01	2.46	2.79	3.76	3.04
RRl	2.28	1.88	1.89	2.57	2.53
RRu	3.96	3.21	4.11	5.51	3.65
P	+++	+++	+++	+++	+++
BetweenChi					74.81
Betweendf					3
BetweenP					***
Btwn(F)P					*
Table 1 - A - 5 - 3
IESCOPD - Meta-analysis of ever smoking, any product (or cigarettes if all product not available)
COPD other than mortality/lung function
Most-adjusted
Bronchodilator/reversibility (LF only)
	no/unkn	yes/revs	Total
N
NS
Wt
HetChi
Het df
Het P			***
FixedRR
RRl
RRu
P			+++
RandomRR
RRl
RRu
P			+++
BetweenChi
Betweendf
BetweenP			N.S.
Btwn(F)P			N.S.
Number of COPD cases
	1950-01-01	51-100	101-200	201+	Total
N	5	11	9	17	42
NS	4	9	5	13	31
Wt	14.53	91.42	105.2	1033.88	1245.03
HetChi	6.81	26.02	8.81	281.06	336.06
Het df	4	10	8	16	41
Het P	N.S.	**	N.S.	***	***
FixedRR	3.2	2.8	2.94	2.2	2.31
RRl	1.91	2.28	2.43	2.07	2.18
RRu	5.35	3.44	3.56	2.34	2.44
P	+++	+++	+++	+++	+++
RandomRR	3.7	2.99	2.96	2.92	3.04
RRl	1.74	2.09	2.42	2.23	2.53
RRu	7.9	4.3	3.63	3.83	3.65
P	+++	+++	+++	+++	+++
BetweenChi					13.37
Betweendf					3
BetweenP					**
Btwn(F)P					N.S.
Analysis type
	prevlnce	onset	Total
N	35	7	42
NS	25	6	31
Wt	1108.92	136.12	1245.03
HetChi	274.62	32.44	336.06
Het df	34	6	41
Het P	***	***	***
FixedRR	2.19	3.57	2.31
RRl	2.06	3.02	2.18
RRu	2.32	4.22	2.44
P	+++	+++	+++
RandomRR	3.01	3.16	3.04
RRl	2.47	2.02	2.53
RRu	3.66	4.94	3.65
P	+++	+++	+++
BetweenChi			29
Betweendf			1
BetweenP			***
Btwn(F)P			(*)
Table 1 - A - 5 - 3
IESCOPD - Meta-analysis of ever smoking, any product (or cigarettes if all product not available)
COPD other than mortality/lung function
Most-adjusted
Smoking product
	any	cigs	cigsonly	Total
N	16	26		42
NS	10	21		31
Wt	344.75	900.29		1245.03
HetChi	58.39	187.41		336.06
Het df	15	25		41
Het P	***	***		***
FixedRR	3.57	1.95		2.31
RRl	3.21	1.83		2.18
RRu	3.96	2.09		2.44
P	+++	+++		+++
RandomRR	3.42	2.8		3.04
RRl	2.68	2.26		2.53
RRu	4.37	3.46		3.65
P	+++	+++		+++
BetweenChi				90.27
Betweendf				1
BetweenP				***
Btwn(F)P				***
Unexposed group
	nev any	nev cig	nev+ any	nev+ cig	Total
N	16	24		2	42
NS	10	19		2	31
Wt	344.75	847.18		53.11	1245.03
HetChi	58.39	118.77		0.11	336.06
Het df	15	23		1	41
Het P	***	***		N.S.	***
FixedRR	3.57	1.82		5.88	2.31
RRl	3.21	1.71		4.5	2.18
RRu	3.96	1.95		7.7	2.44
P	+++	+++		+++	+++
RandomRR	3.42	2.52		5.88	3.04
RRl	2.68	2.09		4.5	2.53
RRu	4.37	3.05		7.7	3.65
P	+++	+++		+++	+++
BetweenChi					158.79
Betweendf					2
BetweenP					***
Btwn(F)P					***
Unexposed group (combining nev+ with main levels)
	nev any	nev cig	Total
N	16	26	42
NS	10	21	31
Wt	344.75	900.29	1245.03
HetChi	58.39	187.41	336.06
Het df	15	25	41
Het P	***	***	***
FixedRR	3.57	1.95	2.31
RRl	3.21	1.83	2.18
RRu	3.96	2.09	2.44
P	+++	+++	+++
RandomRR	3.42	2.8	3.04
RRl	2.68	2.26	2.53
RRu	4.37	3.46	3.65
P	+++	+++	+++
BetweenChi			90.27
Betweendf			1
BetweenP			***
Btwn(F)P			***
Table 1 - A - 5 - 3
IESCOPD - Meta-analysis of ever smoking, any product (or cigarettes if all product not available)
COPD other than mortality/lung function
Most-adjusted
Smoking results reported in study (COPD)
	Ever	Current	Both	Total
N	9		33	42
NS	6		25	31
Wt	244.86		1000.17	1245.03
HetChi	51.39		259.34	336.06
Het df	8		32	41
Het P	***		***	***
FixedRR	1.73		2.48	2.31
RRl	1.53		2.33	2.18
RRu	1.96		2.64	2.44
P	+++		+++	+++
RandomRR	3.32		3	3.04
RRl	2.1		2.45	2.53
RRu	5.27		3.67	3.65
P	+++		+++	+++
BetweenChi				25.34
Betweendf				1
BetweenP				***
Btwn(F)P				(*)
Number of adjustment variables
	0	1	2+	Total
N	18	11	13	42
NS	14	7	10	31
Wt	365.01	133.7	746.33	1245.03
HetChi	57.2	22.21	146.9	336.06
Het df	17	10	12	41
Het P	***	*	***	***
FixedRR	3.51	2.75	1.82	2.31
RRl	3.17	2.32	1.7	2.18
RRu	3.89	3.26	1.96	2.44
P	+++	+++	+++	+++
RandomRR	3.4	3.02	2.54	3.04
RRl	2.74	2.3	1.88	2.53
RRu	4.23	3.97	3.44	3.65
P	+++	+++	+++	+++
BetweenChi				109.75
Betweendf				2
BetweenP				***
Btwn(F)P				***
RR adjusted for sex (combined sex RR only)
	Yes	No	Total
N	6	8	14
NS	6	8	14
Wt	536.96	164.46	701.42
HetChi	106.3	30.28	179.8
Het df	5	7	13
Het P	***	***	***
FixedRR	1.91	3.42	2.19
RRl	1.75	2.94	2.03
RRu	2.07	3.99	2.35
P	+++	+++	+++
RandomRR	2.36	3.62	2.93
RRl	1.52	2.49	2.13
RRu	3.66	5.27	4.04
P	+++	+++	+++
BetweenChi			43.22
Betweendf			1
BetweenP			***
Btwn(F)P			(*)
Table 1 - A - 5 - 3
IESCOPD - Meta-analysis of ever smoking, any product (or cigarettes if all product not available)
COPD other than mortality/lung function
Most-adjusted
RR adjusted for age
	Yes	No	Total
N	23	19	42
NS	16	15	31
Wt	876.34	368.69	1245.03
HetChi	182.35	58.84	336.06
Het df	22	18	41
Het P	***	***	***
FixedRR	1.93	3.53	2.31
RRl	1.81	3.19	2.18
RRu	2.06	3.91	2.44
P	+++	+++	+++
RandomRR	2.7	3.48	3.04
RRl	2.15	2.81	2.53
RRu	3.39	4.31	3.65
P	+++	+++	+++
BetweenChi			94.87
Betweendf			1
BetweenP			***
Btwn(F)P			***
RR adjusted for factor other than sex, age
N	14	28	42
NS	11	20	31
Wt	750.01	495.03	1245.03
HetChi	153.33	83.24	336.06
Het df	13	27	41
Het P	***	***	***
FixedRR	1.83	3.27	2.31
RRl	1.71	2.99	2.18
RRu	1.97	3.57	2.44
P	+++	+++	+++
RandomRR	2.67	3.22	3.04
RRl	1.98	2.7	2.53
RRu	3.59	3.83	3.65
P	+++	+++	+++
BetweenChi			99.49
Betweendf			1
BetweenP			***
Btwn(F)P			***
Derivation of RR/CI
	Orig/2x2	Other	Total
N	8	34	42
NS	6	25	31
Wt	93.83	1151.2	1245.03
HetChi	12.01	322.68	336.06
Het df	7	33	41
Het P	N.S.	***	***
FixedRR	2.59	2.29	2.31
RRl	2.12	2.16	2.18
RRu	3.17	2.42	2.44
P	+++	+++	+++
RandomRR	2.93	3.02	3.04
RRl	2.13	2.46	2.53
RRu	4.03	3.72	3.65
P	+++	+++	+++
BetweenChi			1.37
Betweendf			1
BetweenP			N.S.
Btwn(F)P			N.S.
Least-adjusted
N	44
NS	31
Wt	1376.58
HetChi	473.46
Het df	43
Het P	***
FixedRR	2.17
RRl	2.06
RRu	2.29
P	+++
RandomRR	3
RRl	2.46
RRu	3.65
P	+++
AsymmP	***
Sex
	both	male	female	Total
N	12	17	15	44
NS	12	17	15	44
Wt	332.63	590.94	453.01	1376.58
HetChi	60.71	228.14	79.13	473.46
Het df	11	16	14	43
Het P	***	***	***	***
FixedRR	3.33	1.65	2.25	2.17
RRl	3	1.53	2.06	2.06
RRu	3.71	1.79	2.47	2.29
P	+++	+++	+++	+++
RandomRR	3.31	3.11	2.69	3
RRl	2.5	2.14	2.08	2.46
RRu	4.38	4.52	3.47	3.65
P	+++	+++	+++	+++
BetweenChi				105.48
Betweendf				2
BetweenP				***
Btwn(F)P				**

## Sheet: 1B1
Table 1 - B - 1 -
IESCOPD - Meta-analysis of current smoking, any product (or cigarettes if all product not available)
Any COPD
This analysis is restricted to results for:
1) Eligible study on database
2) Outcome COPD
3) Non-dose-response data
4) Current smoking
5) Results complete enough for use in meta-analysis
Within each study, results are then selected (in the following order of preference, within each sex) for:
6) UNEXP	: never any, never cigarettes, other
7) PROD	: any product, cigarettes, cigarettes only
8) For overlapping studies: principal rather than subsidiary studies
and then for single sex results (m, f) in preference to results for both sexes combined (b).
Results adjusted for the most potential confounders are then chosen in Sections -1 to -3
and results adjusted for the least confounders in Sections -4 to -6. (Those least adjusted results which
actually differ from the most adjusted are marked 'x' in column X in Section -4)
Section -7 shows excluded studies, together with the stage (as above) at which no qualifying
results were found.
Section -8 lists the potentially overlapping studies which have been included (1=principal, 2=subsidiary),
and any results which would have been included in preference except that they had data not complete enough
for use in meta-analysis. It also lists their significance (yes/no), if known.
Most-adjusted
N	120
NS	91
Wt	4226.45
HetChi	1643.43
Het df	119
Het P	***
FixedRR	3
RRl	2.91
RRu	3.09
P	+++
RandomRR	3.51
RRl	3.08
RRu	3.99
P	+++
AsymmP	*
Sex
	both	male	female	Total
N	41	48	31	120
NS	41	48	31	120
Wt	1795.37	1302.46	1128.61	4226.45
HetChi	328.69	560.86	640.18	1643.43
Het df	40	47	30	119
Het P	***	***	***	***
FixedRR	2.81	3.8	2.53	3
RRl	2.69	3.6	2.39	2.91
RRu	2.95	4.02	2.68	3.09
P	+++	+++	+++	+++
RandomRR	3.04	4.11	3.28	3.51
RRl	2.6	3.28	2.35	3.08
RRu	3.55	5.15	4.58	3.99
P	+++	+++	+++	+++
BetweenChi				113.7
Betweendf				2
BetweenP				***
Btwn(F)P				*
Continent
	NAmer	Europe	Asia	oth/mult	Total
N	39	55	17	9	120
NS	27	41	14	9	91
Wt	1376.57	2303.89	314.03	231.97	4226.45
HetChi	399.65	600.4	57.77	38	1643.43
Het df	38	54	16	8	119
Het P	***	***	***	***	***
FixedRR	5.02	2.31	2.73	2.15	3
RRl	4.76	2.22	2.45	1.89	2.91
RRu	5.29	2.41	3.05	2.44	3.09
P	+++	+++	+++	+++	+++
RandomRR	4.56	3.31	2.86	2.37	3.51
RRl	3.69	2.8	2.27	1.75	3.08
RRu	5.62	3.92	3.6	3.21	3.99
P	+++	+++	+++	+++	+++
BetweenChi					547.61
Betweendf					3
BetweenP					***
Btwn(F)P					***
National cigarette tobacco type (excluding mixed/unkown)
	blended	virginia	Total
N	90	23	113
NS	67	17	84
Wt	3488.73	497.91	3986.64
HetChi	1475.05	103.74	1600.54
Het df	89	22	112
Het P	***	***	***
FixedRR	3.16	2.52	3.07
RRl	3.05	2.31	2.98
RRu	3.26	2.76	3.17
P	+++	+++	+++
RandomRR	3.62	3.61	3.65
RRl	3.1	2.81	3.18
RRu	4.23	4.65	4.18
P	+++	+++	+++
BetweenChi			21.75
Betweendf			1
BetweenP			***
Btwn(F)P			N.S.
Start year of study
	<1970	1970-79	1980-89	1990-99	2000+	unknown	Total
N	38	14	15	20	20	13	120
NS	26	10	11	17	16	11	91
Wt	590.27	855.77	918.18	447.35	1307.81	107.06	4226.45
HetChi	250.68	169.24	308.6	106.01	160.2	36.29	1643.43
Het df	37	13	14	19	19	12	119
Het P	***	***	***	***	***	***	***
FixedRR	5.4	2.94	4.32	2.71	1.89	2.68	3
RRl	4.98	2.75	4.05	2.47	1.79	2.22	2.91
RRu	5.86	3.14	4.61	2.97	2	3.24	3.09
P	+++	+++	+++	+++	+++	+++	+++
RandomRR	4.08	3.39	3.62	3.54	2.37	5.52	3.51
RRl	3.18	2.52	2.56	2.77	1.96	3.13	3.08
RRu	5.23	4.57	5.11	4.53	2.88	9.72	3.99
P	+++	+++	+++	+++	+++	+++	+++
BetweenChi							612.42
Betweendf							5
BetweenP							***
Btwn(F)P							***
Publication year
	<1980	1980-89	1990-99	2000+	Total
N	24	11	18	67	120
NS	14	9	15	53	91
Wt	407.06	133.95	356.25	3329.18	4226.45
HetChi	211.18	14.63	186.87	801.17	1643.43
Het df	23	10	17	66	119
Het P	***	N.S.	***	***	***
FixedRR	5.64	2.18	6.2	2.6	3
RRl	5.12	1.84	5.59	2.52	2.91
RRu	6.21	2.59	6.88	2.69	3.09
P	+++	+++	+++	+++	+++
RandomRR	3.81	2.47	4.91	3.13	3.51
RRl	2.64	1.87	3.37	2.73	3.08
RRu	5.5	3.27	7.16	3.6	3.99
P	+++	+++	+++	+++	+++
BetweenChi					429.59
Betweendf					3
BetweenP					***
Btwn(F)P					***
Study type
	CC	Pr	CS	Total
N	14	38	68	120
NS	10	30	51	91
Wt	112.22	724.64	3389.6	4226.45
HetChi	58.7	315.69	739.13	1643.43
Het df	13	37	67	119
Het P	***	***	***	***
FixedRR	3.72	6.46	2.53	3
RRl	3.09	6.01	2.45	2.91
RRu	4.48	6.95	2.62	3.09
P	+++	+++	+++	+++
RandomRR	4.69	4.34	3	3.51
RRl	2.83	3.38	2.63	3.08
RRu	7.77	5.56	3.41	3.99
P	+++	+++	+++	+++
BetweenChi				529.92
Betweendf				2
BetweenP				***
Btwn(F)P				***
Lowest age in RR
	<25/unlim	25-39	40+	unknown	Total
N	39	44	37		120
NS	29	30	32		91
Wt	1969.11	1214.11	1043.23		4226.45
HetChi	376.76	635.08	240.52		1643.43
Het df	38	43	36		119
Het P	***	***	***		***
FixedRR	2.25	4.63	3.12		3
RRl	2.16	4.37	2.93		2.91
RRu	2.35	4.9	3.31		3.09
P	+++	+++	+++		+++
RandomRR	3.15	4.06	3.15		3.51
RRl	2.63	3.18	2.6		3.08
RRu	3.77	5.19	3.8		3.99
P	+++	+++	+++		+++
BetweenChi					391.07
Betweendf					2
BetweenP					***
Btwn(F)P					***
Highest age in RR
	<65	65-74	75-84	85+/unlim	unknown	Total
N	10	22	17	71		120
NS	7	17	13	54		91
Wt	651.63	447.39	171.41	2956.03		4226.45
HetChi	56.32	82.53	25.3	1424.15		1643.43
Het df	9	21	16	70		119
Het P	***	***	(*)	***		***
FixedRR	3.53	2.31	3.66	2.98		3
RRl	3.27	2.1	3.15	2.87		2.91
RRu	3.81	2.53	4.25	3.09		3.09
P	+++	+++	+++	+++		+++
RandomRR	3.25	2.72	3.61	3.77		3.51
RRl	2.49	2.15	2.92	3.13		3.08
RRu	4.23	3.44	4.46	4.54		3.99
P	+++	+++	+++	+++		+++
BetweenChi						55.13
Betweendf						3
BetweenP						***
Btwn(F)P						N.S.
Study weakness
	Yes	No	Total
N	20	100	120
NS	15	76	91
Wt	230.38	3996.07	4226.45
HetChi	75.12	1568.18	1643.43
Het df	19	99	119
Het P	***	***	***
FixedRR	3.07	3	3
RRl	2.7	2.91	2.91
RRu	3.5	3.09	3.09
P	+++	+++	+++
RandomRR	3.89	3.45	3.51
RRl	2.8	3	3.08
RRu	5.4	3.96	3.99
P	+++	+++	+++
BetweenChi			0.14
Betweendf			1
BetweenP			N.S.
Btwn(F)P			N.S.
COPD subtype
	mort	LF	other	Total
N	31	56	33	120
NS	23	44	24	91
Wt	655.52	2817.44	753.49	4226.45
HetChi	333.19	498.55	258.79	1643.43
Het df	30	55	32	119
Het P	***	***	***	***
FixedRR	6.57	2.41	3.45	3
RRl	6.09	2.32	3.21	2.91
RRu	7.1	2.5	3.7	3.09
P	+++	+++	+++	+++
RandomRR	4.57	2.79	3.77	3.51
RRl	3.39	2.42	3.01	3.08
RRu	6.15	3.2	4.72	3.99
P	+++	+++	+++	+++
BetweenChi				552.9
Betweendf				2
BetweenP				***
Btwn(F)P				***
Asthma analysis type (COPD)
	inc-irres	excl-all	defn-incl	other	Total
N	72	17	18	13	120
NS	54	13	12	12	91
Wt	2689.48	1085.13	295.74	156.1	4226.45
HetChi	927.2	135.21	61.84	37.35	1643.43
Het df	71	16	17	12	119
Het P	***	***	***	***	***
FixedRR	3.78	1.79	2.11	4	3
RRl	3.64	1.69	1.88	3.42	2.91
RRu	3.92	1.9	2.37	4.67	3.09
P	+++	+++	+++	+++	+++
RandomRR	3.6	3.05	2.73	4.03	3.51
RRl	3.08	2.34	2.1	2.96	3.08
RRu	4.2	3.97	3.55	5.48	3.99
P	+++	+++	+++	+++	+++
BetweenChi					481.84
Betweendf					3
BetweenP					***
Btwn(F)P					***
Bronchodilator/reversibility (LF only)
	no/unkn	yes/revs	Total
N	45	11	56
NS	34	10	44
Wt	2674.52	142.92	2817.44
HetChi	442.04	56.29	498.55
Het df	44	10	55
Het P	***	***	***
FixedRR	2.42	2.32	2.41
RRl	2.33	1.97	2.32
RRu	2.51	2.73	2.5
P	+++	+++	+++
RandomRR	2.77	3.1	2.79
RRl	2.38	1.99	2.42
RRu	3.23	4.84	3.2
P	+++	+++	+++
BetweenChi			0.23
Betweendf			1
BetweenP			N.S.
Btwn(F)P			N.S.
Number of COPD cases
	1950-01-01	51-100	101-200	201+	Total
N	21	23	29	47	120
NS	16	20	22	33	91
Wt	42.3	158.72	358.06	3667.36	4226.45
HetChi	26.74	52.25	95.25	1454	1643.43
Het df	20	22	28	46	119
Het P	N.S.	***	***	***	***
FixedRR	4.62	3.08	2.61	3.02	3
RRl	3.42	2.64	2.35	2.93	2.91
RRu	6.24	3.6	2.89	3.12	3.09
P	+++	+++	+++	+++	+++
RandomRR	4.9	3.21	2.92	3.66	3.51
RRl	3.34	2.48	2.39	3.02	3.08
RRu	7.18	4.16	3.57	4.43	3.99
P	+++	+++	+++	+++	+++
BetweenChi					15.19
Betweendf					3
BetweenP					**
Btwn(F)P					N.S.
Analysis type
	prevlnce	onset	Total
N	84	36	120
NS	63	28	91
Wt	3525.19	701.26	4226.45
HetChi	819.93	305.07	1643.43
Het df	83	35	119
Het P	***	***	***
FixedRR	2.57	6.58	3
RRl	2.48	6.11	2.91
RRu	2.65	7.09	3.09
P	+++	+++	+++
RandomRR	3.14	4.4	3.51
RRl	2.78	3.41	3.08
RRu	3.56	5.69	3.99
P	+++	+++	+++
BetweenChi			518.43
Betweendf			1
BetweenP			***
Btwn(F)P			***
Smoking product
	any	cigs	cigsonly	Total
N	46	66	8	120
NS	34	53	6	93
Wt	1270.89	2686.13	269.42	4226.45
HetChi	322.5	899.1	91	1643.43
Het df	45	65	7	119
Het P	***	***	***	***
FixedRR	3.09	2.67	8.51	3
RRl	2.92	2.57	7.55	2.91
RRu	3.26	2.77	9.59	3.09
P	+++	+++	+++	+++
RandomRR	3.67	3.06	7.47	3.51
RRl	3.05	2.6	4.63	3.08
RRu	4.4	3.6	12.05	3.99
P	+++	+++	+++	+++
BetweenChi				330.84
Betweendf				2
BetweenP				***
Btwn(F)P				***
Unexposed group
	nev any	nev cig	nev+ any	nev+ cig	Total
N	58	60		2	120
NS	41	48		2	91
Wt	1891.3	2289.25		45.9	4226.45
HetChi	806.78	474.22		0	1643.43
Het df	57	59		1	119
Het P	***	***		N.S.	***
FixedRR	4.07	2.3		6.19	3
RRl	3.89	2.21		4.63	2.91
RRu	4.26	2.4		8.26	3.09
P	+++	+++		+++	+++
RandomRR	4.27	2.77		6.19	3.51
RRl	3.51	2.4		4.63	3.08
RRu	5.19	3.19		8.26	3.99
P	+++	+++		+++	+++
BetweenChi					362.44
Betweendf					2
BetweenP					***
Btwn(F)P					***
Unexposed group (combining nev+ with main levels)
	nev any	nev cig	Total
N	58	62	120
NS	41	50	91
Wt	1891.3	2335.15	4226.45
HetChi	806.78	518.27	1643.43
Het df	57	61	119
Het P	***	***	***
FixedRR	4.07	2.34	3
RRl	3.89	2.25	2.91
RRu	4.26	2.44	3.09
P	+++	+++	+++
RandomRR	4.27	2.87	3.51
RRl	3.51	2.48	3.08
RRu	5.19	3.31	3.99
P	+++	+++	+++
BetweenChi			318.38
Betweendf			1
BetweenP			***
Btwn(F)P			***
Smoking results reported in study (COPD)
	Ever	Current	Both	Total
N		10	110	120
NS		7	84	91
Wt		321.09	3905.36	4226.45
HetChi		130.69	1307.85	1643.43
Het df		9	109	119
Het P		***	***	***
FixedRR		6.47	2.82	3
RRl		5.8	2.73	2.91
RRu		7.22	2.91	3.09
P		+++	+++	+++
RandomRR		4.52	3.4	3.51
RRl		2.69	3	3.08
RRu		7.59	3.87	3.99
P		+++	+++	+++
BetweenChi				204.9
Betweendf				1
BetweenP				***
Btwn(F)P				***
Number of adjustment variables
	0	1	2+	Total
N	54	39	27	120
NS	45	24	22	91
Wt	2537.19	608.89	1080.37	4226.45
HetChi	955.48	334.3	199.9	1643.43
Het df	53	38	26	119
Het P	***	***	***	***
FixedRR	2.78	4.78	2.77	3
RRl	2.67	4.41	2.61	2.91
RRu	2.89	5.17	2.94	3.09
P	+++	+++	+++	+++
RandomRR	3.4	4	3.17	3.51
RRl	2.78	3.06	2.65	3.08
RRu	4.17	5.22	3.8	3.99
P	+++	+++	+++	+++
BetweenChi				153.75
Betweendf				2
BetweenP				***
Btwn(F)P				**
RR adjusted for sex (combined sex RR only)
	Yes	No	Total
N	11	30	41
NS	11	30	41
Wt	679.36	1116.01	1795.37
HetChi	112.01	190.56	328.69
Het df	10	29	40
Het P	***	***	***
FixedRR	2.41	3.09	2.81
RRl	2.24	2.92	2.69
RRu	2.6	3.28	2.95
P	+++	+++	+++
RandomRR	2.89	3.11	3.04
RRl	2.21	2.58	2.6
RRu	3.78	3.76	3.55
P	+++	+++	+++
BetweenChi			26.12
Betweendf			1
BetweenP			***
Btwn(F)P			(*)
RR adjusted for age
	Yes	No	Total
N	63	57	120
NS	44	47	91
Wt	1541.83	2684.62	4226.45
HetChi	626.8	964.82	1643.43
Het df	62	56	119
Het P	***	***	***
FixedRR	3.47	2.76	3
RRl	3.3	2.66	2.91
RRu	3.65	2.87	3.09
P	+++	+++	+++
RandomRR	3.66	3.34	3.51
RRl	3.07	2.76	3.08
RRu	4.36	4.04	3.99
P	+++	+++	+++
BetweenChi			51.81
Betweendf			1
BetweenP			***
Btwn(F)P			(*)
RR adjusted for factor other than sex, age
N	27	93	120
NS	22	69	91
Wt	1080.37	3146.08	4226.45
HetChi	199.9	1433.83	1643.43
Het df	26	92	119
Het P	***	***	***
FixedRR	2.77	3.09	3
RRl	2.61	2.98	2.91
RRu	2.94	3.2	3.09
P	+++	+++	+++
RandomRR	3.17	3.66	3.51
RRl	2.65	3.11	3.08
RRu	3.8	4.31	3.99
P	+++	+++	+++
BetweenChi			9.71
Betweendf			1
BetweenP			**
Btwn(F)P			N.S.
Derivation of RR/CI
	Orig/2x2	Other	Total
N	48	72	120
NS	39	55	94
Wt	1952.84	2273.61	4226.45
HetChi	1235.13	397.11	1643.43
Het df	47	71	119
Het P	***	***	***
FixedRR	3.17	2.86	3
RRl	3.04	2.75	2.91
RRu	3.32	2.98	3.09
P	+++	+++	+++
RandomRR	4.1	2.98	3.51
RRl	3.19	2.64	3.08
RRu	5.28	3.37	3.99
P	+++	+++	+++
BetweenChi			11.19
Betweendf			1
BetweenP			***
Btwn(F)P			N.S.
Least-adjusted
N	124
NS	91
Wt	4281.14
HetChi	1728.57
Het df	123
Het P	***
FixedRR	2.97
RRl	2.88
RRu	3.06
P	+++
RandomRR	3.41
RRl	3
RRu	3.87
P	+++
AsymmP	(*)
Sex
	both	male	female	Total
N	37	52	35	124
NS	37	52	35	124
Wt	1568.23	1420.43	1292.48	4281.14
HetChi	262.3	613.52	727.74	1728.57
Het df	36	51	34	123
Het P	***	***	***	***
FixedRR	2.97	3.65	2.37	2.97
RRl	2.82	3.46	2.25	2.88
RRu	3.12	3.84	2.51	3.06
P	+++	+++	+++	+++
RandomRR	3.04	4.06	2.92	3.41
RRl	2.59	3.28	2.16	3
RRu	3.57	5.02	3.94	3.87
P	+++	+++	+++	+++
BetweenChi				125.01
Betweendf				2
BetweenP				***
Btwn(F)P				*
Continent
	NAmer	Europe	Asia	oth/mult	Total
N	39	58	17	10	124
NS	27	41	14	9	91
Wt	1386.94	2336.37	313.87	243.96	4281.14
HetChi	396.32	653.56	58.65	39.03	1728.57
Het df	38	57	16	9	123
Het P	***	***	***	***	***
FixedRR	5.03	2.27	2.73	2.14	2.97
RRl	4.77	2.18	2.44	1.89	2.88
RRu	5.3	2.37	3.05	2.43	3.06
P	+++	+++	+++	+++	+++
RandomRR	4.6	3.1	2.85	2.39	3.41
RRl	3.74	2.62	2.26	1.79	3
RRu	5.67	3.66	3.59	3.2	3.87
P	+++	+++	+++	+++	+++
BetweenChi					581
Betweendf					3
BetweenP					***
Btwn(F)P					***
Study type
	CC	Pr	CS	Total
N	14	39	71	124
NS	10	30	51	91
Wt	134.35	724.64	3422.14	4281.14
HetChi	130.99	324.97	749.95	1728.57
Het df	13	38	70	123
Het P	***	***	***	***
FixedRR	2.55	6.44	2.54	2.97
RRl	2.15	5.99	2.45	2.88
RRu	3.01	6.93	2.62	3.06
P	+++	+++	+++	+++
RandomRR	4.49	4.26	2.94	3.41
RRl	2.26	3.32	2.59	3
RRu	8.92	5.45	3.33	3.87
P	+++	+++	+++	+++
BetweenChi				522.65
Betweendf				2
BetweenP				***
Btwn(F)P				***
COPD subtype
	mort	LF	other	Total
N	31	58	35	124
NS	23	44	24	91
Wt	673.65	2821.3	786.18	4281.14
HetChi	486.98	501.22	260.46	1728.57
Het df	30	57	34	123
Het P	***	***	***	***
FixedRR	6.02	2.41	3.46	2.97
RRl	5.58	2.32	3.22	2.88
RRu	6.49	2.5	3.71	3.06
P	+++	+++	+++	+++
RandomRR	4.33	2.74	3.63	3.41
RRl	3.06	2.39	2.94	3
RRu	6.14	3.15	4.48	3.87
P	+++	+++	+++	+++
BetweenChi				479.91
Betweendf				2
BetweenP				***
Btwn(F)P				***
Smoking product
	any	cigs	cigsonly	Total
N	46	70	8	124
NS	34	53	6	93
Wt	1293.93	2705.42	281.78	4281.14
HetChi	330.74	907.9	252.18	1728.57
Het df	45	69	7	123
Het P	***	***	***	***
FixedRR	3.07	2.67	6.99	2.97
RRl	2.91	2.57	6.22	2.88
RRu	3.25	2.78	7.85	3.06
P	+++	+++	+++	+++
RandomRR	3.65	2.98	6.79	3.41
RRl	3.04	2.55	3.18	3
RRu	4.38	3.49	14.49	3.87
P	+++	+++	+++	+++
BetweenChi				237.75
Betweendf				2
BetweenP				***
Btwn(F)P				***
Unexposed group
	nev any	nev cig	nev+ any	nev+ cig	Total
N	59	63		2	124
NS	41	48		2	91
Wt	1930.71	2304.53		45.9	4281.14
HetChi	916.89	486.5		0	1728.57
Het df	58	62		1	123
Het P	***	***		N.S.	***
FixedRR	3.94	2.31		6.19	2.97
RRl	3.77	2.22		4.63	2.88
RRu	4.12	2.41		8.26	3.06
P	+++	+++		+++	+++
RandomRR	4.15	2.71		6.19	3.41
RRl	3.38	2.36		4.63	3
RRu	5.09	3.11		8.26	3.87
P	+++	+++		+++	+++
BetweenChi					325.18
Betweendf					2
BetweenP					***
Btwn(F)P					***
Unexposed group (combining nev+ with main levels)
	nev any	nev cig	Total
N	59	65	124
NS	41	50	91
Wt	1930.71	2350.43	4281.14
HetChi	916.89	530.17	1728.57
Het df	58	64	123
Het P	***	***	***
FixedRR	3.94	2.35	2.97
RRl	3.77	2.26	2.88
RRu	4.12	2.45	3.06
P	+++	+++	+++
RandomRR	4.15	2.8	3.41
RRl	3.38	2.44	3
RRu	5.09	3.22	3.87
P	+++	+++	+++
BetweenChi			281.51
Betweendf			1
BetweenP			***
Btwn(F)P			***

## Sheet: 1B2
Table 1 - B - 2 -
IESCOPD - Meta-analysis of current smoking, cigarettes (or all products if cigarettes not available)
Any COPD
This analysis is restricted to results for:
1) Eligible study on database
2) Outcome COPD
3) Non-dose-response data
4) Current smoking
5) Results complete enough for use in meta-analysis
Within each study, results are then selected (in the following order of preference, within each sex) for:
6) UNEXP	: never cigarettes, never any, other
7) PROD	: cigarettes, cigarettes only, any product
8) For overlapping studies: principal rather than subsidiary studies
and then for single sex results (m, f) in preference to results for both sexes combined (b).
Results adjusted for the most potential confounders are then chosen in Sections -1 to -3
(and those which actually differ from the adjusted results in Table 1 - B - 1 - 1 are marked 'x' in Section -1)
and results adjusted for the least confounders in Sections -4 to -6. (Those least adjusted results which
actually differ from the most adjusted are marked 'x' in column X in Section -4)
Section -7 shows excluded studies, together with the stage (as above) at which no qualifying
results were found.
Section -8 lists the potentially overlapping studies which have been included (1=principal, 2=subsidiary),
and any results which would have been included in preference except that they had data not complete enough
for use in meta-analysis. It also lists their significance (yes/no), if known.
Most-adjusted
N	120
NS	91
Wt	4249.8
HetChi	1701.38
Het df	119
Het P	***
FixedRR	3.03
RRl	2.94
RRu	3.12
P	+++
RandomRR	3.59
RRl	3.15
RRu	4.09
P	+++
AsymmP	*
Sex
	both	male	female	Total
N	41	48	31	120
NS	41	48	31	120
Wt	1793.01	1327.96	1128.83	4249.8
HetChi	350.62	585.97	641.06	1701.38
Het df	40	47	30	119
Het P	***	***	***	***
FixedRR	2.83	3.87	2.53	3.03
RRl	2.7	3.66	2.39	2.94
RRu	2.96	4.08	2.68	3.12
P	+++	+++	+++	+++
RandomRR	3.07	4.31	3.3	3.59
RRl	2.61	3.44	2.36	3.15
RRu	3.6	5.41	4.6	4.09
P	+++	+++	+++	+++
BetweenChi				123.72
Betweendf				2
BetweenP				***
Btwn(F)P				*
Continent
	NAmer	Europe	Asia	oth/mult	Total
N	39	55	17	9	120
NS	27	41	14	9	91
Wt	1392.12	2313.49	314.03	230.17	4249.8
HetChi	407.43	676.35	57.77	38.28	1701.38
Het df	38	54	16	8	119
Het P	***	***	***	***	***
FixedRR	4.98	2.36	2.73	2.13	3.03
RRl	4.73	2.26	2.45	1.87	2.94
RRu	5.25	2.46	3.05	2.43	3.12
P	+++	+++	+++	+++	+++
RandomRR	4.57	3.48	2.86	2.36	3.59
RRl	3.7	2.92	2.27	1.74	3.15
RRu	5.65	4.16	3.6	3.2	4.09
P	+++	+++	+++	+++	+++
BetweenChi					521.54
Betweendf					3
BetweenP					***
Btwn(F)P					***
Study type
	CC	Pr	CS	Total
N	14	38	68	120
NS	10	30	51	91
Wt	111.58	735.5	3402.72	4249.8
HetChi	56.41	315.71	748.75	1701.38
Het df	13	37	67	119
Het P	***	***	***	***
FixedRR	3.84	6.7	2.53	3.03
RRl	3.19	6.24	2.45	2.94
RRu	4.63	7.21	2.62	3.12
P	+++	+++	+++	+++
RandomRR	4.75	4.59	3.01	3.59
RRl	2.9	3.59	2.64	3.15
RRu	7.8	5.87	3.43	4.09
P	+++	+++	+++	+++
BetweenChi				580.5
Betweendf				2
BetweenP				***
Btwn(F)P				***
COPD subtype
	mort	LF	other	Total
N	31	56	33	120
NS	23	44	24	91
Wt	666.31	2826.67	756.83	4249.8
HetChi	324.59	496	282.15	1701.38
Het df	30	55	32	119
Het P	***	***	***	***
FixedRR	6.77	2.41	3.53	3.03
RRl	6.28	2.32	3.28	2.94
RRu	7.3	2.5	3.79	3.12
P	+++	+++	+++	+++
RandomRR	4.88	2.78	3.84	3.59
RRl	3.64	2.42	3.04	3.15
RRu	6.53	3.19	4.84	4.09
P	+++	+++	+++	+++
BetweenChi				598.64
Betweendf				2
BetweenP				***
Btwn(F)P				***
Smoking product
	any	cigs	cigsonly	Total
N	25	84	11	120
NS	20	64	8	92
Wt	902.25	3033.58	313.97	4249.8
HetChi	113.32	1137.03	94.64	1701.38
Het df	24	83	10	119
Het P	***	***	***	***
FixedRR	2.69	2.82	8.43	3.03
RRl	2.52	2.72	7.54	2.94
RRu	2.87	2.92	9.41	3.12
P	+++	+++	+++	+++
RandomRR	3.22	3.23	7.65	3.59
RRl	2.66	2.77	5.27	3.15
RRu	3.89	3.77	11.1	4.09
P	+++	+++	+++	+++
BetweenChi				356.38
Betweendf				2
BetweenP				***
Btwn(F)P				***
Unexposed group
	nev any	nev cig	nev+ any	nev+ cig	Total
N	54	64		2	120
NS	40	51		2	93
Wt	1784.32	2419.59		45.9	4249.8
HetChi	828.73	493.37		0	1701.38
Het df	53	63		1	119
Het P	***	***		N.S.	***
FixedRR	4.22	2.34		6.19	3.03
RRl	4.03	2.25		4.63	2.94
RRu	4.42	2.44		8.26	3.12
P	+++	+++		+++	+++
RandomRR	4.58	2.8		6.19	3.59
RRl	3.7	2.45		4.63	3.15
RRu	5.67	3.21		8.26	4.09
P	+++	+++		+++	+++
BetweenChi					379.28
Betweendf					2
BetweenP					***
Btwn(F)P					***
Unexposed group (combining nev+ with main levels)
	nev any	nev cig	Total
N	54	66	120
NS	40	53	93
Wt	1784.32	2465.49	4249.8
HetChi	828.73	535.89	1701.38
Het df	53	65	119
Het P	***	***	***
FixedRR	4.22	2.38	3.03
RRl	4.03	2.29	2.94
RRu	4.42	2.48	3.12
P	+++	+++	+++
RandomRR	4.58	2.89	3.59
RRl	3.7	2.52	3.15
RRu	5.67	3.32	4.09
P	+++	+++	+++
BetweenChi			336.76
Betweendf			1
BetweenP			***
Btwn(F)P			***
Least-adjusted
N	124
NS	91
Wt	4302.88
HetChi	1787.7
Het df	123
Het P	***
FixedRR	3
RRl	2.91
RRu	3.09
P	+++
RandomRR	3.47
RRl	3.05
RRu	3.95
P	+++
AsymmP	*
Sex
	both	male	female	Total
N	37	52	35	124
NS	37	52	35	124
Wt	1565.17	1445.04	1292.67	4302.88
HetChi	283.52	641.29	728.66	1787.7
Het df	36	51	34	123
Het P	***	***	***	***
FixedRR	2.99	3.7	2.37	3
RRl	2.84	3.51	2.25	2.91
RRu	3.14	3.9	2.51	3.09
P	+++	+++	+++	+++
RandomRR	3.07	4.22	2.92	3.47
RRl	2.6	3.4	2.16	3.05
RRu	3.62	5.23	3.95	3.95
P	+++	+++	+++	+++
BetweenChi				134.21
Betweendf				2
BetweenP				***
Btwn(F)P				**

[truncated: 110 more sheets: 1B3, 1B4, 1B5, 1C1, 1C2, 1C6, 1C7, 1D1, 1D2, 1E1, 1E2, 1E3, 1E4, 1E5, 1E6, 1E7, 1E8, 1E9, 1E10, 1F1 …]
