# Supplementary material for: Systematic review with meta-analysis of the epidemiological evidence relating smoking to COPD, chronic bronchitis and emphysema
Source: BMC Pulm Med. 2011 Jun 14;11:36. doi: 10.1186/1471-2466-11-36 (PMC3128042; doi:10.1186/1471-2466-11-36)
Supplement: Additional file 12 — DoseSetsList. .XLS file listing and plotting the study-specific sets of dose-response data. [file 1471-2466-11-36-S12.XLS]

## Sheet: Intro
Systematic review with meta-analysis of the epidemiological evidence relating smoking to COPD, chronic bronchitis and emphysema
Barbara A Forey, Alison J Thornton and Peter N Lee
Additional file 12 : DoseSetsList
This Excel workbook shows listings and plots of the RR data relevant to the "key value" analyses of the dose-related indices.
i.e. comparisons of categorical data by level of exposure, for current or ever smoking vs a base of never smoking.
Exceptionally, duration of quitting refers to ex smoking vs a base of either never smoking or current smoking.
There are 18 types of data, corresponding to the 3 outcomes (identifed by the numbers 1-3).
and the 6 measures of exposure (identified by the letters E-J).
The data are listed in sheet "Data", with the sections for each type starting at the following row numbers:
		E=amount smoked	F=age started	G=pack-years	H=duration of smoking	I=duration of quitting (vs never)	J=duration of quitting (vs current)
	1=COPD	1	259	306	443	469	528
	2=CB	581	972	1008	1088	1124	1180
	3=Emphysema	1232	1308	1328	1352	(no data)	(no data)
The RRs are arranged in sets corresponding to categories of the measure (columns M-N), and the RR and its 95% CI are shown in columns O-Q.
Columns R-onwards repeat and manipulate the data in a form suitable for the plots.
Other descriptive variables are shown in columns A-I (and are the same for all RRs within each set):
	REFGP	for overlapping or linked studies, this identifies the group of studies
	PRINC	1 for principal studies,
		2 for subsidiary studies for which there were no relevant data from the principal study in the group, so
		that the subsidiary study is used in the analysis,
		3 for subsidiary studies for which the principal study provided data, so the subsidiary study is not used in the analysis
	REF	study reference
	NRR	number of relative risk as entered on the database
	SEX	m = male, f = female, b=both
	SMKSTA	curr = current smoker, ever = ever smoker; for duration of quitting ex = ex smoker
	PROD	cigs = cigarettes (irrespective of other product), cigs only = cigarettes only, any = any product
	UNEXP	nev any = never any product, nev cigs = never cigarettes; for duration of quitting, curr cigs = current cigarettes, curr any = current any
	ADJ	number of adjusting variables
	RR	relative risk
	RRL	lower 95% confidence limit of RR
	RRU	upper 95% confidence limit of RR
The study groups are listed alphabetically, with subsidiary studies (if any) listed after the principal study in each group.
Within each study, the sets are sorted on sex, and within that, are shown in an order corresponding to the order of preference
used to select results for the corresponding "most-adjusted" meta-analyses. Thus the highest priority set is shown first.
This set is shown in the corresponding plot, and is eligible for inclusion in the meta-analyses.
At the start of each section, the number of available sets (after eliminating sets for which another set with higher preference exists) is shown for the principal and
subsidiary studies, and the number of eligible sets (after eliminating subsidiary studies for which the principal study provides data) is also shown.
At the end of each section, comparisons for which the RR or CI are missing are also listed (if any), but these are not included in either meta-analyses or plots.
On each chart sheet, the RRs are plotted, with the points for each set joined by a line. The legend shows the colour and line style corresponding to each set.
The symbol size used for each RR is indicative of its weight (the inverse of the variance calculated from the confidence interval).
Within each plot, the largest weight is indicated by a plot symbol with point size 24, with the sizes of the other symbols based on 10ths of that maximum weight,
e.g. a symbol of point size 2 is shown if the weight is less than 1/10 of the maximum weight, or point size 3 if it is between 1/10 and 2/10.
These are referred to in the chart as "deciles" with decile 10 referring to the largest weight (largest symbol).
(Unfortunately, the differences in size are not accurately displayed in the legends).
The x-axis shows the mid-point of the exposure category. Where the category was open-ended, the plotting midpoint is calculated using the values:
		Low	High
	Amount	1	70
	Age started	10	50
	Pack-years	1	70
	Duration	1	70
	Years Quit	1	50
The y-axis shows the RR value on a log scale, with the minimum and maximum determined automatically.
If required, the axis can be shown on a linear scale, or the minimum or maximum can be set manually, by right-clicking over the axis
and choosing <Format axis> then <Scale>. This may be helpful in scaling all plots similarly, or by hiding any very large or very small outlying points.
For Amount smoked for COPD and CB (1E and 2E), the plots have also been split into two parts because of the large number of sets of data
(42 and 57 respectively). The split has been done alphabetically on REFGP, not on REF (This is handled in a hidden sheet).

## Sheet: Data
Table 1E
IESCOPD - Dose-response sets available for key scheme meta-analysis
Any COPD - Amount smoked																		Any COPD - Amount smoked - RefGp A-K
(Highest priority set listed first for each study)																		Any COPD - Amount smoked - RefGp L-Z
		Study description:Principal/s
		Principal	Subsidiar	Total		Eligible
Number of Study x Sex sets		39	9	48		42																				Individual points with differing symbol sizes (no lines)
																										28.474	56.948	85.422	113.896	142.37	170.844	199.318	227.792	256.266		16	250
																										2	3	4	5	6	7	8	9	10	11	1	2	3	4	5	6	8	10	11	12	14	20	21	22
REFGP	PRINC	REF	NRR	SEX	SMKSTA	UNEXP	PROD	ADJ	DOSER	UNEXLO	UNEXHI	EXPLO	EXPHI	RR	RRL	RRU	two ways of finding start of new block		check they agree	remove repeats within study x sex	block start	EXPLO	EXPHI	Wt	Midpoint (X axis)											16	19	22	24	26	28	34	40	43	46	58	86	88	93
																						1	70	284.74		1st decile	2nd decile	3rd decile	4th decile	5th decile	6th decile	7th decile	8th decile	9th decile	10th decile	ANDER1 m	BEST m	CHEN2 m	CHEN2 f	CLEMEN m	DEAN1 m	DEAN1 f	DOLL1 m	DOLL2 f	FERRI2 m	FERRI2 f	GODTFR b	ENSTRO m	ENSTRO f
ANDER1	1	ANDER1	11	m	curr	nev any	cigs	1	2	0	-	1	14	2.79	0.41	18.82	1	1	1	1	16	1	14	1.04942	7.5	2.79	#N/A	#N/A	#N/A	#N/A	#N/A	#N/A	#N/A	#N/A	#N/A	2.79	#N/A	#N/A	#N/A	#N/A	#N/A	#N/A	#N/A	#N/A	#N/A	#N/A	#N/A	#N/A	#N/A
ANDER1	1	ANDER1	12	m	curr	nev any	cigs	1	3	0	-	15	24	5.93	1.14	30.72	1	1	1	1	9999	15	24	1.41625	19.5	5.93	#N/A	#N/A	#N/A	#N/A	#N/A	#N/A	#N/A	#N/A	#N/A	5.93	#N/A	#N/A	#N/A	#N/A	#N/A	#N/A	#N/A	#N/A	#N/A	#N/A	#N/A	#N/A	#N/A
ANDER1	1	ANDER1	13	m	curr	nev any	cigs	1	4	0	-	25	999	10.15	2	51.42	1	1	1	1	9999	25	70	1.45755	47.5	10.15	#N/A	#N/A	#N/A	#N/A	#N/A	#N/A	#N/A	#N/A	#N/A	10.15	#N/A	#N/A	#N/A	#N/A	#N/A	#N/A	#N/A	#N/A	#N/A	#N/A	#N/A	#N/A	#N/A
BEST	1	BEST	38	m	curr	nev any	cigs only	1	2	0	-	1	9	6.06	2.5	14.71	2	2	1	2	19	1	9	4.8923	5	6.06	#N/A	#N/A	#N/A	#N/A	#N/A	#N/A	#N/A	#N/A	#N/A	#N/A	6.06	#N/A	#N/A	#N/A	#N/A	#N/A	#N/A	#N/A	#N/A	#N/A	#N/A	#N/A	#N/A
BEST	1	BEST	39	m	curr	nev any	cigs only	1	3	0	-	10	20	9.97	4.33	22.94	2	2	1	2	9999	10	20	5.5274	15	9.97	#N/A	#N/A	#N/A	#N/A	#N/A	#N/A	#N/A	#N/A	#N/A	#N/A	9.97	#N/A	#N/A	#N/A	#N/A	#N/A	#N/A	#N/A	#N/A	#N/A	#N/A	#N/A	#N/A
BEST	1	BEST	40	m	curr	nev any	cigs only	1	4	0	-	21	999	10.38	4.15	25.98	2	2	1	2	9999	21	70	4.56724	45.5	10.38	#N/A	#N/A	#N/A	#N/A	#N/A	#N/A	#N/A	#N/A	#N/A	#N/A	10.38	#N/A	#N/A	#N/A	#N/A	#N/A	#N/A	#N/A	#N/A	#N/A	#N/A	#N/A	#N/A
CHEN2	1	CHEN2	13	m	curr	nev cigs	cigs	6	2	0	-	1	19	1.72	0.5	5.92	3	3	1	3	22	1	19	2.51559	10	1.72	#N/A	#N/A	#N/A	#N/A	#N/A	#N/A	#N/A	#N/A	#N/A	#N/A	#N/A	1.72	#N/A	#N/A	#N/A	#N/A	#N/A	#N/A	#N/A	#N/A	#N/A	#N/A	#N/A
CHEN2	1	CHEN2	14	m	curr	nev cigs	cigs	6	3	0	-	20	999	4.66	1.99	10.93	3	3	1	3	9999	20	70	5.29584	45	4.66	#N/A	#N/A	#N/A	#N/A	#N/A	#N/A	#N/A	#N/A	#N/A	#N/A	#N/A	4.66	#N/A	#N/A	#N/A	#N/A	#N/A	#N/A	#N/A	#N/A	#N/A	#N/A	#N/A
CHEN2	1	CHEN2	16	f	curr	nev cigs	cigs	6	2	0	-	1	19	2.61	1.33	5.13	4	4	1	4	24	1	19	8.4321	10	2.61	#N/A	#N/A	#N/A	#N/A	#N/A	#N/A	#N/A	#N/A	#N/A	#N/A	#N/A	#N/A	2.61	#N/A	#N/A	#N/A	#N/A	#N/A	#N/A	#N/A	#N/A	#N/A	#N/A
CHEN2	1	CHEN2	17	f	curr	nev cigs	cigs	6	3	0	-	20	999	5.46	3.22	9.27	4	4	1	4	9999	20	70	13.7428	45	5.46	#N/A	#N/A	#N/A	#N/A	#N/A	#N/A	#N/A	#N/A	#N/A	#N/A	#N/A	#N/A	5.46	#N/A	#N/A	#N/A	#N/A	#N/A	#N/A	#N/A	#N/A	#N/A	#N/A
CLEMEN	1	CLEMEN	4	m	curr	nev any	cigs	0	2	0	-	1	19	1.27	0.59	2.75	5	5	1	5	26	1	19	6.48555	10	1.27	#N/A	#N/A	#N/A	#N/A	#N/A	#N/A	#N/A	#N/A	#N/A	#N/A	#N/A	#N/A	#N/A	1.27	#N/A	#N/A	#N/A	#N/A	#N/A	#N/A	#N/A	#N/A	#N/A
CLEMEN	1	CLEMEN	5	m	curr	nev any	cigs	0	3	0	-	21	999	3.7	1.87	7.31	5	5	1	5	9999	21	70	8.26742	45.5	3.7	#N/A	#N/A	#N/A	#N/A	#N/A	#N/A	#N/A	#N/A	#N/A	#N/A	#N/A	#N/A	#N/A	3.7	#N/A	#N/A	#N/A	#N/A	#N/A	#N/A	#N/A	#N/A	#N/A
DEAN1	1	DEAN1	24	m	curr	nev any	cigs only	3	2	0	-	1	12	3.22	2.09	4.97	6	6	1	6	28	1	12	20.4769	6.5	3.22	#N/A	#N/A	#N/A	#N/A	#N/A	#N/A	#N/A	#N/A	#N/A	#N/A	#N/A	#N/A	#N/A	#N/A	3.22	#N/A	#N/A	#N/A	#N/A	#N/A	#N/A	#N/A	#N/A
DEAN1	1	DEAN1	25	m	curr	nev any	cigs only	3	3	0	-	13	22	2.56	1.64	4.01	6	6	1	6	9999	13	22	19.2216	17.5	2.56	#N/A	#N/A	#N/A	#N/A	#N/A	#N/A	#N/A	#N/A	#N/A	#N/A	#N/A	#N/A	#N/A	#N/A	2.56	#N/A	#N/A	#N/A	#N/A	#N/A	#N/A	#N/A	#N/A
DEAN1	1	DEAN1	26	m	curr	nev any	cigs only	3	4	0	-	23	999	7.87	4.7	13.17	6	6	1	6	9999	23	70	14.4731	46.5	7.87	#N/A	#N/A	#N/A	#N/A	#N/A	#N/A	#N/A	#N/A	#N/A	#N/A	#N/A	#N/A	#N/A	#N/A	7.87	#N/A	#N/A	#N/A	#N/A	#N/A	#N/A	#N/A	#N/A
DEAN1	1	DEAN1	19	m	curr	nev any	cigs only	0	2	0	-	1	12	4.11	2.81	6.01	7	7	1	0	9999	1	12	-1	6.5	#N/A	#N/A	#N/A	#N/A	#N/A	#N/A	#N/A	#N/A	#N/A	#N/A	#N/A	#N/A	#N/A	#N/A	#N/A	#N/A	#N/A	#N/A	#N/A	#N/A	#N/A	#N/A	#N/A	#N/A
DEAN1	1	DEAN1	20	m	curr	nev any	cigs only	0	3	0	-	13	22	1.9	1.29	2.79	7	7	1	0	9999	13	22	-1	17.5	#N/A	#N/A	#N/A	#N/A	#N/A	#N/A	#N/A	#N/A	#N/A	#N/A	#N/A	#N/A	#N/A	#N/A	#N/A	#N/A	#N/A	#N/A	#N/A	#N/A	#N/A	#N/A	#N/A	#N/A
DEAN1	1	DEAN1	21	m	curr	nev any	cigs only	0	4	0	-	23	999	3.02	2.02	4.53	7	7	1	0	9999	23	70	-1	46.5	#N/A	#N/A	#N/A	#N/A	#N/A	#N/A	#N/A	#N/A	#N/A	#N/A	#N/A	#N/A	#N/A	#N/A	#N/A	#N/A	#N/A	#N/A	#N/A	#N/A	#N/A	#N/A	#N/A	#N/A
DEAN1	1	DEAN1	64	f	curr	nev any	cigs only	3	2	0	-	1	12	1.01	0.63	1.62	8	8	1	8	34	1	12	17.2261	6.5	1.01	#N/A	#N/A	#N/A	#N/A	#N/A	#N/A	#N/A	#N/A	#N/A	#N/A	#N/A	#N/A	#N/A	#N/A	#N/A	1.01	#N/A	#N/A	#N/A	#N/A	#N/A	#N/A	#N/A
DEAN1	1	DEAN1	65	f	curr	nev any	cigs only	3	3	0	-	13	22	2.23	1.26	3.95	8	8	1	8	9999	13	22	11.7697	17.5	2.23	#N/A	#N/A	#N/A	#N/A	#N/A	#N/A	#N/A	#N/A	#N/A	#N/A	#N/A	#N/A	#N/A	#N/A	#N/A	2.23	#N/A	#N/A	#N/A	#N/A	#N/A	#N/A	#N/A
DEAN1	1	DEAN1	66	f	curr	nev any	cigs only	3	4	0	-	23	999	18.53	9.39	36.56	8	8	1	8	9999	23	70	8.3161	46.5	18.53	#N/A	#N/A	#N/A	#N/A	#N/A	#N/A	#N/A	#N/A	#N/A	#N/A	#N/A	#N/A	#N/A	#N/A	#N/A	18.53	#N/A	#N/A	#N/A	#N/A	#N/A	#N/A	#N/A
DEAN1	1	DEAN1	59	f	curr	nev any	cigs only	0	2	0	-	1	12	0.66	0.42	1.03	9	9	1	0	9999	1	12	-1	6.5	#N/A	#N/A	#N/A	#N/A	#N/A	#N/A	#N/A	#N/A	#N/A	#N/A	#N/A	#N/A	#N/A	#N/A	#N/A	#N/A	#N/A	#N/A	#N/A	#N/A	#N/A	#N/A	#N/A	#N/A
DEAN1	1	DEAN1	60	f	curr	nev any	cigs only	0	3	0	-	13	22	0.52	0.32	0.83	9	9	1	0	9999	13	22	-1	17.5	#N/A	#N/A	#N/A	#N/A	#N/A	#N/A	#N/A	#N/A	#N/A	#N/A	#N/A	#N/A	#N/A	#N/A	#N/A	#N/A	#N/A	#N/A	#N/A	#N/A	#N/A	#N/A	#N/A	#N/A
DEAN1	1	DEAN1	61	f	curr	nev any	cigs only	0	4	0	-	23	999	2.04	1.27	3.26	9	9	1	0	9999	23	70	-1	46.5	#N/A	#N/A	#N/A	#N/A	#N/A	#N/A	#N/A	#N/A	#N/A	#N/A	#N/A	#N/A	#N/A	#N/A	#N/A	#N/A	#N/A	#N/A	#N/A	#N/A	#N/A	#N/A	#N/A	#N/A
DOLL1	1	DOLL1	7	m	curr	nev any	cigs only	2	2	0	-	1	14	8.6	4.64	15.92	10	10	1	10	40	1	14	10.1094	7.5	8.6	#N/A	#N/A	#N/A	#N/A	#N/A	#N/A	#N/A	#N/A	#N/A	#N/A	#N/A	#N/A	#N/A	#N/A	#N/A	#N/A	8.6	#N/A	#N/A	#N/A	#N/A	#N/A	#N/A
DOLL1	1	DOLL1	8	m	curr	nev any	cigs only	2	3	0	-	15	24	11.2	6.06	20.68	10	10	1	10	9999	15	24	10.1987	19.5	11.2	#N/A	#N/A	#N/A	#N/A	#N/A	#N/A	#N/A	#N/A	#N/A	#N/A	#N/A	#N/A	#N/A	#N/A	#N/A	#N/A	11.2	#N/A	#N/A	#N/A	#N/A	#N/A	#N/A
DOLL1	1	DOLL1	9	m	curr	nev any	cigs only	2	4	0	-	25	999	22.5	12.3	41.15	10	10	1	10	9999	25	70	10.5364	47.5	22.5	#N/A	#N/A	#N/A	#N/A	#N/A	#N/A	#N/A	#N/A	#N/A	#N/A	#N/A	#N/A	#N/A	#N/A	#N/A	#N/A	22.5	#N/A	#N/A	#N/A	#N/A	#N/A	#N/A
DOLL2	1	DOLL2	4	f	curr	nev any	cigs only	1	2	0	-	1	14	10.5	1.09	100.95	11	11	1	11	43	1	14	0.749303	7.5	10.5	#N/A	#N/A	#N/A	#N/A	#N/A	#N/A	#N/A	#N/A	#N/A	#N/A	#N/A	#N/A	#N/A	#N/A	#N/A	#N/A	#N/A	10.5	#N/A	#N/A	#N/A	#N/A	#N/A
DOLL2	1	DOLL2	5	f	curr	nev any	cigs only	1	3	0	-	15	24	28.5	3.19	255	11	11	1	11	9999	15	24	0.8005	19.5	28.5	#N/A	#N/A	#N/A	#N/A	#N/A	#N/A	#N/A	#N/A	#N/A	#N/A	#N/A	#N/A	#N/A	#N/A	#N/A	#N/A	#N/A	28.5	#N/A	#N/A	#N/A	#N/A	#N/A
DOLL2	1	DOLL2	6	f	curr	nev any	cigs only	1	4	0	-	25	999	32	2.9	352.92	11	11	1	11	9999	25	70	0.666495	47.5	32	#N/A	#N/A	#N/A	#N/A	#N/A	#N/A	#N/A	#N/A	#N/A	#N/A	#N/A	#N/A	#N/A	#N/A	#N/A	#N/A	#N/A	32	#N/A	#N/A	#N/A	#N/A	#N/A
FERRIS	1	FERRI2	25	m	curr	nev any	cigs	1	2	0	-	1	4	1.73	0.3	9.9	12	12	1	12	46	1	4	1.25686	2.5	1.73	#N/A	#N/A	#N/A	#N/A	#N/A	#N/A	#N/A	#N/A	#N/A	#N/A	#N/A	#N/A	#N/A	#N/A	#N/A	#N/A	#N/A	#N/A	1.73	#N/A	#N/A	#N/A	#N/A
FERRIS	1	FERRI2	26	m	curr	nev any	cigs	1	3	0	-	5	14	2.55	1.08	6.04	12	12	1	12	9999	5	14	5.18526	9.5	2.55	#N/A	#N/A	#N/A	#N/A	#N/A	#N/A	#N/A	#N/A	#N/A	#N/A	#N/A	#N/A	#N/A	#N/A	#N/A	#N/A	#N/A	#N/A	2.55	#N/A	#N/A	#N/A	#N/A
FERRIS	1	FERRI2	27	m	curr	nev any	cigs	1	4	0	-	15	24	4.99	2.42	10.31	12	12	1	12	9999	15	24	7.31495	19.5	4.99	#N/A	#N/A	#N/A	#N/A	#N/A	#N/A	#N/A	#N/A	#N/A	#N/A	#N/A	#N/A	#N/A	#N/A	#N/A	#N/A	#N/A	#N/A	4.99	#N/A	#N/A	#N/A	#N/A
FERRIS	1	FERRI2	28	m	curr	nev any	cigs	1	5	0	-	25	34	4.91	2.27	10.6	12	12	1	12	9999	25	34	6.47007	29.5	4.91	#N/A	#N/A	#N/A	#N/A	#N/A	#N/A	#N/A	#N/A	#N/A	#N/A	#N/A	#N/A	#N/A	#N/A	#N/A	#N/A	#N/A	#N/A	4.91	#N/A	#N/A	#N/A	#N/A
FERRIS	1	FERRI2	29	m	curr	nev any	cigs	1	6	0	-	35	44	14.96	6.25	35.81	12	12	1	12	9999	35	44	5.04248	39.5	14.96	#N/A	#N/A	#N/A	#N/A	#N/A	#N/A	#N/A	#N/A	#N/A	#N/A	#N/A	#N/A	#N/A	#N/A	#N/A	#N/A	#N/A	#N/A	14.96	#N/A	#N/A	#N/A	#N/A
FERRIS	1	FERRI2	30	m	curr	nev any	cigs	1	7	0	-	45	999	17.09	5.9	49.47	12	12	1	12	9999	45	70	3.39829	57.5	17.09	#N/A	#N/A	#N/A	#N/A	#N/A	#N/A	#N/A	#N/A	#N/A	#N/A	#N/A	#N/A	#N/A	#N/A	#N/A	#N/A	#N/A	#N/A	17.09	#N/A	#N/A	#N/A	#N/A
FERRIS	1	FERRI2	19	m	curr	nev cigs	cigs	1	2	0	-	1	4	1.76	0.32	9.62	13	13	1	0	9999	1	4	-1	2.5	#N/A	#N/A	#N/A	#N/A	#N/A	#N/A	#N/A	#N/A	#N/A	#N/A	#N/A	#N/A	#N/A	#N/A	#N/A	#N/A	#N/A	#N/A	#N/A	#N/A	#N/A	#N/A	#N/A	#N/A
FERRIS	1	FERRI2	20	m	curr	nev cigs	cigs	1	3	0	-	5	14	2.59	1.2	5.58	13	13	1	0	9999	5	14	-1	9.5	#N/A	#N/A	#N/A	#N/A	#N/A	#N/A	#N/A	#N/A	#N/A	#N/A	#N/A	#N/A	#N/A	#N/A	#N/A	#N/A	#N/A	#N/A	#N/A	#N/A	#N/A	#N/A	#N/A	#N/A
FERRIS	1	FERRI2	21	m	curr	nev cigs	cigs	1	4	0	-	15	24	5.07	2.76	9.33	13	13	1	0	9999	15	24	-1	19.5	#N/A	#N/A	#N/A	#N/A	#N/A	#N/A	#N/A	#N/A	#N/A	#N/A	#N/A	#N/A	#N/A	#N/A	#N/A	#N/A	#N/A	#N/A	#N/A	#N/A	#N/A	#N/A	#N/A	#N/A
FERRIS	1	FERRI2	22	m	curr	nev cigs	cigs	1	5	0	-	25	34	4.99	2.57	9.67	13	13	1	0	9999	25	34	-1	29.5	#N/A	#N/A	#N/A	#N/A	#N/A	#N/A	#N/A	#N/A	#N/A	#N/A	#N/A	#N/A	#N/A	#N/A	#N/A	#N/A	#N/A	#N/A	#N/A	#N/A	#N/A	#N/A	#N/A	#N/A
FERRIS	1	FERRI2	23	m	curr	nev cigs	cigs	1	6	0	-	35	44	15.21	6.97	33.16	13	13	1	0	9999	35	44	-1	39.5	#N/A	#N/A	#N/A	#N/A	#N/A	#N/A	#N/A	#N/A	#N/A	#N/A	#N/A	#N/A	#N/A	#N/A	#N/A	#N/A	#N/A	#N/A	#N/A	#N/A	#N/A	#N/A	#N/A	#N/A
FERRIS	1	FERRI2	24	m	curr	nev cigs	cigs	1	7	0	-	45	999	17.37	6.47	46.64	13	13	1	0	9999	45	70	-1	57.5	#N/A	#N/A	#N/A	#N/A	#N/A	#N/A	#N/A	#N/A	#N/A	#N/A	#N/A	#N/A	#N/A	#N/A	#N/A	#N/A	#N/A	#N/A	#N/A	#N/A	#N/A	#N/A	#N/A	#N/A
FERRIS	1	FERRI2	42	f	curr	nev any	cigs	1	2	0	-	1	4	2.08	0.98	4.41	14	14	1	14	58	1	4	6.79228	2.5	2.08	#N/A	#N/A	#N/A	#N/A	#N/A	#N/A	#N/A	#N/A	#N/A	#N/A	#N/A	#N/A	#N/A	#N/A	#N/A	#N/A	#N/A	#N/A	#N/A	2.08	#N/A	#N/A	#N/A
FERRIS	1	FERRI2	43	f	curr	nev any	cigs	1	3	0	-	5	14	1.59	0.82	3.09	14	14	1	14	9999	5	14	8.73096	9.5	1.59	#N/A	#N/A	#N/A	#N/A	#N/A	#N/A	#N/A	#N/A	#N/A	#N/A	#N/A	#N/A	#N/A	#N/A	#N/A	#N/A	#N/A	#N/A	#N/A	1.59	#N/A	#N/A	#N/A
FERRIS	1	FERRI2	44	f	curr	nev any	cigs	1	4	0	-	15	24	2.89	1.72	4.87	14	14	1	14	9999	15	24	14.1856	19.5	2.89	#N/A	#N/A	#N/A	#N/A	#N/A	#N/A	#N/A	#N/A	#N/A	#N/A	#N/A	#N/A	#N/A	#N/A	#N/A	#N/A	#N/A	#N/A	#N/A	2.89	#N/A	#N/A	#N/A
FERRIS	1	FERRI2	45	f	curr	nev any	cigs	1	5	0	-	25	34	4	1.91	8.37	14	14	1	14	9999	25	34	7.03836	29.5	4	#N/A	#N/A	#N/A	#N/A	#N/A	#N/A	#N/A	#N/A	#N/A	#N/A	#N/A	#N/A	#N/A	#N/A	#N/A	#N/A	#N/A	#N/A	#N/A	4	#N/A	#N/A	#N/A
FERRIS	1	FERRI2	46	f	curr	nev any	cigs	1	6	0	-	35	44	3.98	1.56	10.17	14	14	1	14	9999	35	44	4.37186	39.5	3.98	#N/A	#N/A	#N/A	#N/A	#N/A	#N/A	#N/A	#N/A	#N/A	#N/A	#N/A	#N/A	#N/A	#N/A	#N/A	#N/A	#N/A	#N/A	#N/A	3.98	#N/A	#N/A	#N/A
FERRIS	1	FERRI2	47	f	curr	nev any	cigs	1	7	0	-	45	999	65.73	4.45	971.21	14	14	1	14	9999	45	70	0.529763	57.5	65.73	#N/A	#N/A	#N/A	#N/A	#N/A	#N/A	#N/A	#N/A	#N/A	#N/A	#N/A	#N/A	#N/A	#N/A	#N/A	#N/A	#N/A	#N/A	#N/A	65.73	#N/A	#N/A	#N/A
FERRIS	1	FERRI2	36	f	curr	nev cigs	cigs	1	2	0	-	1	4	2.08	0.98	4.41	15	15	1	0	9999	1	4	-1	2.5	#N/A	#N/A	#N/A	#N/A	#N/A	#N/A	#N/A	#N/A	#N/A	#N/A	#N/A	#N/A	#N/A	#N/A	#N/A	#N/A	#N/A	#N/A	#N/A	#N/A	#N/A	#N/A	#N/A	#N/A
FERRIS	1	FERRI2	37	f	curr	nev cigs	cigs	1	3	0	-	5	14	1.59	0.82	3.09	15	15	1	0	9999	5	14	-1	9.5	#N/A	#N/A	#N/A	#N/A	#N/A	#N/A	#N/A	#N/A	#N/A	#N/A	#N/A	#N/A	#N/A	#N/A	#N/A	#N/A	#N/A	#N/A	#N/A	#N/A	#N/A	#N/A	#N/A	#N/A
FERRIS	1	FERRI2	38	f	curr	nev cigs	cigs	1	4	0	-	15	24	2.89	1.72	4.87	15	15	1	0	9999	15	24	-1	19.5	#N/A	#N/A	#N/A	#N/A	#N/A	#N/A	#N/A	#N/A	#N/A	#N/A	#N/A	#N/A	#N/A	#N/A	#N/A	#N/A	#N/A	#N/A	#N/A	#N/A	#N/A	#N/A	#N/A	#N/A
FERRIS	1	FERRI2	39	f	curr	nev cigs	cigs	1	5	0	-	25	34	4	1.91	8.37	15	15	1	0	9999	25	34	-1	29.5	#N/A	#N/A	#N/A	#N/A	#N/A	#N/A	#N/A	#N/A	#N/A	#N/A	#N/A	#N/A	#N/A	#N/A	#N/A	#N/A	#N/A	#N/A	#N/A	#N/A	#N/A	#N/A	#N/A	#N/A
FERRIS	1	FERRI2	40	f	curr	nev cigs	cigs	1	6	0	-	35	44	3.98	1.56	10.17	15	15	1	0	9999	35	44	-1	39.5	#N/A	#N/A	#N/A	#N/A	#N/A	#N/A	#N/A	#N/A	#N/A	#N/A	#N/A	#N/A	#N/A	#N/A	#N/A	#N/A	#N/A	#N/A	#N/A	#N/A	#N/A	#N/A	#N/A	#N/A
FERRIS	1	FERRI2	41	f	curr	nev cigs	cigs	1	7	0	-	45	999	65.73	4.45	971.21	15	15	1	0	9999	45	70	-1	57.5	#N/A	#N/A	#N/A	#N/A	#N/A	#N/A	#N/A	#N/A	#N/A	#N/A	#N/A	#N/A	#N/A	#N/A	#N/A	#N/A	#N/A	#N/A	#N/A	#N/A	#N/A	#N/A	#N/A	#N/A
FERRIS	3	FERRI1	19	m	curr	nev cigs	cigs	1	2	0	-	1	4	5.06	2.51	10.19	16	16	1	0	9999	1	4	-1	2.5	#N/A	#N/A	#N/A	#N/A	#N/A	#N/A	#N/A	#N/A	#N/A	#N/A	#N/A	#N/A	#N/A	#N/A	#N/A	#N/A	#N/A	#N/A	#N/A	#N/A	#N/A	#N/A	#N/A	#N/A
FERRIS	3	FERRI1	20	m	curr	nev cigs	cigs	1	3	0	-	5	14	2.88	1.67	4.98	16	16	1	0	9999	5	14	-1	9.5	#N/A	#N/A	#N/A	#N/A	#N/A	#N/A	#N/A	#N/A	#N/A	#N/A	#N/A	#N/A	#N/A	#N/A	#N/A	#N/A	#N/A	#N/A	#N/A	#N/A	#N/A	#N/A	#N/A	#N/A
FERRIS	3	FERRI1	21	m	curr	nev cigs	cigs	1	4	0	-	15	24	3.49	1.81	6.76	16	16	1	0	9999	15	24	-1	19.5	#N/A	#N/A	#N/A	#N/A	#N/A	#N/A	#N/A	#N/A	#N/A	#N/A	#N/A	#N/A	#N/A	#N/A	#N/A	#N/A	#N/A	#N/A	#N/A	#N/A	#N/A	#N/A	#N/A	#N/A
FERRIS	3	FERRI1	22	m	curr	nev cigs	cigs	1	5	0	-	25	34	5.24	2.37	11.59	16	16	1	0	9999	25	34	-1	29.5	#N/A	#N/A	#N/A	#N/A	#N/A	#N/A	#N/A	#N/A	#N/A	#N/A	#N/A	#N/A	#N/A	#N/A	#N/A	#N/A	#N/A	#N/A	#N/A	#N/A	#N/A	#N/A	#N/A	#N/A
FERRIS	3	FERRI1	23	m	curr	nev cigs	cigs	1	6	0	-	35	44	9.47	1.96	45.74	16	16	1	0	9999	35	44	-1	39.5	#N/A	#N/A	#N/A	#N/A	#N/A	#N/A	#N/A	#N/A	#N/A	#N/A	#N/A	#N/A	#N/A	#N/A	#N/A	#N/A	#N/A	#N/A	#N/A	#N/A	#N/A	#N/A	#N/A	#N/A
FERRIS	3	FERRI1	24	m	curr	nev cigs	cigs	1	7	0	-	45	999	55.36	20.47	149.69	16	16	1	0	9999	45	70	-1	57.5	#N/A	#N/A	#N/A	#N/A	#N/A	#N/A	#N/A	#N/A	#N/A	#N/A	#N/A	#N/A	#N/A	#N/A	#N/A	#N/A	#N/A	#N/A	#N/A	#N/A	#N/A	#N/A	#N/A	#N/A
FERRIS	3	FERRI1	30	f	curr	nev cigs	cigs	1	2	0	-	1	4	0.82	0.4	1.69	17	17	1	0	9999	1	4	-1	2.5	#N/A	#N/A	#N/A	#N/A	#N/A	#N/A	#N/A	#N/A	#N/A	#N/A	#N/A	#N/A	#N/A	#N/A	#N/A	#N/A	#N/A	#N/A	#N/A	#N/A	#N/A	#N/A	#N/A	#N/A
FERRIS	3	FERRI1	31	f	curr	nev cigs	cigs	1	3	0	-	5	14	1.56	0.87	2.8	17	17	1	0	9999	5	14	-1	9.5	#N/A	#N/A	#N/A	#N/A	#N/A	#N/A	#N/A	#N/A	#N/A	#N/A	#N/A	#N/A	#N/A	#N/A	#N/A	#N/A	#N/A	#N/A	#N/A	#N/A	#N/A	#N/A	#N/A	#N/A
FERRIS	3	FERRI1	32	f	curr	nev cigs	cigs	1	4	0	-	15	24	3.07	1.32	7.12	17	17	1	0	9999	15	24	-1	19.5	#N/A	#N/A	#N/A	#N/A	#N/A	#N/A	#N/A	#N/A	#N/A	#N/A	#N/A	#N/A	#N/A	#N/A	#N/A	#N/A	#N/A	#N/A	#N/A	#N/A	#N/A	#N/A	#N/A	#N/A
FERRIS	3	FERRI1	33	f	curr	nev cigs	cigs	1	5	0	-	25	34	2.12	0.47	9.64	17	17	1	0	9999	25	34	-1	29.5	#N/A	#N/A	#N/A	#N/A	#N/A	#N/A	#N/A	#N/A	#N/A	#N/A	#N/A	#N/A	#N/A	#N/A	#N/A	#N/A	#N/A	#N/A	#N/A	#N/A	#N/A	#N/A	#N/A	#N/A
FERRIS	3	FERRI1	34	f	curr	nev cigs	cigs	1	6	0	-	35	44	4.13	0.25	67.18	17	17	1	0	9999	35	44	-1	39.5	#N/A	#N/A	#N/A	#N/A	#N/A	#N/A	#N/A	#N/A	#N/A	#N/A	#N/A	#N/A	#N/A	#N/A	#N/A	#N/A	#N/A	#N/A	#N/A	#N/A	#N/A	#N/A	#N/A	#N/A
FERRIS	3	FERRI1	35	f	curr	nev cigs	cigs	1	7	0	-	45	999	4.5	2.16	9.36	17	17	1	0	9999	45	70	-1	57.5	#N/A	#N/A	#N/A	#N/A	#N/A	#N/A	#N/A	#N/A	#N/A	#N/A	#N/A	#N/A	#N/A	#N/A	#N/A	#N/A	#N/A	#N/A	#N/A	#N/A	#N/A	#N/A	#N/A	#N/A
FERRIS	3	FERRI3	7	m	curr	nev cigs	cigs	1	2	0	-	1	24	5.22	2.53	10.79	18	18	1	0	9999	1	24	-1	12.5	#N/A	#N/A	#N/A	#N/A	#N/A	#N/A	#N/A	#N/A	#N/A	#N/A	#N/A	#N/A	#N/A	#N/A	#N/A	#N/A	#N/A	#N/A	#N/A	#N/A	#N/A	#N/A	#N/A	#N/A
FERRIS	3	FERRI3	8	m	curr	nev cigs	cigs	1	3	0	-	25	999	9.25	4.45	19.21	18	18	1	0	9999	25	70	-1	47.5	#N/A	#N/A	#N/A	#N/A	#N/A	#N/A	#N/A	#N/A	#N/A	#N/A	#N/A	#N/A	#N/A	#N/A	#N/A	#N/A	#N/A	#N/A	#N/A	#N/A	#N/A	#N/A	#N/A	#N/A
FERRIS	3	FERRI3	10	f	curr	nev cigs	cigs	1	2	0	-	1	24	1.34	0.81	2.2	19	19	1	0	9999	1	24	-1	12.5	#N/A	#N/A	#N/A	#N/A	#N/A	#N/A	#N/A	#N/A	#N/A	#N/A	#N/A	#N/A	#N/A	#N/A	#N/A	#N/A	#N/A	#N/A	#N/A	#N/A	#N/A	#N/A	#N/A	#N/A
FERRIS	3	FERRI3	11	f	curr	nev cigs	cigs	1	3	0	-	25	999	5.42	2.95	9.95	19	19	1	0	9999	25	70	-1	47.5	#N/A	#N/A	#N/A	#N/A	#N/A	#N/A	#N/A	#N/A	#N/A	#N/A	#N/A	#N/A	#N/A	#N/A	#N/A	#N/A	#N/A	#N/A	#N/A	#N/A	#N/A	#N/A	#N/A	#N/A
GODTFR	1	GODTFR	6	b	curr	nev any	any	3	2	0	-	1	14	4.03	3.02	5.37	20	20	1	20	86	1	14	46.3829	7.5	#N/A	4.03	#N/A	#N/A	#N/A	#N/A	#N/A	#N/A	#N/A	#N/A	#N/A	#N/A	#N/A	#N/A	#N/A	#N/A	#N/A	#N/A	#N/A	#N/A	#N/A	4.03	#N/A	#N/A
GODTFR	1	GODTFR	7	b	curr	nev any	any	3	3	0	-	15	999	7.36	5.65	9.58	20	20	1	20	9999	15	70	55.1127	42.5	#N/A	7.36	#N/A	#N/A	#N/A	#N/A	#N/A	#N/A	#N/A	#N/A	#N/A	#N/A	#N/A	#N/A	#N/A	#N/A	#N/A	#N/A	#N/A	#N/A	#N/A	7.36	#N/A	#N/A
HAMMO2	2	ENSTRO	7	m	curr	nev any	cigs only	1	2	0	-	1	9	2.84	1.94	4.17	21	21	1	21	88	1	9	26.2406	5	2.84	#N/A	#N/A	#N/A	#N/A	#N/A	#N/A	#N/A	#N/A	#N/A	#N/A	#N/A	#N/A	#N/A	#N/A	#N/A	#N/A	#N/A	#N/A	#N/A	#N/A	#N/A	2.84	#N/A
HAMMO2	2	ENSTRO	8	m	curr	nev any	cigs only	1	3	0	-	10	19	5.46	4.19	7.11	21	21	1	21	9999	10	19	54.9504	14.5	#N/A	5.46	#N/A	#N/A	#N/A	#N/A	#N/A	#N/A	#N/A	#N/A	#N/A	#N/A	#N/A	#N/A	#N/A	#N/A	#N/A	#N/A	#N/A	#N/A	#N/A	#N/A	5.46	#N/A
HAMMO2	2	ENSTRO	9	m	curr	nev any	cigs only	1	4	0	-	20	20	8.3	6.62	10.4	21	21	1	21	9999	20	20	75.3071	20	#N/A	#N/A	8.3	#N/A	#N/A	#N/A	#N/A	#N/A	#N/A	#N/A	#N/A	#N/A	#N/A	#N/A	#N/A	#N/A	#N/A	#N/A	#N/A	#N/A	#N/A	#N/A	8.3	#N/A
HAMMO2	2	ENSTRO	10	m	curr	nev any	cigs only	1	5	0	-	21	39	11.99	9.39	15.31	21	21	1	21	9999	21	39	64.2962	30	#N/A	#N/A	11.99	#N/A	#N/A	#N/A	#N/A	#N/A	#N/A	#N/A	#N/A	#N/A	#N/A	#N/A	#N/A	#N/A	#N/A	#N/A	#N/A	#N/A	#N/A	#N/A	11.99	#N/A
HAMMO2	2	ENSTRO	11	m	curr	nev any	cigs only	1	6	0	-	40	80	13.54	10.33	17.75	21	21	1	21	9999	40	80	52.4357	60	#N/A	13.54	#N/A	#N/A	#N/A	#N/A	#N/A	#N/A	#N/A	#N/A	#N/A	#N/A	#N/A	#N/A	#N/A	#N/A	#N/A	#N/A	#N/A	#N/A	#N/A	#N/A	13.54	#N/A
HAMMO2	2	ENSTRO	16	f	curr	nev any	cigs only	1	2	0	-	1	9	1.64	1.21	2.22	22	22	1	22	93	1	9	41.7197	5	#N/A	1.64	#N/A	#N/A	#N/A	#N/A	#N/A	#N/A	#N/A	#N/A	#N/A	#N/A	#N/A	#N/A	#N/A	#N/A	#N/A	#N/A	#N/A	#N/A	#N/A	#N/A	#N/A	1.64
HAMMO2	2	ENSTRO	17	f	curr	nev any	cigs only	1	3	0	-	10	19	5.69	4.73	6.85	22	22	1	22	9999	10	19	112.045	14.5	#N/A	#N/A	#N/A	5.69	#N/A	#N/A	#N/A	#N/A	#N/A	#N/A	#N/A	#N/A	#N/A	#N/A	#N/A	#N/A	#N/A	#N/A	#N/A	#N/A	#N/A	#N/A	#N/A	5.69
HAMMO2	2	ENSTRO	18	f	curr	nev any	cigs only	1	4	0	-	20	20	9.32	7.85	11.06	22	22	1	22	9999	20	20	130.744	20	#N/A	#N/A	#N/A	#N/A	9.32	#N/A	#N/A	#N/A	#N/A	#N/A	#N/A	#N/A	#N/A	#N/A	#N/A	#N/A	#N/A	#N/A	#N/A	#N/A	#N/A	#N/A	#N/A	9.32
HAMMO2	2	ENSTRO	19	f	curr	nev any	cigs only	1	5	0	-	21	39	12.87	10.13	16.35	22	22	1	22	9999	21	39	67.0473	30	#N/A	#N/A	12.87	#N/A	#N/A	#N/A	#N/A	#N/A	#N/A	#N/A	#N/A	#N/A	#N/A	#N/A	#N/A	#N/A	#N/A	#N/A	#N/A	#N/A	#N/A	#N/A	#N/A	12.87
HAMMO2	2	ENSTRO	20	f	curr	nev any	cigs only	1	6	0	-	40	80	15.33	11.06	21.23	22	22	1	22	9999	40	80	36.1372	60	#N/A	15.33	#N/A	#N/A	#N/A	#N/A	#N/A	#N/A	#N/A	#N/A	#N/A	#N/A	#N/A	#N/A	#N/A	#N/A	#N/A	#N/A	#N/A	#N/A	#N/A	#N/A	#N/A	15.33
HOZAWA	1	HOZAWA	4	b	curr	nev cigs	cigs	0	2	0	-	1	14	2.31	1.99	2.69	23	23	1	23	98	1	14	169.142	7.5	#N/A	#N/A	#N/A	#N/A	#N/A	2.31	#N/A	#N/A	#N/A	#N/A	#N/A	#N/A	#N/A	#N/A	#N/A	#N/A	#N/A	#N/A	#N/A	#N/A	#N/A	#N/A	#N/A	#N/A
HOZAWA	1	HOZAWA	5	b	curr	nev cigs	cigs	0	3	0	-	15	29	4.64	4.13	5.21	23	23	1	23	9999	15	29	284.74	22	#N/A	#N/A	#N/A	#N/A	#N/A	#N/A	#N/A	#N/A	#N/A	4.64	#N/A	#N/A	#N/A	#N/A	#N/A	#N/A	#N/A	#N/A	#N/A	#N/A	#N/A	#N/A	#N/A	#N/A
HOZAWA	1	HOZAWA	6	b	curr	nev cigs	cigs	0	4	0	-	30	999	7.74	6.53	9.17	23	23	1	23	9999	30	70	133.29	50	#N/A	#N/A	#N/A	#N/A	7.74	#N/A	#N/A	#N/A	#N/A	#N/A	#N/A	#N/A	#N/A	#N/A	#N/A	#N/A	#N/A	#N/A	#N/A	#N/A	#N/A	#N/A	#N/A	#N/A
HUHTI1	1	HUHTI1	26	m	curr	nev any	cigs	1	2	0	-	1	14	10.72	4.39	26.22	24	24	1	24	101	1	14	4.81075	7.5	10.72	#N/A	#N/A	#N/A	#N/A	#N/A	#N/A	#N/A	#N/A	#N/A	#N/A	#N/A	#N/A	#N/A	#N/A	#N/A	#N/A	#N/A	#N/A	#N/A	#N/A	#N/A	#N/A	#N/A
HUHTI1	1	HUHTI1	27	m	curr	nev any	cigs	1	3	0	-	15	24	11.82	5.14	27.19	24	24	1	24	9999	15	24	5.53748	19.5	11.82	#N/A	#N/A	#N/A	#N/A	#N/A	#N/A	#N/A	#N/A	#N/A	#N/A	#N/A	#N/A	#N/A	#N/A	#N/A	#N/A	#N/A	#N/A	#N/A	#N/A	#N/A	#N/A	#N/A
HUHTI1	1	HUHTI1	28	m	curr	nev any	cigs	1	4	0	-	25	999	11.35	4.57	28.15	24	24	1	24	9999	25	70	4.64892	47.5	11.35	#N/A	#N/A	#N/A	#N/A	#N/A	#N/A	#N/A	#N/A	#N/A	#N/A	#N/A	#N/A	#N/A	#N/A	#N/A	#N/A	#N/A	#N/A	#N/A	#N/A	#N/A	#N/A	#N/A
HUHTI1	1	HUHTI1	21	m	curr	nev any	cigs	0	2	0	-	1	14	12.66	5.4	29.69	25	25	1	0	9999	1	14	-1	7.5	#N/A	#N/A	#N/A	#N/A	#N/A	#N/A	#N/A	#N/A	#N/A	#N/A	#N/A	#N/A	#N/A	#N/A	#N/A	#N/A	#N/A	#N/A	#N/A	#N/A	#N/A	#N/A	#N/A	#N/A
HUHTI1	1	HUHTI1	22	m	curr	nev any	cigs	0	3	0	-	15	24	13.46	5.96	30.38	25	25	1	0	9999	15	24	-1	19.5	#N/A	#N/A	#N/A	#N/A	#N/A	#N/A	#N/A	#N/A	#N/A	#N/A	#N/A	#N/A	#N/A	#N/A	#N/A	#N/A	#N/A	#N/A	#N/A	#N/A	#N/A	#N/A	#N/A	#N/A
HUHTI1	1	HUHTI1	23	m	curr	nev any	cigs	0	4	0	-	25	999	13.93	5.81	33.39	25	25	1	0	9999	25	70	-1	47.5	#N/A	#N/A	#N/A	#N/A	#N/A	#N/A	#N/A	#N/A	#N/A	#N/A	#N/A	#N/A	#N/A	#N/A	#N/A	#N/A	#N/A	#N/A	#N/A	#N/A	#N/A	#N/A	#N/A	#N/A
HUHTI1	1	HUHTI1	171	m	curr	nev any	cigs only	1	2	0	-	1	14	10.72	4.39	26.22	26	26	1	0	9999	1	14	-1	7.5	#N/A	#N/A	#N/A	#N/A	#N/A	#N/A	#N/A	#N/A	#N/A	#N/A	#N/A	#N/A	#N/A	#N/A	#N/A	#N/A	#N/A	#N/A	#N/A	#N/A	#N/A	#N/A	#N/A	#N/A
HUHTI1	1	HUHTI1	172	m	curr	nev any	cigs only	1	3	0	-	15	24	11.82	5.14	27.19	26	26	1	0	9999	15	24	-1	19.5	#N/A	#N/A	#N/A	#N/A	#N/A	#N/A	#N/A	#N/A	#N/A	#N/A	#N/A	#N/A	#N/A	#N/A	#N/A	#N/A	#N/A	#N/A	#N/A	#N/A	#N/A	#N/A	#N/A	#N/A
HUHTI1	1	HUHTI1	173	m	curr	nev any	cigs only	1	4	0	-	25	999	11.35	4.57	28.15	26	26	1	0	9999	25	70	-1	47.5	#N/A	#N/A	#N/A	#N/A	#N/A	#N/A	#N/A	#N/A	#N/A	#N/A	#N/A	#N/A	#N/A	#N/A	#N/A	#N/A	#N/A	#N/A	#N/A	#N/A	#N/A	#N/A	#N/A	#N/A
HUHTI1	1	HUHTI1	166	m	curr	nev any	cigs only	0	2	0	-	1	14	12.66	5.4	29.69	27	27	1	0	9999	1	14	-1	7.5	#N/A	#N/A	#N/A	#N/A	#N/A	#N/A	#N/A	#N/A	#N/A	#N/A	#N/A	#N/A	#N/A	#N/A	#N/A	#N/A	#N/A	#N/A	#N/A	#N/A	#N/A	#N/A	#N/A	#N/A
HUHTI1	1	HUHTI1	167	m	curr	nev any	cigs only	0	3	0	-	15	24	13.46	5.96	30.38	27	27	1	0	9999	15	24	-1	19.5	#N/A	#N/A	#N/A	#N/A	#N/A	#N/A	#N/A	#N/A	#N/A	#N/A	#N/A	#N/A	#N/A	#N/A	#N/A	#N/A	#N/A	#N/A	#N/A	#N/A	#N/A	#N/A	#N/A	#N/A
HUHTI1	1	HUHTI1	168	m	curr	nev any	cigs only	0	4	0	-	25	999	13.93	5.81	33.39	27	27	1	0	9999	25	70	-1	47.5	#N/A	#N/A	#N/A	#N/A	#N/A	#N/A	#N/A	#N/A	#N/A	#N/A	#N/A	#N/A	#N/A	#N/A	#N/A	#N/A	#N/A	#N/A	#N/A	#N/A	#N/A	#N/A	#N/A	#N/A
HUHTI1	1	HUHTI1	34	f	curr	nev any	cigs	1	2	0	-	1	14	1.84	0.87	3.88	28	28	1	28	113	1	14	6.87412	7.5	1.84	#N/A	#N/A	#N/A	#N/A	#N/A	#N/A	#N/A	#N/A	#N/A	#N/A	#N/A	#N/A	#N/A	#N/A	#N/A	#N/A	#N/A	#N/A	#N/A	#N/A	#N/A	#N/A	#N/A
HUHTI1	1	HUHTI1	35	f	curr	nev any	cigs	1	3	0	-	15	999	16.2	3.48	75.35	28	28	1	28	9999	15	70	1.62493	42.5	16.2	#N/A	#N/A	#N/A	#N/A	#N/A	#N/A	#N/A	#N/A	#N/A	#N/A	#N/A	#N/A	#N/A	#N/A	#N/A	#N/A	#N/A	#N/A	#N/A	#N/A	#N/A	#N/A	#N/A
HUHTI1	1	HUHTI1	31	f	curr	nev any	cigs	0	2	0	-	1	14	1.74	0.85	3.57	29	29	1	0	9999	1	14	-1	7.5	#N/A	#N/A	#N/A	#N/A	#N/A	#N/A	#N/A	#N/A	#N/A	#N/A	#N/A	#N/A	#N/A	#N/A	#N/A	#N/A	#N/A	#N/A	#N/A	#N/A	#N/A	#N/A	#N/A	#N/A
HUHTI1	1	HUHTI1	32	f	curr	nev any	cigs	0	3	0	-	15	999	15.55	3.39	71.2	29	29	1	0	9999	15	70	-1	42.5	#N/A	#N/A	#N/A	#N/A	#N/A	#N/A	#N/A	#N/A	#N/A	#N/A	#N/A	#N/A	#N/A	#N/A	#N/A	#N/A	#N/A	#N/A	#N/A	#N/A	#N/A	#N/A	#N/A	#N/A
HUHTI1	1	HUHTI1	183	f	curr	nev any	cigs only	1	2	0	-	1	14	1.84	0.87	3.88	30	30	1	0	9999	1	14	-1	7.5	#N/A	#N/A	#N/A	#N/A	#N/A	#N/A	#N/A	#N/A	#N/A	#N/A	#N/A	#N/A	#N/A	#N/A	#N/A	#N/A	#N/A	#N/A	#N/A	#N/A	#N/A	#N/A	#N/A	#N/A
HUHTI1	1	HUHTI1	184	f	curr	nev any	cigs only	1	3	0	-	15	999	16.2	3.48	75.35	30	30	1	0	9999	15	70	-1	42.5	#N/A	#N/A	#N/A	#N/A	#N/A	#N/A	#N/A	#N/A	#N/A	#N/A	#N/A	#N/A	#N/A	#N/A	#N/A	#N/A	#N/A	#N/A	#N/A	#N/A	#N/A	#N/A	#N/A	#N/A
HUHTI1	1	HUHTI1	180	f	curr	nev any	cigs only	0	2	0	-	1	14	1.74	0.85	3.57	31	31	1	0	9999	1	14	-1	7.5	#N/A	#N/A	#N/A	#N/A	#N/A	#N/A	#N/A	#N/A	#N/A	#N/A	#N/A	#N/A	#N/A	#N/A	#N/A	#N/A	#N/A	#N/A	#N/A	#N/A	#N/A	#N/A	#N/A	#N/A
HUHTI1	1	HUHTI1	181	f	curr	nev any	cigs only	0	3	0	-	15	999	15.55	3.39	71.2	31	31	1	0	9999	15	70	-1	42.5	#N/A	#N/A	#N/A	#N/A	#N/A	#N/A	#N/A	#N/A	#N/A	#N/A	#N/A	#N/A	#N/A	#N/A	#N/A	#N/A	#N/A	#N/A	#N/A	#N/A	#N/A	#N/A	#N/A	#N/A
HUHTI1	1	HUHTI1	209	f	curr	nev any	any	1	2	0	-	1	14	1.84	0.87	3.88	32	32	1	0	9999	1	14	-1	7.5	#N/A	#N/A	#N/A	#N/A	#N/A	#N/A	#N/A	#N/A	#N/A	#N/A	#N/A	#N/A	#N/A	#N/A	#N/A	#N/A	#N/A	#N/A	#N/A	#N/A	#N/A	#N/A	#N/A	#N/A
HUHTI1	1	HUHTI1	210	f	curr	nev any	any	1	3	0	-	15	999	16.2	3.48	75.35	32	32	1	0	9999	15	70	-1	42.5	#N/A	#N/A	#N/A	#N/A	#N/A	#N/A	#N/A	#N/A	#N/A	#N/A	#N/A	#N/A	#N/A	#N/A	#N/A	#N/A	#N/A	#N/A	#N/A	#N/A	#N/A	#N/A	#N/A	#N/A
HUHTI1	1	HUHTI1	206	f	curr	nev any	any	0	2	0	-	1	14	1.74	0.85	3.57	33	33	1	0	9999	1	14	-1	7.5	#N/A	#N/A	#N/A	#N/A	#N/A	#N/A	#N/A	#N/A	#N/A	#N/A	#N/A	#N/A	#N/A	#N/A	#N/A	#N/A	#N/A	#N/A	#N/A	#N/A	#N/A	#N/A	#N/A	#N/A
HUHTI1	1	HUHTI1	207	f	curr	nev any	any	0	3	0	-	15	999	15.55	3.39	71.2	33	33	1	0	9999	15	70	-1	42.5	#N/A	#N/A	#N/A	#N/A	#N/A	#N/A	#N/A	#N/A	#N/A	#N/A	#N/A	#N/A	#N/A	#N/A	#N/A	#N/A	#N/A	#N/A	#N/A	#N/A	#N/A	#N/A	#N/A	#N/A
HUHTI1	1	HUHTI1	178	f	curr	nev cigs	cigs	1	2	0	-	1	14	1.84	0.87	3.88	34	34	1	0	9999	1	14	-1	7.5	#N/A	#N/A	#N/A	#N/A	#N/A	#N/A	#N/A	#N/A	#N/A	#N/A	#N/A	#N/A	#N/A	#N/A	#N/A	#N/A	#N/A	#N/A	#N/A	#N/A	#N/A	#N/A	#N/A	#N/A
HUHTI1	1	HUHTI1	179	f	curr	nev cigs	cigs	1	3	0	-	15	999	16.2	3.48	75.35	34	34	1	0	9999	15	70	-1	42.5	#N/A	#N/A	#N/A	#N/A	#N/A	#N/A	#N/A	#N/A	#N/A	#N/A	#N/A	#N/A	#N/A	#N/A	#N/A	#N/A	#N/A	#N/A	#N/A	#N/A	#N/A	#N/A	#N/A	#N/A
HUHTI1	1	HUHTI1	176	f	curr	nev cigs	cigs	0	2	0	-	1	14	1.74	0.85	3.57	35	35	1	0	9999	1	14	-1	7.5	#N/A	#N/A	#N/A	#N/A	#N/A	#N/A	#N/A	#N/A	#N/A	#N/A	#N/A	#N/A	#N/A	#N/A	#N/A	#N/A	#N/A	#N/A	#N/A	#N/A	#N/A	#N/A	#N/A	#N/A
HUHTI1	1	HUHTI1	177	f	curr	nev cigs	cigs	0	3	0	-	15	999	15.55	3.39	71.2	35	35	1	0	9999	15	70	-1	42.5	#N/A	#N/A	#N/A	#N/A	#N/A	#N/A	#N/A	#N/A	#N/A	#N/A	#N/A	#N/A	#N/A	#N/A	#N/A	#N/A	#N/A	#N/A	#N/A	#N/A	#N/A	#N/A	#N/A	#N/A
HUHTI1	1	HUHTI1	188	f	curr	nev cigs	cigs only	1	2	0	-	1	14	1.84	0.87	3.88	36	36	1	0	9999	1	14	-1	7.5	#N/A	#N/A	#N/A	#N/A	#N/A	#N/A	#N/A	#N/A	#N/A	#N/A	#N/A	#N/A	#N/A	#N/A	#N/A	#N/A	#N/A	#N/A	#N/A	#N/A	#N/A	#N/A	#N/A	#N/A
HUHTI1	1	HUHTI1	189	f	curr	nev cigs	cigs only	1	3	0	-	15	999	16.2	3.48	75.35	36	36	1	0	9999	15	70	-1	42.5	#N/A	#N/A	#N/A	#N/A	#N/A	#N/A	#N/A	#N/A	#N/A	#N/A	#N/A	#N/A	#N/A	#N/A	#N/A	#N/A	#N/A	#N/A	#N/A	#N/A	#N/A	#N/A	#N/A	#N/A
HUHTI1	1	HUHTI1	186	f	curr	nev cigs	cigs only	0	2	0	-	1	14	1.74	0.85	3.57	37	37	1	0	9999	1	14	-1	7.5	#N/A	#N/A	#N/A	#N/A	#N/A	#N/A	#N/A	#N/A	#N/A	#N/A	#N/A	#N/A	#N/A	#N/A	#N/A	#N/A	#N/A	#N/A	#N/A	#N/A	#N/A	#N/A	#N/A	#N/A
HUHTI1	1	HUHTI1	187	f	curr	nev cigs	cigs only	0	3	0	-	15	999	15.55	3.39	71.2	37	37	1	0	9999	15	70	-1	42.5	#N/A	#N/A	#N/A	#N/A	#N/A	#N/A	#N/A	#N/A	#N/A	#N/A	#N/A	#N/A	#N/A	#N/A	#N/A	#N/A	#N/A	#N/A	#N/A	#N/A	#N/A	#N/A	#N/A	#N/A
HUHTI3	1	HUHTI3	12	m	curr	nev any	any	1	2	0	-	1	14	9.77	3.22	29.61	38	38	1	38	133	1	14	3.12138	7.5	9.77	#N/A	#N/A	#N/A	#N/A	#N/A	#N/A	#N/A	#N/A	#N/A	#N/A	#N/A	#N/A	#N/A	#N/A	#N/A	#N/A	#N/A	#N/A	#N/A	#N/A	#N/A	#N/A	#N/A
HUHTI3	1	HUHTI3	13	m	curr	nev any	any	1	3	0	-	15	24	5.92	1.8	19.47	38	38	1	38	9999	15	24	2.71022	19.5	5.92	#N/A	#N/A	#N/A	#N/A	#N/A	#N/A	#N/A	#N/A	#N/A	#N/A	#N/A	#N/A	#N/A	#N/A	#N/A	#N/A	#N/A	#N/A	#N/A	#N/A	#N/A	#N/A	#N/A
HUHTI3	1	HUHTI3	14	m	curr	nev any	any	1	4	0	-	25	999	15.33	4.45	52.84	38	38	1	38	9999	25	70	2.50974	47.5	15.33	#N/A	#N/A	#N/A	#N/A	#N/A	#N/A	#N/A	#N/A	#N/A	#N/A	#N/A	#N/A	#N/A	#N/A	#N/A	#N/A	#N/A	#N/A	#N/A	#N/A	#N/A	#N/A	#N/A
HUHTI3	1	HUHTI3	7	m	curr	nev any	any	0	2	0	-	1	14	12.1	3.7	39.55	39	39	1	0	9999	1	14	-1	7.5	#N/A	#N/A	#N/A	#N/A	#N/A	#N/A	#N/A	#N/A	#N/A	#N/A	#N/A	#N/A	#N/A	#N/A	#N/A	#N/A	#N/A	#N/A	#N/A	#N/A	#N/A	#N/A	#N/A	#N/A
HUHTI3	1	HUHTI3	8	m	curr	nev any	any	0	3	0	-	15	24	5.89	1.67	20.8	39	39	1	0	9999	15	24	-1	19.5	#N/A	#N/A	#N/A	#N/A	#N/A	#N/A	#N/A	#N/A	#N/A	#N/A	#N/A	#N/A	#N/A	#N/A	#N/A	#N/A	#N/A	#N/A	#N/A	#N/A	#N/A	#N/A	#N/A	#N/A
HUHTI3	1	HUHTI3	9	m	curr	nev any	any	0	4	0	-	25	999	14.75	4.04	53.85	39	39	1	0	9999	25	70	-1	47.5	#N/A	#N/A	#N/A	#N/A	#N/A	#N/A	#N/A	#N/A	#N/A	#N/A	#N/A	#N/A	#N/A	#N/A	#N/A	#N/A	#N/A	#N/A	#N/A	#N/A	#N/A	#N/A	#N/A	#N/A
JACOBS	1	JACOBS	26	m	curr	nev cigs	cigs	6	2	0	-	1	9	2.9	1.75	4.85	40	40	1	40	139	1	9	14.7876	5	2.9	#N/A	#N/A	#N/A	#N/A	#N/A	#N/A	#N/A	#N/A	#N/A	#N/A	#N/A	#N/A	#N/A	#N/A	#N/A	#N/A	#N/A	#N/A	#N/A	#N/A	#N/A	#N/A	#N/A
JACOBS	1	JACOBS	27	m	curr	nev cigs	cigs	6	3	0	-	10	999	3.5	2.3	5.31	40	40	1	40	9999	10	70	21.95	40	3.5	#N/A	#N/A	#N/A	#N/A	#N/A	#N/A	#N/A	#N/A	#N/A	#N/A	#N/A	#N/A	#N/A	#N/A	#N/A	#N/A	#N/A	#N/A	#N/A	#N/A	#N/A	#N/A	#N/A
JACOBS	1	JACOBS	17	m	curr	nev cigs	cigs	2	2	0	-	1	4	2.14	0.97	4.71	41	41	1	0	9999	1	4	-1	2.5	#N/A	#N/A	#N/A	#N/A	#N/A	#N/A	#N/A	#N/A	#N/A	#N/A	#N/A	#N/A	#N/A	#N/A	#N/A	#N/A	#N/A	#N/A	#N/A	#N/A	#N/A	#N/A	#N/A	#N/A
JACOBS	1	JACOBS	18	m	curr	nev cigs	cigs	2	3	0	-	5	9	4.57	2.59	8.06	41	41	1	0	9999	5	9	-1	7	#N/A	#N/A	#N/A	#N/A	#N/A	#N/A	#N/A	#N/A	#N/A	#N/A	#N/A	#N/A	#N/A	#N/A	#N/A	#N/A	#N/A	#N/A	#N/A	#N/A	#N/A	#N/A	#N/A	#N/A
JACOBS	1	JACOBS	19	m	curr	nev cigs	cigs	2	4	0	-	10	19	4.29	2.66	6.92	41	41	1	0	9999	10	19	-1	14.5	#N/A	#N/A	#N/A	#N/A	#N/A	#N/A	#N/A	#N/A	#N/A	#N/A	#N/A	#N/A	#N/A	#N/A	#N/A	#N/A	#N/A	#N/A	#N/A	#N/A	#N/A	#N/A	#N/A	#N/A
JACOBS	1	JACOBS	20	m	curr	nev cigs	cigs	2	5	0	-	20	29	4	2.43	6.58	41	41	1	0	9999	20	29	-1	24.5	#N/A	#N/A	#N/A	#N/A	#N/A	#N/A	#N/A	#N/A	#N/A	#N/A	#N/A	#N/A	#N/A	#N/A	#N/A	#N/A	#N/A	#N/A	#N/A	#N/A	#N/A	#N/A	#N/A	#N/A
JACOBS	1	JACOBS	21	m	curr	nev cigs	cigs	2	6	0	-	30	999	5.29	2.73	10.25	41	41	1	0	9999	30	70	-1	50	#N/A	#N/A	#N/A	#N/A	#N/A	#N/A	#N/A	#N/A	#N/A	#N/A	#N/A	#N/A	#N/A	#N/A	#N/A	#N/A	#N/A	#N/A	#N/A	#N/A	#N/A	#N/A	#N/A	#N/A
JACOBS	3	DONTA1	4	m	curr	nev cigs	cigs	0	2	0	-	1	9	1.29	0.54	3.1	42	42	1	0	9999	1	9	-1	5	#N/A	#N/A	#N/A	#N/A	#N/A	#N/A	#N/A	#N/A	#N/A	#N/A	#N/A	#N/A	#N/A	#N/A	#N/A	#N/A	#N/A	#N/A	#N/A	#N/A	#N/A	#N/A	#N/A	#N/A
JACOBS	3	DONTA1	5	m	curr	nev cigs	cigs	0	3	0	-	10	19	2.84	1.24	6.52	42	42	1	0	9999	10	19	-1	14.5	#N/A	#N/A	#N/A	#N/A	#N/A	#N/A	#N/A	#N/A	#N/A	#N/A	#N/A	#N/A	#N/A	#N/A	#N/A	#N/A	#N/A	#N/A	#N/A	#N/A	#N/A	#N/A	#N/A	#N/A
JACOBS	3	DONTA1	6	m	curr	nev cigs	cigs	0	4	0	-	20	29	2.84	1.21	6.67	42	42	1	0	9999	20	29	-1	24.5	#N/A	#N/A	#N/A	#N/A	#N/A	#N/A	#N/A	#N/A	#N/A	#N/A	#N/A	#N/A	#N/A	#N/A	#N/A	#N/A	#N/A	#N/A	#N/A	#N/A	#N/A	#N/A	#N/A	#N/A
JACOBS	3	DONTA1	7	m	curr	nev cigs	cigs	0	5	0	-	30	999	6.35	2.09	19.32	42	42	1	0	9999	30	70	-1	50	#N/A	#N/A	#N/A	#N/A	#N/A	#N/A	#N/A	#N/A	#N/A	#N/A	#N/A	#N/A	#N/A	#N/A	#N/A	#N/A	#N/A	#N/A	#N/A	#N/A	#N/A	#N/A	#N/A	#N/A
KAHN	2	KAHN2	99	m	curr	nev any	cigs	1	2	0	-	1	9	4.14	2.48	6.9	43	43	1	43	150	1	9	14.6751	5	4.14	#N/A	#N/A	#N/A	#N/A	#N/A	#N/A	#N/A	#N/A	#N/A	#N/A	#N/A	#N/A	#N/A	#N/A	#N/A	#N/A	#N/A	#N/A	#N/A	#N/A	#N/A	#N/A	#N/A
KAHN	2	KAHN2	100	m	curr	nev any	cigs	1	3	0	-	10	20	8.73	5.94	12.82	43	43	1	43	9999	10	20	25.9638	15	8.73	#N/A	#N/A	#N/A	#N/A	#N/A	#N/A	#N/A	#N/A	#N/A	#N/A	#N/A	#N/A	#N/A	#N/A	#N/A	#N/A	#N/A	#N/A	#N/A	#N/A	#N/A	#N/A	#N/A
KAHN	2	KAHN2	101	m	curr	nev any	cigs	1	4	0	-	21	39	11.13	7.46	16.61	43	43	1	43	9999	21	39	23.9822	30	11.13	#N/A	#N/A	#N/A	#N/A	#N/A	#N/A	#N/A	#N/A	#N/A	#N/A	#N/A	#N/A	#N/A	#N/A	#N/A	#N/A	#N/A	#N/A	#N/A	#N/A	#N/A	#N/A	#N/A
KAHN	2	KAHN2	102	m	curr	nev any	cigs	1	5	0	-	40	999	15.02	8.92	25.29	43	43	1	43	9999	40	70	14.149	55	15.02	#N/A	#N/A	#N/A	#N/A	#N/A	#N/A	#N/A	#N/A	#N/A	#N/A	#N/A	#N/A	#N/A	#N/A	#N/A	#N/A	#N/A	#N/A	#N/A	#N/A	#N/A	#N/A	#N/A
KAHN	2	KAHN2	107	m	curr	nev any	cigs only	1	2	0	-	1	9	4.61	2.49	8.54	44	44	1	0	9999	1	9	-1	5	#N/A	#N/A	#N/A	#N/A	#N/A	#N/A	#N/A	#N/A	#N/A	#N/A	#N/A	#N/A	#N/A	#N/A	#N/A	#N/A	#N/A	#N/A	#N/A	#N/A	#N/A	#N/A	#N/A	#N/A
KAHN	2	KAHN2	108	m	curr	nev any	cigs only	1	3	0	-	10	20	10	6.73	14.87	44	44	1	0	9999	10	20	-1	15	#N/A	#N/A	#N/A	#N/A	#N/A	#N/A	#N/A	#N/A	#N/A	#N/A	#N/A	#N/A	#N/A	#N/A	#N/A	#N/A	#N/A	#N/A	#N/A	#N/A	#N/A	#N/A	#N/A	#N/A
KAHN	2	KAHN2	109	m	curr	nev any	cigs only	1	4	0	-	21	39	11.81	7.76	17.96	44	44	1	0	9999	21	39	-1	30	#N/A	#N/A	#N/A	#N/A	#N/A	#N/A	#N/A	#N/A	#N/A	#N/A	#N/A	#N/A	#N/A	#N/A	#N/A	#N/A	#N/A	#N/A	#N/A	#N/A	#N/A	#N/A	#N/A	#N/A
KAHN	2	KAHN2	110	m	curr	nev any	cigs only	1	5	0	-	40	999	18.22	10.47	31.7	44	44	1	0	9999	40	70	-1	55	#N/A	#N/A	#N/A	#N/A	#N/A	#N/A	#N/A	#N/A	#N/A	#N/A	#N/A	#N/A	#N/A	#N/A	#N/A	#N/A	#N/A	#N/A	#N/A	#N/A	#N/A	#N/A	#N/A	#N/A
KAHN	2	KAHN2	133	m	ever	nev any	cigs	1	2	0	-	1	9	3.42	2.12	5.52	45	45	1	0	9999	1	9	-1	5	#N/A	#N/A	#N/A	#N/A	#N/A	#N/A	#N/A	#N/A	#N/A	#N/A	#N/A	#N/A	#N/A	#N/A	#N/A	#N/A	#N/A	#N/A	#N/A	#N/A	#N/A	#N/A	#N/A	#N/A
KAHN	2	KAHN2	134	m	ever	nev any	cigs	1	3	0	-	10	20	8.61	5.91	12.55	45	45	1	0	9999	10	20	-1	15	#N/A	#N/A	#N/A	#N/A	#N/A	#N/A	#N/A	#N/A	#N/A	#N/A	#N/A	#N/A	#N/A	#N/A	#N/A	#N/A	#N/A	#N/A	#N/A	#N/A	#N/A	#N/A	#N/A	#N/A
KAHN	2	KAHN2	135	m	ever	nev any	cigs	1	4	0	-	21	39	10.95	7.42	16.16	45	45	1	0	9999	21	39	-1	30	#N/A	#N/A	#N/A	#N/A	#N/A	#N/A	#N/A	#N/A	#N/A	#N/A	#N/A	#N/A	#N/A	#N/A	#N/A	#N/A	#N/A	#N/A	#N/A	#N/A	#N/A	#N/A	#N/A	#N/A
KAHN	2	KAHN2	136	m	ever	nev any	cigs	1	5	0	-	40	999	12.96	8.13	20.66	45	45	1	0	9999	40	70	-1	55	#N/A	#N/A	#N/A	#N/A	#N/A	#N/A	#N/A	#N/A	#N/A	#N/A	#N/A	#N/A	#N/A	#N/A	#N/A	#N/A	#N/A	#N/A	#N/A	#N/A	#N/A	#N/A	#N/A	#N/A
KAHN	2	KAHN2	141	m	ever	nev any	cigs only	1	2	0	-	1	9	3.83	2.16	6.8	46	46	1	0	9999	1	9	-1	5	#N/A	#N/A	#N/A	#N/A	#N/A	#N/A	#N/A	#N/A	#N/A	#N/A	#N/A	#N/A	#N/A	#N/A	#N/A	#N/A	#N/A	#N/A	#N/A	#N/A	#N/A	#N/A	#N/A	#N/A
KAHN	2	KAHN2	142	m	ever	nev any	cigs only	1	3	0	-	10	20	10.32	7	15.22	46	46	1	0	9999	10	20	-1	15	#N/A	#N/A	#N/A	#N/A	#N/A	#N/A	#N/A	#N/A	#N/A	#N/A	#N/A	#N/A	#N/A	#N/A	#N/A	#N/A	#N/A	#N/A	#N/A	#N/A	#N/A	#N/A	#N/A	#N/A
KAHN	2	KAHN2	143	m	ever	nev any	cigs only	1	4	0	-	21	39	12.02	8.01	18.04	46	46	1	0	9999	21	39	-1	30	#N/A	#N/A	#N/A	#N/A	#N/A	#N/A	#N/A	#N/A	#N/A	#N/A	#N/A	#N/A	#N/A	#N/A	#N/A	#N/A	#N/A	#N/A	#N/A	#N/A	#N/A	#N/A	#N/A	#N/A
KAHN	2	KAHN2	144	m	ever	nev any	cigs only	1	5	0	-	40	999	16.44	10.02	26.95	46	46	1	0	9999	40	70	-1	55	#N/A	#N/A	#N/A	#N/A	#N/A	#N/A	#N/A	#N/A	#N/A	#N/A	#N/A	#N/A	#N/A	#N/A	#N/A	#N/A	#N/A	#N/A	#N/A	#N/A	#N/A	#N/A	#N/A	#N/A
KRZYZA	1	KRZYZA	7	m	curr	nev cigs	cigs	1	2	0	-	1	14	2.24	0.79	6.39	47	47	1	47	166	1	14	3.5162	7.5	2.24	#N/A	#N/A	#N/A	#N/A	#N/A	#N/A	#N/A	#N/A	#N/A	#N/A	#N/A	#N/A	#N/A	#N/A	#N/A	#N/A	#N/A	#N/A	#N/A	#N/A	#N/A	#N/A	#N/A
KRZYZA	1	KRZYZA	8	m	curr	nev cigs	cigs	1	3	0	-	15	999	3.11	1.23	7.86	47	47	1	47	9999	15	70	4.46658	42.5	3.11	#N/A	#N/A	#N/A	#N/A	#N/A	#N/A	#N/A	#N/A	#N/A	#N/A	#N/A	#N/A	#N/A	#N/A	#N/A	#N/A	#N/A	#N/A	#N/A	#N/A	#N/A	#N/A	#N/A
KRZYZA	1	KRZYZA	10	f	curr	nev cigs	cigs	1	2	0	-	1	14	1.4	0.65	3.01	48	48	1	48	168	1	14	6.54077	7.5	1.4	#N/A	#N/A	#N/A	#N/A	#N/A	#N/A	#N/A	#N/A	#N/A	#N/A	#N/A	#N/A	#N/A	#N/A	#N/A	#N/A	#N/A	#N/A	#N/A	#N/A	#N/A	#N/A	#N/A
KRZYZA	1	KRZYZA	11	f	curr	nev cigs	cigs	1	3	0	-	15	999	2.63	1.14	6.05	48	48	1	48	9999	15	70	5.51605	42.5	2.63	#N/A	#N/A	#N/A	#N/A	#N/A	#N/A	#N/A	#N/A	#N/A	#N/A	#N/A	#N/A	#N/A	#N/A	#N/A	#N/A	#N/A	#N/A	#N/A	#N/A	#N/A	#N/A	#N/A
LEBOWI	1	LEBOWI	10	m	curr	nev cigs	cigs	1	2	0	-	1	20	5.34	1.67	17.09	49	49	1	49	170	1	20	2.84093	10.5	5.34	#N/A	#N/A	#N/A	#N/A	#N/A	#N/A	#N/A	#N/A	#N/A	#N/A	#N/A	#N/A	#N/A	#N/A	#N/A	#N/A	#N/A	#N/A	#N/A	#N/A	#N/A	#N/A	#N/A
LEBOWI	1	LEBOWI	11	m	curr	nev cigs	cigs	1	3	0	-	21	999	4.37	1.14	16.8	49	49	1	49	9999	21	70	2.12294	45.5	4.37	#N/A	#N/A	#N/A	#N/A	#N/A	#N/A	#N/A	#N/A	#N/A	#N/A	#N/A	#N/A	#N/A	#N/A	#N/A	#N/A	#N/A	#N/A	#N/A	#N/A	#N/A	#N/A	#N/A
LEBOWI	1	LEBOWI	7	m	curr	nev cigs	cigs	0	2	0	-	1	20	5.59	1.77	17.61	50	50	1	0	9999	1	20	-1	10.5	#N/A	#N/A	#N/A	#N/A	#N/A	#N/A	#N/A	#N/A	#N/A	#N/A	#N/A	#N/A	#N/A	#N/A	#N/A	#N/A	#N/A	#N/A	#N/A	#N/A	#N/A	#N/A	#N/A	#N/A
LEBOWI	1	LEBOWI	8	m	curr	nev cigs	cigs	0	3	0	-	21	999	4.78	1.3	17.56	50	50	1	0	9999	21	70	-1	45.5	#N/A	#N/A	#N/A	#N/A	#N/A	#N/A	#N/A	#N/A	#N/A	#N/A	#N/A	#N/A	#N/A	#N/A	#N/A	#N/A	#N/A	#N/A	#N/A	#N/A	#N/A	#N/A	#N/A	#N/A
LEBOWI	1	LEBOWI	22	f	curr	nev cigs	cigs	1	2	0	-	1	20	1.56	0.9	2.7	51	51	1	51	174	1	20	12.7311	10.5	1.56	#N/A	#N/A	#N/A	#N/A	#N/A	#N/A	#N/A	#N/A	#N/A	#N/A	#N/A	#N/A	#N/A	#N/A	#N/A	#N/A	#N/A	#N/A	#N/A	#N/A	#N/A	#N/A	#N/A
LEBOWI	1	LEBOWI	23	f	curr	nev cigs	cigs	1	3	0	-	21	999	3.19	1.65	6.17	51	51	1	51	9999	21	70	8.83318	45.5	3.19	#N/A	#N/A	#N/A	#N/A	#N/A	#N/A	#N/A	#N/A	#N/A	#N/A	#N/A	#N/A	#N/A	#N/A	#N/A	#N/A	#N/A	#N/A	#N/A	#N/A	#N/A	#N/A	#N/A
LEBOWI	1	LEBOWI	19	f	curr	nev cigs	cigs	0	2	0	-	1	20	1.49	0.86	2.57	52	52	1	0	9999	1	20	-1	10.5	#N/A	#N/A	#N/A	#N/A	#N/A	#N/A	#N/A	#N/A	#N/A	#N/A	#N/A	#N/A	#N/A	#N/A	#N/A	#N/A	#N/A	#N/A	#N/A	#N/A	#N/A	#N/A	#N/A	#N/A
LEBOWI	1	LEBOWI	20	f	curr	nev cigs	cigs	0	3	0	-	21	999	2.86	1.49	5.49	52	52	1	0	9999	21	70	-1	45.5	#N/A	#N/A	#N/A	#N/A	#N/A	#N/A	#N/A	#N/A	#N/A	#N/A	#N/A	#N/A	#N/A	#N/A	#N/A	#N/A	#N/A	#N/A	#N/A	#N/A	#N/A	#N/A	#N/A	#N/A
LEE	1	LEE	22	m	curr	nev any	cigs only	1	2	0	-	1	9	7.75	0.87	68.85	53	53	1	53	178	1	9	0.804186	5	7.75	#N/A	#N/A	#N/A	#N/A	#N/A	#N/A	#N/A	#N/A	#N/A	#N/A	#N/A	#N/A	#N/A	#N/A	#N/A	#N/A	#N/A	#N/A	#N/A	#N/A	#N/A	#N/A	#N/A
LEE	1	LEE	23	m	curr	nev any	cigs only	1	3	0	-	10	19	5.54	0.71	43.11	53	53	1	53	9999	10	19	0.911311	14.5	5.54	#N/A	#N/A	#N/A	#N/A	#N/A	#N/A	#N/A	#N/A	#N/A	#N/A	#N/A	#N/A	#N/A	#N/A	#N/A	#N/A	#N/A	#N/A	#N/A	#N/A	#N/A	#N/A	#N/A
LEE	1	LEE	24	m	curr	nev any	cigs only	1	4	0	-	20	20	7.54	0.93	60.98	53	53	1	53	9999	20	20	0.878125	20	7.54	#N/A	#N/A	#N/A	#N/A	#N/A	#N/A	#N/A	#N/A	#N/A	#N/A	#N/A	#N/A	#N/A	#N/A	#N/A	#N/A	#N/A	#N/A	#N/A	#N/A	#N/A	#N/A	#N/A
LEE	1	LEE	25	m	curr	nev any	cigs only	1	5	0	-	21	999	7.88	0.93	67.01	53	53	1	53	9999	21	70	0.839835	45.5	7.88	#N/A	#N/A	#N/A	#N/A	#N/A	#N/A	#N/A	#N/A	#N/A	#N/A	#N/A	#N/A	#N/A	#N/A	#N/A	#N/A	#N/A	#N/A	#N/A	#N/A	#N/A	#N/A	#N/A
LEE	1	LEE	8	m	curr	nev any	cigs only	0	2	0	-	1	9	7.23	0.81	64.22	54	54	1	0	9999	1	9	-1	5	#N/A	#N/A	#N/A	#N/A	#N/A	#N/A	#N/A	#N/A	#N/A	#N/A	#N/A	#N/A	#N/A	#N/A	#N/A	#N/A	#N/A	#N/A	#N/A	#N/A	#N/A	#N/A	#N/A	#N/A
LEE	1	LEE	9	m	curr	nev any	cigs only	0	3	0	-	10	19	5.16	0.66	40.11	54	54	1	0	9999	10	19	-1	14.5	#N/A	#N/A	#N/A	#N/A	#N/A	#N/A	#N/A	#N/A	#N/A	#N/A	#N/A	#N/A	#N/A	#N/A	#N/A	#N/A	#N/A	#N/A	#N/A	#N/A	#N/A	#N/A	#N/A	#N/A
LEE	1	LEE	10	m	curr	nev any	cigs only	0	4	0	-	20	20	6.67	0.83	53.96	54	54	1	0	9999	20	20	-1	20	#N/A	#N/A	#N/A	#N/A	#N/A	#N/A	#N/A	#N/A	#N/A	#N/A	#N/A	#N/A	#N/A	#N/A	#N/A	#N/A	#N/A	#N/A	#N/A	#N/A	#N/A	#N/A	#N/A	#N/A
LEE	1	LEE	11	m	curr	nev any	cigs only	0	5	0	-	21	999	6.52	0.77	55.5	54	54	1	0	9999	21	70	-1	45.5	#N/A	#N/A	#N/A	#N/A	#N/A	#N/A	#N/A	#N/A	#N/A	#N/A	#N/A	#N/A	#N/A	#N/A	#N/A	#N/A	#N/A	#N/A	#N/A	#N/A	#N/A	#N/A	#N/A	#N/A
LEE	1	LEE	43	f	curr	nev any	cigs only	0	2	0	-	1	9	1.98	0.39	10.17	55	55	1	55	186	1	9	1.44491	5	1.98	#N/A	#N/A	#N/A	#N/A	#N/A	#N/A	#N/A	#N/A	#N/A	#N/A	#N/A	#N/A	#N/A	#N/A	#N/A	#N/A	#N/A	#N/A	#N/A	#N/A	#N/A	#N/A	#N/A
LEE	1	LEE	44	f	curr	nev any	cigs only	0	3	0	-	10	19	1.12	0.22	5.75	55	55	1	55	9999	10	19	1.4429	14.5	1.12	#N/A	#N/A	#N/A	#N/A	#N/A	#N/A	#N/A	#N/A	#N/A	#N/A	#N/A	#N/A	#N/A	#N/A	#N/A	#N/A	#N/A	#N/A	#N/A	#N/A	#N/A	#N/A	#N/A
LEE	1	LEE	45	f	curr	nev any	cigs only	0	4	0	-	20	20	0.72	0.04	13.06	55	55	1	55	9999	20	20	0.458601	20	0.72	#N/A	#N/A	#N/A	#N/A	#N/A	#N/A	#N/A	#N/A	#N/A	#N/A	#N/A	#N/A	#N/A	#N/A	#N/A	#N/A	#N/A	#N/A	#N/A	#N/A	#N/A	#N/A	#N/A
LEE	1	LEE	46	f	curr	nev any	cigs only	0	5	0	-	21	999	3.76	0.44	31.89	55	55	1	55	9999	21	70	0.837538	45.5	3.76	#N/A	#N/A	#N/A	#N/A	#N/A	#N/A	#N/A	#N/A	#N/A	#N/A	#N/A	#N/A	#N/A	#N/A	#N/A	#N/A	#N/A	#N/A	#N/A	#N/A	#N/A	#N/A	#N/A
LINDST	1	LINDST	10	b	curr	nev cigs	cigs	5	2	0	-	1	4	0.97	0.53	1.77	56	56	1	56	190	1	4	10.5673	2.5	0.97	#N/A	#N/A	#N/A	#N/A	#N/A	#N/A	#N/A	#N/A	#N/A	#N/A	#N/A	#N/A	#N/A	#N/A	#N/A	#N/A	#N/A	#N/A	#N/A	#N/A	#N/A	#N/A	#N/A
LINDST	1	LINDST	11	b	curr	nev cigs	cigs	5	3	0	-	5	14	1.94	1.47	2.57	56	56	1	56	9999	5	14	49.2364	9.5	#N/A	1.94	#N/A	#N/A	#N/A	#N/A	#N/A	#N/A	#N/A	#N/A	#N/A	#N/A	#N/A	#N/A	#N/A	#N/A	#N/A	#N/A	#N/A	#N/A	#N/A	#N/A	#N/A	#N/A
LINDST	1	LINDST	12	b	curr	nev cigs	cigs	5	4	0	-	15	999	2.59	1.92	3.5	56	56	1	56	9999	15	70	42.6207	42.5	#N/A	2.59	#N/A	#N/A	#N/A	#N/A	#N/A	#N/A	#N/A	#N/A	#N/A	#N/A	#N/A	#N/A	#N/A	#N/A	#N/A	#N/A	#N/A	#N/A	#N/A	#N/A	#N/A	#N/A
LUNDBA	1	LUNDB1	10	b	curr	nev cigs	cigs	4	2	0	-	1	4	4.39	1.66	11.6	57	57	1	57	193	1	4	4.06518	2.5	4.39	#N/A	#N/A	#N/A	#N/A	#N/A	#N/A	#N/A	#N/A	#N/A	#N/A	#N/A	#N/A	#N/A	#N/A	#N/A	#N/A	#N/A	#N/A	#N/A	#N/A	#N/A	#N/A	#N/A
LUNDBA	1	LUNDB1	11	b	curr	nev cigs	cigs	4	3	0	-	5	14	6.44	3.37	11.6	57	57	1	57	9999	5	14	10.0567	9.5	6.44	#N/A	#N/A	#N/A	#N/A	#N/A	#N/A	#N/A	#N/A	#N/A	#N/A	#N/A	#N/A	#N/A	#N/A	#N/A	#N/A	#N/A	#N/A	#N/A	#N/A	#N/A	#N/A	#N/A
LUNDBA	1	LUNDB1	12	b	curr	nev cigs	cigs	4	4	0	-	15	999	8.04	3.99	16.2	57	57	1	57	9999	15	70	7.82607	42.5	8.04	#N/A	#N/A	#N/A	#N/A	#N/A	#N/A	#N/A	#N/A	#N/A	#N/A	#N/A	#N/A	#N/A	#N/A	#N/A	#N/A	#N/A	#N/A	#N/A	#N/A	#N/A	#N/A	#N/A
MUELLE	1	MUELLE	25	m	curr	nev any	cigs	1	2	0	-	1	14	4.51	0.71	28.48	58	58	1	58	196	1	14	1.12747	7.5	4.51	#N/A	#N/A	#N/A	#N/A	#N/A	#N/A	#N/A	#N/A	#N/A	#N/A	#N/A	#N/A	#N/A	#N/A	#N/A	#N/A	#N/A	#N/A	#N/A	#N/A	#N/A	#N/A	#N/A
MUELLE	1	MUELLE	26	m	curr	nev any	cigs	1	3	0	-	15	24	6.82	1.41	33.04	58	58	1	58	9999	15	24	1.54453	19.5	6.82	#N/A	#N/A	#N/A	#N/A	#N/A	#N/A	#N/A	#N/A	#N/A	#N/A	#N/A	#N/A	#N/A	#N/A	#N/A	#N/A	#N/A	#N/A	#N/A	#N/A	#N/A	#N/A	#N/A
MUELLE	1	MUELLE	27	m	curr	nev any	cigs	1	4	0	-	25	999	5.54	1.12	27.29	58	58	1	58	9999	25	70	1.50698	47.5	5.54	#N/A	#N/A	#N/A	#N/A	#N/A	#N/A	#N/A	#N/A	#N/A	#N/A	#N/A	#N/A	#N/A	#N/A	#N/A	#N/A	#N/A	#N/A	#N/A	#N/A	#N/A	#N/A	#N/A
MUELLE	1	MUELLE	20	m	curr	nev any	cigs	0	2	0	-	1	14	4.75	0.81	27.69	59	59	1	0	9999	1	14	-1	7.5	#N/A	#N/A	#N/A	#N/A	#N/A	#N/A	#N/A	#N/A	#N/A	#N/A	#N/A	#N/A	#N/A	#N/A	#N/A	#N/A	#N/A	#N/A	#N/A	#N/A	#N/A	#N/A	#N/A	#N/A
MUELLE	1	MUELLE	21	m	curr	nev any	cigs	0	3	0	-	15	24	7.98	1.73	36.83	59	59	1	0	9999	15	24	-1	19.5	#N/A	#N/A	#N/A	#N/A	#N/A	#N/A	#N/A	#N/A	#N/A	#N/A	#N/A	#N/A	#N/A	#N/A	#N/A	#N/A	#N/A	#N/A	#N/A	#N/A	#N/A	#N/A	#N/A	#N/A
MUELLE	1	MUELLE	22	m	curr	nev any	cigs	0	4	0	-	25	999	6.2	1.29	29.69	59	59	1	0	9999	25	70	-1	47.5	#N/A	#N/A	#N/A	#N/A	#N/A	#N/A	#N/A	#N/A	#N/A	#N/A	#N/A	#N/A	#N/A	#N/A	#N/A	#N/A	#N/A	#N/A	#N/A	#N/A	#N/A	#N/A	#N/A	#N/A
NILSSO	1	NILSSO	10	m	curr	nev any	cigs only	2	2	0	-	1	7	3.3	1.86	5.85	60	60	1	60	202	1	7	11.7028	4	3.3	#N/A	#N/A	#N/A	#N/A	#N/A	#N/A	#N/A	#N/A	#N/A	#N/A	#N/A	#N/A	#N/A	#N/A	#N/A	#N/A	#N/A	#N/A	#N/A	#N/A	#N/A	#N/A	#N/A
NILSSO	1	NILSSO	11	m	curr	nev any	cigs only	2	3	0	-	8	15	8.46	5.15	13.9	60	60	1	60	9999	8	15	15.5866	11.5	8.46	#N/A	#N/A	#N/A	#N/A	#N/A	#N/A	#N/A	#N/A	#N/A	#N/A	#N/A	#N/A	#N/A	#N/A	#N/A	#N/A	#N/A	#N/A	#N/A	#N/A	#N/A	#N/A	#N/A
NILSSO	1	NILSSO	12	m	curr	nev any	cigs only	2	4	0	-	16	999	14.28	8.13	25.11	60	60	1	60	9999	16	70	12.0827	43	14.28	#N/A	#N/A	#N/A	#N/A	#N/A	#N/A	#N/A	#N/A	#N/A	#N/A	#N/A	#N/A	#N/A	#N/A	#N/A	#N/A	#N/A	#N/A	#N/A	#N/A	#N/A	#N/A	#N/A
NILSSO	1	NILSSO	20	m	curr	nev any	any	2	2	0	-	1	7	1.9	0.79	4.58	61	61	1	0	9999	1	7	-1	4	#N/A	#N/A	#N/A	#N/A	#N/A	#N/A	#N/A	#N/A	#N/A	#N/A	#N/A	#N/A	#N/A	#N/A	#N/A	#N/A	#N/A	#N/A	#N/A	#N/A	#N/A	#N/A	#N/A	#N/A
NILSSO	1	NILSSO	21	m	curr	nev any	any	2	3	0	-	8	15	2.9	1.46	5.76	61	61	1	0	9999	8	15	-1	11.5	#N/A	#N/A	#N/A	#N/A	#N/A	#N/A	#N/A	#N/A	#N/A	#N/A	#N/A	#N/A	#N/A	#N/A	#N/A	#N/A	#N/A	#N/A	#N/A	#N/A	#N/A	#N/A	#N/A	#N/A
NILSSO	1	NILSSO	22	m	curr	nev any	any	2	4	0	-	16	999	5.3	2.64	10.65	61	61	1	0	9999	16	70	-1	43	#N/A	#N/A	#N/A	#N/A	#N/A	#N/A	#N/A	#N/A	#N/A	#N/A	#N/A	#N/A	#N/A	#N/A	#N/A	#N/A	#N/A	#N/A	#N/A	#N/A	#N/A	#N/A	#N/A	#N/A
NILSSO	1	NILSSO	15	f	curr	nev any	cigs only	2	2	0	-	1	7	3.8	2.2	6.57	62	62	1	62	208	1	7	12.8374	4	3.8	#N/A	#N/A	#N/A	#N/A	#N/A	#N/A	#N/A	#N/A	#N/A	#N/A	#N/A	#N/A	#N/A	#N/A	#N/A	#N/A	#N/A	#N/A	#N/A	#N/A	#N/A	#N/A	#N/A
NILSSO	1	NILSSO	16	f	curr	nev any	cigs only	2	3	0	-	8	15	11.8	7.36	18.9	62	62	1	62	9999	8	15	17.2758	11.5	11.8	#N/A	#N/A	#N/A	#N/A	#N/A	#N/A	#N/A	#N/A	#N/A	#N/A	#N/A	#N/A	#N/A	#N/A	#N/A	#N/A	#N/A	#N/A	#N/A	#N/A	#N/A	#N/A	#N/A
NILSSO	1	NILSSO	17	f	curr	nev any	cigs only	2	4	0	-	16	999	15.28	7.56	30.88	62	62	1	62	9999	16	70	7.75928	43	15.28	#N/A	#N/A	#N/A	#N/A	#N/A	#N/A	#N/A	#N/A	#N/A	#N/A	#N/A	#N/A	#N/A	#N/A	#N/A	#N/A	#N/A	#N/A	#N/A	#N/A	#N/A	#N/A	#N/A
PETO	1	PETO	4	m	curr	nev cigs	cigs	0	2	0	-	1	14	28.76	1.78	464.04	63	63	1	63	211	1	14	0.496458	7.5	28.76	#N/A	#N/A	#N/A	#N/A	#N/A	#N/A	#N/A	#N/A	#N/A	#N/A	#N/A	#N/A	#N/A	#N/A	#N/A	#N/A	#N/A	#N/A	#N/A	#N/A	#N/A	#N/A	#N/A
PETO	1	PETO	5	m	curr	nev cigs	cigs	0	3	0	-	15	999	24.52	1.51	398.53	63	63	1	63	9999	15	70	0.494267	42.5	24.52	#N/A	#N/A	#N/A	#N/A	#N/A	#N/A	#N/A	#N/A	#N/A	#N/A	#N/A	#N/A	#N/A	#N/A	#N/A	#N/A	#N/A	#N/A	#N/A	#N/A	#N/A	#N/A	#N/A
SPEIZE	1	SPEIZE	7	m	curr	nev cigs	cigs	1	2	0	-	1	14	13	0.73	230.76	64	64	1	64	213	1	14	0.463768	7.5	13	#N/A	#N/A	#N/A	#N/A	#N/A	#N/A	#N/A	#N/A	#N/A	#N/A	#N/A	#N/A	#N/A	#N/A	#N/A	#N/A	#N/A	#N/A	#N/A	#N/A	#N/A	#N/A	#N/A
SPEIZE	1	SPEIZE	8	m	curr	nev cigs	cigs	1	3	0	-	15	999	12.32	0.7	215.76	64	64	1	64	9999	15	70	0.467864	42.5	12.32	#N/A	#N/A	#N/A	#N/A	#N/A	#N/A	#N/A	#N/A	#N/A	#N/A	#N/A	#N/A	#N/A	#N/A	#N/A	#N/A	#N/A	#N/A	#N/A	#N/A	#N/A	#N/A	#N/A
SPEIZE	1	SPEIZE	10	f	curr	nev cigs	cigs	1	2	0	-	1	14	6.33	1.83	21.88	65	65	1	65	215	1	14	2.49582	7.5	6.33	#N/A	#N/A	#N/A	#N/A	#N/A	#N/A	#N/A	#N/A	#N/A	#N/A	#N/A	#N/A	#N/A	#N/A	#N/A	#N/A	#N/A	#N/A	#N/A	#N/A	#N/A	#N/A	#N/A
SPEIZE	1	SPEIZE	11	f	curr	nev cigs	cigs	1	3	0	-	15	999	3.26	0.87	12.13	65	65	1	65	9999	15	70	2.21316	42.5	3.26	#N/A	#N/A	#N/A	#N/A	#N/A	#N/A	#N/A	#N/A	#N/A	#N/A	#N/A	#N/A	#N/A	#N/A	#N/A	#N/A	#N/A	#N/A	#N/A	#N/A	#N/A	#N/A	#N/A
TODD	1	TODD	22	m	curr	nev any	cigs only	1	2	0	-	1	9	8.94	1.08	73.89	66	66	1	66	217	1	9	0.86055	5	8.94	#N/A	#N/A	#N/A	#N/A	#N/A	#N/A	#N/A	#N/A	#N/A	#N/A	#N/A	#N/A	#N/A	#N/A	#N/A	#N/A	#N/A	#N/A	#N/A	#N/A	#N/A	#N/A	#N/A
TODD	1	TODD	23	m	curr	nev any	cigs only	1	3	0	-	10	19	6.56	0.86	50.33	66	66	1	66	9999	10	19	0.927877	14.5	6.56	#N/A	#N/A	#N/A	#N/A	#N/A	#N/A	#N/A	#N/A	#N/A	#N/A	#N/A	#N/A	#N/A	#N/A	#N/A	#N/A	#N/A	#N/A	#N/A	#N/A	#N/A	#N/A	#N/A
TODD	1	TODD	24	m	curr	nev any	cigs only	1	4	0	-	20	20	9.31	1.17	74.18	66	66	1	66	9999	20	20	0.892414	20	9.31	#N/A	#N/A	#N/A	#N/A	#N/A	#N/A	#N/A	#N/A	#N/A	#N/A	#N/A	#N/A	#N/A	#N/A	#N/A	#N/A	#N/A	#N/A	#N/A	#N/A	#N/A	#N/A	#N/A
TODD	1	TODD	25	m	curr	nev any	cigs only	1	5	0	-	21	999	10.25	1.24	84.76	66	66	1	66	9999	21	70	0.860918	45.5	10.25	#N/A	#N/A	#N/A	#N/A	#N/A	#N/A	#N/A	#N/A	#N/A	#N/A	#N/A	#N/A	#N/A	#N/A	#N/A	#N/A	#N/A	#N/A	#N/A	#N/A	#N/A	#N/A	#N/A
TODD	1	TODD	8	m	curr	nev any	cigs only	0	2	0	-	1	9	9.87	1.19	81.63	67	67	1	0	9999	1	9	-1	5	#N/A	#N/A	#N/A	#N/A	#N/A	#N/A	#N/A	#N/A	#N/A	#N/A	#N/A	#N/A	#N/A	#N/A	#N/A	#N/A	#N/A	#N/A	#N/A	#N/A	#N/A	#N/A	#N/A	#N/A
TODD	1	TODD	9	m	curr	nev any	cigs only	0	3	0	-	10	19	6.1	0.8	46.78	67	67	1	0	9999	10	19	-1	14.5	#N/A	#N/A	#N/A	#N/A	#N/A	#N/A	#N/A	#N/A	#N/A	#N/A	#N/A	#N/A	#N/A	#N/A	#N/A	#N/A	#N/A	#N/A	#N/A	#N/A	#N/A	#N/A	#N/A	#N/A
TODD	1	TODD	10	m	curr	nev any	cigs only	0	4	0	-	20	20	8.54	1.07	68.05	67	67	1	0	9999	20	20	-1	20	#N/A	#N/A	#N/A	#N/A	#N/A	#N/A	#N/A	#N/A	#N/A	#N/A	#N/A	#N/A	#N/A	#N/A	#N/A	#N/A	#N/A	#N/A	#N/A	#N/A	#N/A	#N/A	#N/A	#N/A
TODD	1	TODD	11	m	curr	nev any	cigs only	0	5	0	-	21	999	9.23	1.12	76.33	67	67	1	0	9999	21	70	-1	45.5	#N/A	#N/A	#N/A	#N/A	#N/A	#N/A	#N/A	#N/A	#N/A	#N/A	#N/A	#N/A	#N/A	#N/A	#N/A	#N/A	#N/A	#N/A	#N/A	#N/A	#N/A	#N/A	#N/A	#N/A
TVERDA	1	TVERDA	5	m	curr	nev cigs	cigs only	2	2	0	-	1	9	1.86	0.59	5.88	68	68	1	68	225	1	9	2.90674	5	1.86	#N/A	#N/A	#N/A	#N/A	#N/A	#N/A	#N/A	#N/A	#N/A	#N/A	#N/A	#N/A	#N/A	#N/A	#N/A	#N/A	#N/A	#N/A	#N/A	#N/A	#N/A	#N/A	#N/A
TVERDA	1	TVERDA	6	m	curr	nev cigs	cigs only	2	3	0	-	10	19	4.85	2.13	11.08	68	68	1	68	9999	10	19	5.65073	14.5	4.85	#N/A	#N/A	#N/A	#N/A	#N/A	#N/A	#N/A	#N/A	#N/A	#N/A	#N/A	#N/A	#N/A	#N/A	#N/A	#N/A	#N/A	#N/A	#N/A	#N/A	#N/A	#N/A	#N/A
TVERDA	1	TVERDA	7	m	curr	nev cigs	cigs only	2	4	0	-	20	999	3.82	1.42	10.26	68	68	1	68	9999	20	70	3.92899	45	3.82	#N/A	#N/A	#N/A	#N/A	#N/A	#N/A	#N/A	#N/A	#N/A	#N/A	#N/A	#N/A	#N/A	#N/A	#N/A	#N/A	#N/A	#N/A	#N/A	#N/A	#N/A	#N/A	#N/A
VONHER	1	VONHER	9	m	curr	nev any	cigs	0	2	0	-	1	9	5.98	3.94	9.07	69	69	1	69	228	1	9	22.1025	5	5.98	#N/A	#N/A	#N/A	#N/A	#N/A	#N/A	#N/A	#N/A	#N/A	#N/A	#N/A	#N/A	#N/A	#N/A	#N/A	#N/A	#N/A	#N/A	#N/A	#N/A	#N/A	#N/A	#N/A
VONHER	1	VONHER	10	m	curr	nev any	cigs	0	3	0	-	10	19	8.43	6.1	11.64	69	69	1	69	9999	10	19	36.8025	14.5	#N/A	8.43	#N/A	#N/A	#N/A	#N/A	#N/A	#N/A	#N/A	#N/A	#N/A	#N/A	#N/A	#N/A	#N/A	#N/A	#N/A	#N/A	#N/A	#N/A	#N/A	#N/A	#N/A	#N/A
VONHER	1	VONHER	11	m	curr	nev any	cigs	0	4	0	-	20	29	18.03	13.04	24.93	69	69	1	69	9999	20	29	36.588	24.5	#N/A	18.03	#N/A	#N/A	#N/A	#N/A	#N/A	#N/A	#N/A	#N/A	#N/A	#N/A	#N/A	#N/A	#N/A	#N/A	#N/A	#N/A	#N/A	#N/A	#N/A	#N/A	#N/A	#N/A
VONHER	1	VONHER	12	m	curr	nev any	cigs	0	5	0	-	30	999	16.24	10.66	24.73	69	69	1	69	9999	30	70	21.6984	50	16.24	#N/A	#N/A	#N/A	#N/A	#N/A	#N/A	#N/A	#N/A	#N/A	#N/A	#N/A	#N/A	#N/A	#N/A	#N/A	#N/A	#N/A	#N/A	#N/A	#N/A	#N/A	#N/A	#N/A
VONHER	1	VONHER	16	f	curr	nev any	cigs	0	2	0	-	1	9	3.43	2.22	5.3	70	70	1	70	232	1	9	20.2917	5	3.43	#N/A	#N/A	#N/A	#N/A	#N/A	#N/A	#N/A	#N/A	#N/A	#N/A	#N/A	#N/A	#N/A	#N/A	#N/A	#N/A	#N/A	#N/A	#N/A	#N/A	#N/A	#N/A	#N/A
VONHER	1	VONHER	17	f	curr	nev any	cigs	0	3	0	-	10	19	7.98	5.53	11.54	70	70	1	70	9999	10	19	28.3946	14.5	7.98	#N/A	#N/A	#N/A	#N/A	#N/A	#N/A	#N/A	#N/A	#N/A	#N/A	#N/A	#N/A	#N/A	#N/A	#N/A	#N/A	#N/A	#N/A	#N/A	#N/A	#N/A	#N/A	#N/A
VONHER	1	VONHER	18	f	curr	nev any	cigs	0	4	0	-	20	29	12.97	8.44	19.93	70	70	1	70	9999	20	29	20.8125	24.5	12.97	#N/A	#N/A	#N/A	#N/A	#N/A	#N/A	#N/A	#N/A	#N/A	#N/A	#N/A	#N/A	#N/A	#N/A	#N/A	#N/A	#N/A	#N/A	#N/A	#N/A	#N/A	#N/A	#N/A
VONHER	1	VONHER	19	f	curr	nev any	cigs	0	5	0	-	30	999	8.43	1.62	43.85	70	70	1	70	9999	30	70	1.41242	50	8.43	#N/A	#N/A	#N/A	#N/A	#N/A	#N/A	#N/A	#N/A	#N/A	#N/A	#N/A	#N/A	#N/A	#N/A	#N/A	#N/A	#N/A	#N/A	#N/A	#N/A	#N/A	#N/A	#N/A
WEISS	1	WEISS	6	m	curr	nev any	cigs only	0	2	0	-	1	9	2.62	0.33	20.55	71	71	1	71	236	1	9	0.900193	5	2.62	#N/A	#N/A	#N/A	#N/A	#N/A	#N/A	#N/A	#N/A	#N/A	#N/A	#N/A	#N/A	#N/A	#N/A	#N/A	#N/A	#N/A	#N/A	#N/A	#N/A	#N/A	#N/A	#N/A
WEISS	1	WEISS	7	m	curr	nev any	cigs only	0	3	0	-	10	20	3.24	0.64	16.27	71	71	1	71	9999	10	20	1.46772	15	3.24	#N/A	#N/A	#N/A	#N/A	#N/A	#N/A	#N/A	#N/A	#N/A	#N/A	#N/A	#N/A	#N/A	#N/A	#N/A	#N/A	#N/A	#N/A	#N/A	#N/A	#N/A	#N/A	#N/A
WEISS	1	WEISS	8	m	curr	nev any	cigs only	0	4	0	-	21	999	6.38	1.32	30.73	71	71	1	71	9999	21	70	1.55094	45.5	6.38	#N/A	#N/A	#N/A	#N/A	#N/A	#N/A	#N/A	#N/A	#N/A	#N/A	#N/A	#N/A	#N/A	#N/A	#N/A	#N/A	#N/A	#N/A	#N/A	#N/A	#N/A	#N/A	#N/A
WEN	1	WEN	2	m	curr	nev cigs	cigs	1	2	0	-	1	10	1.83	1.07	3.12	72	72	1	72	239	1	10	13.4167	5.5	1.83	#N/A	#N/A	#N/A	#N/A	#N/A	#N/A	#N/A	#N/A	#N/A	#N/A	#N/A	#N/A	#N/A	#N/A	#N/A	#N/A	#N/A	#N/A	#N/A	#N/A	#N/A	#N/A	#N/A
WEN	1	WEN	3	m	curr	nev cigs	cigs	1	3	0	-	11	20	2.65	1.68	4.18	72	72	1	72	9999	11	20	18.4938	15.5	2.65	#N/A	#N/A	#N/A	#N/A	#N/A	#N/A	#N/A	#N/A	#N/A	#N/A	#N/A	#N/A	#N/A	#N/A	#N/A	#N/A	#N/A	#N/A	#N/A	#N/A	#N/A	#N/A	#N/A
WEN	1	WEN	4	m	curr	nev cigs	cigs	1	4	0	-	21	999	1.46	0.51	4.19	72	72	1	72	9999	21	70	3.46434	45.5	1.46	#N/A	#N/A	#N/A	#N/A	#N/A	#N/A	#N/A	#N/A	#N/A	#N/A	#N/A	#N/A	#N/A	#N/A	#N/A	#N/A	#N/A	#N/A	#N/A	#N/A	#N/A	#N/A	#N/A
WEN	3	LIAW	3	b	curr	nev cigs	cigs	2	2	0	-	1	10	1.7	0.9	3.3	73	73	1	0	9999	1	10	-1	5.5	#N/A	#N/A	#N/A	#N/A	#N/A	#N/A	#N/A	#N/A	#N/A	#N/A	#N/A	#N/A	#N/A	#N/A	#N/A	#N/A	#N/A	#N/A	#N/A	#N/A	#N/A	#N/A	#N/A	#N/A
WEN	3	LIAW	4	b	curr	nev cigs	cigs	2	3	0	-	11	20	2	1.1	3.9	73	73	1	0	9999	11	20	-1	15.5	#N/A	#N/A	#N/A	#N/A	#N/A	#N/A	#N/A	#N/A	#N/A	#N/A	#N/A	#N/A	#N/A	#N/A	#N/A	#N/A	#N/A	#N/A	#N/A	#N/A	#N/A	#N/A	#N/A	#N/A
WEN	3	LIAW	5	b	curr	nev cigs	cigs	2	4	0	-	21	999	0.8	0.1	6	73	73	1	0	9999	21	70	-1	45.5	#N/A	#N/A	#N/A	#N/A	#N/A	#N/A	#N/A	#N/A	#N/A	#N/A	#N/A	#N/A	#N/A	#N/A	#N/A	#N/A	#N/A	#N/A	#N/A	#N/A	#N/A	#N/A	#N/A	#N/A
YAMAGU	1	YAMAGU	4	b	curr	nev cigs	cigs	6	2	0	-	1	9	1.96	1.53	2.53	74	74	1	74	245	1	9	60.7441	5	#N/A	#N/A	1.96	#N/A	#N/A	#N/A	#N/A	#N/A	#N/A	#N/A	#N/A	#N/A	#N/A	#N/A	#N/A	#N/A	#N/A	#N/A	#N/A	#N/A	#N/A	#N/A	#N/A	#N/A
YAMAGU	1	YAMAGU	5	b	curr	nev cigs	cigs	6	3	0	-	10	999	1.99	1.55	2.56	74	74	1	74	9999	10	70	61.0348	40	#N/A	#N/A	1.99	#N/A	#N/A	#N/A	#N/A	#N/A	#N/A	#N/A	#N/A	#N/A	#N/A	#N/A	#N/A	#N/A	#N/A	#N/A	#N/A	#N/A	#N/A	#N/A	#N/A	#N/A
YUAN	1	YUAN	9	m	curr	nev cigs	cigs	2	2	0	-	1	19	0.8	0.36	1.77	75	75	1	75	247	1	19	6.05795	10	0.8	#N/A	#N/A	#N/A	#N/A	#N/A	#N/A	#N/A	#N/A	#N/A	#N/A	#N/A	#N/A	#N/A	#N/A	#N/A	#N/A	#N/A	#N/A	#N/A	#N/A	#N/A	#N/A	#N/A
YUAN	1	YUAN	10	m	curr	nev cigs	cigs	2	3	0	-	20	999	2	1.1	3.8	75	75	1	75	9999	20	70	9.99837	45	2	#N/A	#N/A	#N/A	#N/A	#N/A	#N/A	#N/A	#N/A	#N/A	#N/A	#N/A	#N/A	#N/A	#N/A	#N/A	#N/A	#N/A	#N/A	#N/A	#N/A	#N/A	#N/A	#N/A
YUAN	1	YUAN	6	m	curr	nev cigs	cigs	1	2	0	-	1	19	0.8	0.36	1.77	76	76	1	0	9999	1	19	-1	10	#N/A	#N/A	#N/A	#N/A	#N/A	#N/A	#N/A	#N/A	#N/A	#N/A	#N/A	#N/A	#N/A	#N/A	#N/A	#N/A	#N/A	#N/A	#N/A	#N/A	#N/A	#N/A	#N/A	#N/A
YUAN	1	YUAN	7	m	curr	nev cigs	cigs	1	3	0	-	20	999	1.82	0.97	3.41	76	76	1	0	9999	20	70	-1	45	#N/A	#N/A	#N/A	#N/A	#N/A	#N/A	#N/A	#N/A	#N/A	#N/A	#N/A	#N/A	#N/A	#N/A	#N/A	#N/A	#N/A	#N/A	#N/A	#N/A	#N/A	#N/A	#N/A	#N/A
With missing RR/CI
REFGP	PRINC	REF	NRR	SEX	SMKSTA	UNEXP	PROD	ADJ	DOSER	UNEXLO	UNEXHI	EXPLO	EXPHI	RR	RRL	RRU
KAHN	1	KAHN	3	m	curr	nev any	cigs	2	2	0	-	1	9	4.84	*	*
KAHN	1	KAHN	4	m	curr	nev any	cigs	2	3	0	-	10	20	11.23	*	*
KAHN	1	KAHN	5	m	curr	nev any	cigs	2	4	0	-	21	39	17.45	*	*
KAHN	1	KAHN	6	m	curr	nev any	cigs	2	5	0	-	40	999	21.98	*	*
Table 1F
IESCOPD - Dose-response sets available for key scheme meta-analysis
Any COPD - Age started
(Highest priority set listed first for each study)
		Study description:Principal/s
		Principal	Subsidiar	Total		Eligible
Number of Study x Sex sets		9	1	10		10																				Individual points with differing symbol sizes (no lines)										Sets (joined by lines, no symbol)
																										4.22996	8.45992	12.6899	16.9198	21.1498	25.3797	29.6097	33.8397	38.0696		274	304
																										2	3	4	5	6	7	8	9	10	11	1	2	3	5	7	8	9	10	11	12	9999	9999	9999	9999
REFGP	PRINC	REF	NRR	SEX	SMKSTA	UNEXP	PROD	ADJ	DOSER	UNEXLO	UNEXHI	EXPLO	EXPHI	RR	RRL	RRU				block (remove repeats within study)	block start	EXPLO	EXPHI	Wt	Midpoint (X axis)											274	276	278	282	286	290	294	297	299	302	9999	9999	9999	9999
																						10	50	42.2996		1st decile	2nd decile	3rd decile	4th decile	5th decile	6th decile	7th decile	8th decile	9th decile	10th decile	CHEN2 m	CHEN2 f	CHEN3 m	CHEN3 f	DEAN1 m	DEAN1 f	LEE m	LEE f	TODD m	LIAW b
CHEN2	1	CHEN2	19	m	curr	nev cigs	cigs	6	2	0	-	18	999	3.29	1.18	9.22	1	1	1	1	274	18	50	3.63554	34	3.29	#N/A	#N/A	#N/A	#N/A	#N/A	#N/A	#N/A	#N/A	#N/A	3.29	#N/A	#N/A	#N/A	#N/A	#N/A	#N/A	#N/A	#N/A	#N/A	#N/A	#N/A	#N/A	#N/A
CHEN2	1	CHEN2	20	m	curr	nev cigs	cigs	6	3	0	-	1	17	3.94	1.64	9.44	1	1	1	1	9999	10	17	5.01593	13.5	#N/A	3.94	#N/A	#N/A	#N/A	#N/A	#N/A	#N/A	#N/A	#N/A	3.94	#N/A	#N/A	#N/A	#N/A	#N/A	#N/A	#N/A	#N/A	#N/A	#N/A	#N/A	#N/A	#N/A
CHEN2	1	CHEN2	22	f	curr	nev cigs	cigs	6	2	0	-	18	999	2.89	1.52	5.51	2	2	1	2	276	18	50	9.26452	34	#N/A	#N/A	2.89	#N/A	#N/A	#N/A	#N/A	#N/A	#N/A	#N/A	#N/A	2.89	#N/A	#N/A	#N/A	#N/A	#N/A	#N/A	#N/A	#N/A	#N/A	#N/A	#N/A	#N/A
CHEN2	1	CHEN2	23	f	curr	nev cigs	cigs	6	3	0	-	1	17	5.42	3.15	9.33	2	2	1	2	9999	10	17	13.0326	13.5	#N/A	#N/A	#N/A	5.42	#N/A	#N/A	#N/A	#N/A	#N/A	#N/A	#N/A	5.42	#N/A	#N/A	#N/A	#N/A	#N/A	#N/A	#N/A	#N/A	#N/A	#N/A	#N/A	#N/A
CHEN3	1	CHEN3	11	m	curr	nev cigs	cigs	2	2	0	-	18	22	2.43	1.26	4.69	3	3	1	3	278	18	22	8.89515	20	#N/A	#N/A	2.43	#N/A	#N/A	#N/A	#N/A	#N/A	#N/A	#N/A	#N/A	#N/A	2.43	#N/A	#N/A	#N/A	#N/A	#N/A	#N/A	#N/A	#N/A	#N/A	#N/A	#N/A
CHEN3	1	CHEN3	12	m	curr	nev cigs	cigs	2	3	0	-	13	17	3.66	2.09	6.4	3	3	1	3	9999	13	17	12.2685	15	#N/A	#N/A	3.66	#N/A	#N/A	#N/A	#N/A	#N/A	#N/A	#N/A	#N/A	#N/A	3.66	#N/A	#N/A	#N/A	#N/A	#N/A	#N/A	#N/A	#N/A	#N/A	#N/A	#N/A
CHEN3	1	CHEN3	5	m	curr	nev cigs	cigs	0	2	0	-	18	22	2.51	1.34	4.71	4	4	1	0	9999	18	22	-1	20	#N/A	#N/A	#N/A	#N/A	#N/A	#N/A	#N/A	#N/A	#N/A	#N/A	#N/A	#N/A	#N/A	#N/A	#N/A	#N/A	#N/A	#N/A	#N/A	#N/A	#N/A	#N/A	#N/A	#N/A
CHEN3	1	CHEN3	6	m	curr	nev cigs	cigs	0	3	0	-	13	17	4.22	2.45	7.27	4	4	1	0	9999	13	17	-1	15	#N/A	#N/A	#N/A	#N/A	#N/A	#N/A	#N/A	#N/A	#N/A	#N/A	#N/A	#N/A	#N/A	#N/A	#N/A	#N/A	#N/A	#N/A	#N/A	#N/A	#N/A	#N/A	#N/A	#N/A
CHEN3	1	CHEN3	14	f	curr	nev cigs	cigs	2	2	0	-	18	22	2.56	1.84	3.57	5	5	1	5	282	18	22	34.9777	20	#N/A	#N/A	#N/A	#N/A	#N/A	#N/A	#N/A	#N/A	2.56	#N/A	#N/A	#N/A	#N/A	2.56	#N/A	#N/A	#N/A	#N/A	#N/A	#N/A	#N/A	#N/A	#N/A	#N/A
CHEN3	1	CHEN3	15	f	curr	nev cigs	cigs	2	3	0	-	13	17	3.6	2.66	4.86	5	5	1	5	9999	13	17	42.2996	15	#N/A	#N/A	#N/A	#N/A	#N/A	#N/A	#N/A	#N/A	#N/A	3.6	#N/A	#N/A	#N/A	3.6	#N/A	#N/A	#N/A	#N/A	#N/A	#N/A	#N/A	#N/A	#N/A	#N/A
CHEN3	1	CHEN3	8	f	curr	nev cigs	cigs	0	2	0	-	18	22	2.6	1.87	3.62	6	6	1	0	9999	18	22	-1	20	#N/A	#N/A	#N/A	#N/A	#N/A	#N/A	#N/A	#N/A	#N/A	#N/A	#N/A	#N/A	#N/A	#N/A	#N/A	#N/A	#N/A	#N/A	#N/A	#N/A	#N/A	#N/A	#N/A	#N/A
CHEN3	1	CHEN3	9	f	curr	nev cigs	cigs	0	3	0	-	13	17	4.3	3.19	5.79	6	6	1	0	9999	13	17	-1	15	#N/A	#N/A	#N/A	#N/A	#N/A	#N/A	#N/A	#N/A	#N/A	#N/A	#N/A	#N/A	#N/A	#N/A	#N/A	#N/A	#N/A	#N/A	#N/A	#N/A	#N/A	#N/A	#N/A	#N/A
DEAN1	1	DEAN1	29	m	curr	nev any	cigs only	0	2	0	-	25	999	2.17	1.16	4.07	7	7	1	7	286	25	50	9.75247	37.5	#N/A	#N/A	2.17	#N/A	#N/A	#N/A	#N/A	#N/A	#N/A	#N/A	#N/A	#N/A	#N/A	#N/A	2.17	#N/A	#N/A	#N/A	#N/A	#N/A	#N/A	#N/A	#N/A	#N/A
DEAN1	1	DEAN1	30	m	curr	nev any	cigs only	0	3	0	-	20	24	1.55	0.91	2.63	7	7	1	7	9999	20	24	13.6422	22	#N/A	#N/A	#N/A	1.55	#N/A	#N/A	#N/A	#N/A	#N/A	#N/A	#N/A	#N/A	#N/A	#N/A	1.55	#N/A	#N/A	#N/A	#N/A	#N/A	#N/A	#N/A	#N/A	#N/A
DEAN1	1	DEAN1	31	m	curr	nev any	cigs only	0	4	0	-	15	19	2.64	1.84	3.78	7	7	1	7	9999	15	19	29.6443	17	#N/A	#N/A	#N/A	#N/A	#N/A	#N/A	#N/A	2.64	#N/A	#N/A	#N/A	#N/A	#N/A	#N/A	2.64	#N/A	#N/A	#N/A	#N/A	#N/A	#N/A	#N/A	#N/A	#N/A
DEAN1	1	DEAN1	32	m	curr	nev any	cigs only	0	5	0	-	1	14	2.5	1.57	3.97	7	7	1	7	9999	10	14	17.8546	12	#N/A	#N/A	#N/A	#N/A	2.5	#N/A	#N/A	#N/A	#N/A	#N/A	#N/A	#N/A	#N/A	#N/A	2.5	#N/A	#N/A	#N/A	#N/A	#N/A	#N/A	#N/A	#N/A	#N/A
DEAN1	1	DEAN1	69	f	curr	nev any	cigs only	0	2	0	-	25	999	1.22	0.78	1.89	8	8	1	8	290	25	50	19.617	37.5	#N/A	#N/A	#N/A	#N/A	1.22	#N/A	#N/A	#N/A	#N/A	#N/A	#N/A	#N/A	#N/A	#N/A	#N/A	1.22	#N/A	#N/A	#N/A	#N/A	#N/A	#N/A	#N/A	#N/A
DEAN1	1	DEAN1	70	f	curr	nev any	cigs only	0	3	0	-	20	24	0.5	0.25	1.01	8	8	1	8	9999	20	24	7.88194	22	#N/A	0.5	#N/A	#N/A	#N/A	#N/A	#N/A	#N/A	#N/A	#N/A	#N/A	#N/A	#N/A	#N/A	#N/A	0.5	#N/A	#N/A	#N/A	#N/A	#N/A	#N/A	#N/A	#N/A
DEAN1	1	DEAN1	71	f	curr	nev any	cigs only	0	4	0	-	15	19	0.53	0.33	0.86	8	8	1	8	9999	15	19	16.7483	17	#N/A	#N/A	#N/A	0.53	#N/A	#N/A	#N/A	#N/A	#N/A	#N/A	#N/A	#N/A	#N/A	#N/A	#N/A	0.53	#N/A	#N/A	#N/A	#N/A	#N/A	#N/A	#N/A	#N/A
DEAN1	1	DEAN1	72	f	curr	nev any	cigs only	0	5	0	-	1	14	0.47	0.17	1.3	8	8	1	8	9999	10	14	3.71293	12	0.47	#N/A	#N/A	#N/A	#N/A	#N/A	#N/A	#N/A	#N/A	#N/A	#N/A	#N/A	#N/A	#N/A	#N/A	0.47	#N/A	#N/A	#N/A	#N/A	#N/A	#N/A	#N/A	#N/A
LEE	1	LEE	29	m	curr	nev any	cigs only	0	2	0	-	20	999	4.74	0.53	42.15	9	9	1	9	294	20	50	0.802378	35	4.74	#N/A	#N/A	#N/A	#N/A	#N/A	#N/A	#N/A	#N/A	#N/A	#N/A	#N/A	#N/A	#N/A	#N/A	#N/A	4.74	#N/A	#N/A	#N/A	#N/A	#N/A	#N/A	#N/A
LEE	1	LEE	30	m	curr	nev any	cigs only	0	3	0	-	16	19	6.18	0.81	47.05	9	9	1	9	9999	16	19	0.931303	17.5	6.18	#N/A	#N/A	#N/A	#N/A	#N/A	#N/A	#N/A	#N/A	#N/A	#N/A	#N/A	#N/A	#N/A	#N/A	#N/A	6.18	#N/A	#N/A	#N/A	#N/A	#N/A	#N/A	#N/A
LEE	1	LEE	31	m	curr	nev any	cigs only	0	4	0	-	1	15	7.07	0.9	55.5	9	9	1	9	9999	10	15	0.90447	12.5	7.07	#N/A	#N/A	#N/A	#N/A	#N/A	#N/A	#N/A	#N/A	#N/A	#N/A	#N/A	#N/A	#N/A	#N/A	#N/A	7.07	#N/A	#N/A	#N/A	#N/A	#N/A	#N/A	#N/A
LEE	1	LEE	53	f	curr	nev any	cigs only	0	2	0	-	20	999	1.66	0.4	6.91	10	10	1	10	297	20	50	1.89274	35	1.66	#N/A	#N/A	#N/A	#N/A	#N/A	#N/A	#N/A	#N/A	#N/A	#N/A	#N/A	#N/A	#N/A	#N/A	#N/A	#N/A	1.66	#N/A	#N/A	#N/A	#N/A	#N/A	#N/A
LEE	1	LEE	54	f	curr	nev any	cigs only	0	3	0	-	1	19	1.15	0.22	5.92	10	10	1	10	9999	10	19	1.41747	14.5	1.15	#N/A	#N/A	#N/A	#N/A	#N/A	#N/A	#N/A	#N/A	#N/A	#N/A	#N/A	#N/A	#N/A	#N/A	#N/A	#N/A	1.15	#N/A	#N/A	#N/A	#N/A	#N/A	#N/A
TODD	1	TODD	29	m	curr	nev any	cigs only	0	2	0	-	20	999	11.09	1.39	88.32	11	11	1	11	299	20	50	0.891481	35	11.09	#N/A	#N/A	#N/A	#N/A	#N/A	#N/A	#N/A	#N/A	#N/A	#N/A	#N/A	#N/A	#N/A	#N/A	#N/A	#N/A	#N/A	11.09	#N/A	#N/A	#N/A	#N/A	#N/A
TODD	1	TODD	30	m	curr	nev any	cigs only	0	3	0	-	16	19	7	0.93	52.82	11	11	1	11	9999	16	19	0.941693	17.5	7	#N/A	#N/A	#N/A	#N/A	#N/A	#N/A	#N/A	#N/A	#N/A	#N/A	#N/A	#N/A	#N/A	#N/A	#N/A	#N/A	#N/A	7	#N/A	#N/A	#N/A	#N/A	#N/A
TODD	1	TODD	31	m	curr	nev any	cigs only	0	4	0	-	1	15	5.7	0.7	46.15	11	11	1	11	9999	10	15	0.875839	12.5	5.7	#N/A	#N/A	#N/A	#N/A	#N/A	#N/A	#N/A	#N/A	#N/A	#N/A	#N/A	#N/A	#N/A	#N/A	#N/A	#N/A	#N/A	5.7	#N/A	#N/A	#N/A	#N/A	#N/A
WEN	2	LIAW	13	b	curr	nev cigs	cigs	2	2	0	-	25	999	2.2	1.2	4.1	12	12	1	12	302	25	50	10.1786	37.5	#N/A	#N/A	2.2	#N/A	#N/A	#N/A	#N/A	#N/A	#N/A	#N/A	#N/A	#N/A	#N/A	#N/A	#N/A	#N/A	#N/A	#N/A	#N/A	2.2	#N/A	#N/A	#N/A	#N/A
WEN	2	LIAW	14	b	curr	nev cigs	cigs	2	3	0	-	21	24	1.8	0.7	4.5	12	12	1	12	9999	21	24	4.43792	22.5	#N/A	1.8	#N/A	#N/A	#N/A	#N/A	#N/A	#N/A	#N/A	#N/A	#N/A	#N/A	#N/A	#N/A	#N/A	#N/A	#N/A	#N/A	#N/A	1.8	#N/A	#N/A	#N/A	#N/A
WEN	2	LIAW	15	b	curr	nev cigs	cigs	2	4	0	-	1	20	1.3	0.6	2.8	12	12	1	12	9999	10	20	6.47536	15	#N/A	1.3	#N/A	#N/A	#N/A	#N/A	#N/A	#N/A	#N/A	#N/A	#N/A	#N/A	#N/A	#N/A	#N/A	#N/A	#N/A	#N/A	#N/A	1.3	#N/A	#N/A	#N/A	#N/A
Table 1G
IESCOPD - Dose-response sets available for key scheme meta-analysis
Any COPD - Pack-years
(Highest priority set listed first for each study)
		Study description:Principal/s
		Principal	Subsidiar	Total		Eligible
Number of Study x Sex sets		27	3	30		28																				Individual points with differing symbol sizes (no lines)
																										91.0681	182.136	273.204	364.272	455.34	546.409	637.477	728.545	819.613		321	441
																										2	3	4	5	6	7	8	9	10	11	1	2	3	5	7	11	12	13	14	15	16	17	18	19
REFGP	PRINC	REF	NRR	SEX	SMKSTA	UNEXP	PROD	ADJ	DOSER	UNEXLO	UNEXHI	EXPLO	EXPHI	RR	RRL	RRU	two ways of finding start of new block		check they agree	remove repeats within study x sex and subsid(3)	block start	EXPLO	EXPHI	Wt	Midpoint (X axis)											321	326	329	333	343	363	366	369	371	374	377	380	383	386
																						1	70	910.681		1st decile	2nd decile	3rd decile	4th decile	5th decile	6th decile	7th decile	8th decile	9th decile	10th decile	ANDER1 m	ANDER1 f	DEMARC b	FERRI2 m	FERRI2 f	FUKUCH b	JOHANN b	KIM b	KIM m	KIM f	KOJIMA m	KOJIMA f	MANNI2 b	MENEZ2 b
ANDER1	1	ANDER1	16	m	ever	nev cigs	cigs	1	2	0	-	1	8	2.31	0.37	14.37	1	1	1	1	321	1	8	1.14746	4.5	2.31	#N/A	#N/A	#N/A	#N/A	#N/A	#N/A	#N/A	#N/A	#N/A	2.31	#N/A	#N/A	#N/A	#N/A	#N/A	#N/A	#N/A	#N/A	#N/A	#N/A	#N/A	#N/A	#N/A
ANDER1	1	ANDER1	17	m	ever	nev cigs	cigs	1	3	0	-	9	16	4.19	0.8	21.98	1	1	1	1	9999	9	16	1.39972	12.5	4.19	#N/A	#N/A	#N/A	#N/A	#N/A	#N/A	#N/A	#N/A	#N/A	4.19	#N/A	#N/A	#N/A	#N/A	#N/A	#N/A	#N/A	#N/A	#N/A	#N/A	#N/A	#N/A	#N/A
ANDER1	1	ANDER1	18	m	ever	nev cigs	cigs	1	4	0	-	17	24	6.61	1.22	35.67	1	1	1	1	9999	17	24	1.34862	20.5	6.61	#N/A	#N/A	#N/A	#N/A	#N/A	#N/A	#N/A	#N/A	#N/A	6.61	#N/A	#N/A	#N/A	#N/A	#N/A	#N/A	#N/A	#N/A	#N/A	#N/A	#N/A	#N/A	#N/A
ANDER1	1	ANDER1	19	m	ever	nev cigs	cigs	1	5	0	-	25	32	11.85	2.12	66.29	1	1	1	1	9999	25	32	1.29651	28.5	11.85	#N/A	#N/A	#N/A	#N/A	#N/A	#N/A	#N/A	#N/A	#N/A	11.85	#N/A	#N/A	#N/A	#N/A	#N/A	#N/A	#N/A	#N/A	#N/A	#N/A	#N/A	#N/A	#N/A
ANDER1	1	ANDER1	20	m	ever	nev cigs	cigs	1	6	0	-	33	999	6.65	1.2	36.88	1	1	1	1	9999	33	70	1.30962	51.5	6.65	#N/A	#N/A	#N/A	#N/A	#N/A	#N/A	#N/A	#N/A	#N/A	6.65	#N/A	#N/A	#N/A	#N/A	#N/A	#N/A	#N/A	#N/A	#N/A	#N/A	#N/A	#N/A	#N/A
ANDER1	1	ANDER1	25	f	ever	nev cigs	cigs	1	2	0	-	1	8	0.66	0.2	2.18	2	2	1	2	326	1	8	2.69284	4.5	0.66	#N/A	#N/A	#N/A	#N/A	#N/A	#N/A	#N/A	#N/A	#N/A	#N/A	0.66	#N/A	#N/A	#N/A	#N/A	#N/A	#N/A	#N/A	#N/A	#N/A	#N/A	#N/A	#N/A
ANDER1	1	ANDER1	26	f	ever	nev cigs	cigs	1	3	0	-	9	24	1.4	0.46	4.21	2	2	1	2	9999	9	24	3.13476	16.5	1.4	#N/A	#N/A	#N/A	#N/A	#N/A	#N/A	#N/A	#N/A	#N/A	#N/A	1.4	#N/A	#N/A	#N/A	#N/A	#N/A	#N/A	#N/A	#N/A	#N/A	#N/A	#N/A	#N/A
ANDER1	1	ANDER1	27	f	ever	nev cigs	cigs	1	4	0	-	25	999	3.1	0.79	12.22	2	2	1	2	9999	25	70	2.0485	47.5	3.1	#N/A	#N/A	#N/A	#N/A	#N/A	#N/A	#N/A	#N/A	#N/A	#N/A	3.1	#N/A	#N/A	#N/A	#N/A	#N/A	#N/A	#N/A	#N/A	#N/A	#N/A	#N/A	#N/A
DEMARC	1	DEMARC	12	b	curr	nev any	cigs	4	2	0	-	1	14	1.08	0.81	1.44	3	3	1	3	329	1	14	46.4163	7.5	1.08	#N/A	#N/A	#N/A	#N/A	#N/A	#N/A	#N/A	#N/A	#N/A	#N/A	#N/A	1.08	#N/A	#N/A	#N/A	#N/A	#N/A	#N/A	#N/A	#N/A	#N/A	#N/A	#N/A
DEMARC	1	DEMARC	13	b	curr	nev any	cigs	4	3	0	-	15	999	3.25	2.56	4.12	3	3	1	3	9999	15	70	67.8615	42.5	3.25	#N/A	#N/A	#N/A	#N/A	#N/A	#N/A	#N/A	#N/A	#N/A	#N/A	#N/A	3.25	#N/A	#N/A	#N/A	#N/A	#N/A	#N/A	#N/A	#N/A	#N/A	#N/A	#N/A
DEMARC	1	DEMARC	9	b	curr	nev any	cigs	0	2	0	-	1	14	1.02	0.77	1.34	4	4	1	0	9999	1	14	-1	7.5	#N/A	#N/A	#N/A	#N/A	#N/A	#N/A	#N/A	#N/A	#N/A	#N/A	#N/A	#N/A	#N/A	#N/A	#N/A	#N/A	#N/A	#N/A	#N/A	#N/A	#N/A	#N/A	#N/A	#N/A
DEMARC	1	DEMARC	10	b	curr	nev any	cigs	0	3	0	-	15	999	3.61	2.9	4.5	4	4	1	0	9999	15	70	-1	42.5	#N/A	#N/A	#N/A	#N/A	#N/A	#N/A	#N/A	#N/A	#N/A	#N/A	#N/A	#N/A	#N/A	#N/A	#N/A	#N/A	#N/A	#N/A	#N/A	#N/A	#N/A	#N/A	#N/A	#N/A
FERRIS	1	FERRI2	58	m	ever	nev any	cigs	1	2	0	-	0.05	8.2	2.71	1.19	6.16	5	5	1	5	333	0.05	8.2	5.68444	4.125	2.71	#N/A	#N/A	#N/A	#N/A	#N/A	#N/A	#N/A	#N/A	#N/A	#N/A	#N/A	#N/A	2.71	#N/A	#N/A	#N/A	#N/A	#N/A	#N/A	#N/A	#N/A	#N/A	#N/A
FERRIS	1	FERRI2	59	m	ever	nev any	cigs	1	3	0	-	8.3	16.4	2	0.87	4.58	5	5	1	5	9999	8.3	16.4	5.56977	12.35	2	#N/A	#N/A	#N/A	#N/A	#N/A	#N/A	#N/A	#N/A	#N/A	#N/A	#N/A	#N/A	2	#N/A	#N/A	#N/A	#N/A	#N/A	#N/A	#N/A	#N/A	#N/A	#N/A
FERRIS	1	FERRI2	60	m	ever	nev any	cigs	1	4	0	-	16.5	24.7	4.68	2.15	10.19	5	5	1	5	9999	16.5	24.7	6.34704	20.6	4.68	#N/A	#N/A	#N/A	#N/A	#N/A	#N/A	#N/A	#N/A	#N/A	#N/A	#N/A	#N/A	4.68	#N/A	#N/A	#N/A	#N/A	#N/A	#N/A	#N/A	#N/A	#N/A	#N/A
FERRIS	1	FERRI2	61	m	ever	nev any	cigs	1	5	0	-	24.8	32.9	3.95	1.83	8.51	5	5	1	5	9999	24.8	32.9	6.50504	28.85	3.95	#N/A	#N/A	#N/A	#N/A	#N/A	#N/A	#N/A	#N/A	#N/A	#N/A	#N/A	#N/A	3.95	#N/A	#N/A	#N/A	#N/A	#N/A	#N/A	#N/A	#N/A	#N/A	#N/A
FERRIS	1	FERRI2	62	m	ever	nev any	cigs	1	6	0	-	33	999	5.82	2.92	11.59	5	5	1	5	9999	33	70	8.08547	51.5	5.82	#N/A	#N/A	#N/A	#N/A	#N/A	#N/A	#N/A	#N/A	#N/A	#N/A	#N/A	#N/A	5.82	#N/A	#N/A	#N/A	#N/A	#N/A	#N/A	#N/A	#N/A	#N/A	#N/A
FERRIS	1	FERRI2	53	m	ever	nev cigs	cigs	1	2	0	-	0.05	8.2	2.76	1.34	5.67	6	6	1	0	9999	0.05	8.2	-1	4.125	#N/A	#N/A	#N/A	#N/A	#N/A	#N/A	#N/A	#N/A	#N/A	#N/A	#N/A	#N/A	#N/A	#N/A	#N/A	#N/A	#N/A	#N/A	#N/A	#N/A	#N/A	#N/A	#N/A	#N/A
FERRIS	1	FERRI2	54	m	ever	nev cigs	cigs	1	3	0	-	8.3	16.4	2.03	0.98	4.21	6	6	1	0	9999	8.3	16.4	-1	12.35	#N/A	#N/A	#N/A	#N/A	#N/A	#N/A	#N/A	#N/A	#N/A	#N/A	#N/A	#N/A	#N/A	#N/A	#N/A	#N/A	#N/A	#N/A	#N/A	#N/A	#N/A	#N/A	#N/A	#N/A
FERRIS	1	FERRI2	55	m	ever	nev cigs	cigs	1	4	0	-	16.5	24.7	4.76	2.43	9.31	6	6	1	0	9999	16.5	24.7	-1	20.6	#N/A	#N/A	#N/A	#N/A	#N/A	#N/A	#N/A	#N/A	#N/A	#N/A	#N/A	#N/A	#N/A	#N/A	#N/A	#N/A	#N/A	#N/A	#N/A	#N/A	#N/A	#N/A	#N/A	#N/A
FERRIS	1	FERRI2	56	m	ever	nev cigs	cigs	1	5	0	-	24.8	32.9	4.01	2.07	7.77	6	6	1	0	9999	24.8	32.9	-1	28.85	#N/A	#N/A	#N/A	#N/A	#N/A	#N/A	#N/A	#N/A	#N/A	#N/A	#N/A	#N/A	#N/A	#N/A	#N/A	#N/A	#N/A	#N/A	#N/A	#N/A	#N/A	#N/A	#N/A	#N/A
FERRIS	1	FERRI2	57	m	ever	nev cigs	cigs	1	6	0	-	33	999	5.91	3.35	10.42	6	6	1	0	9999	33	70	-1	51.5	#N/A	#N/A	#N/A	#N/A	#N/A	#N/A	#N/A	#N/A	#N/A	#N/A	#N/A	#N/A	#N/A	#N/A	#N/A	#N/A	#N/A	#N/A	#N/A	#N/A	#N/A	#N/A	#N/A	#N/A
FERRIS	1	FERRI2	72	f	ever	nev any	cigs	1	2	0	-	0.05	8.2	1.43	0.85	2.4	7	7	1	7	343	0.05	8.2	14.2617	4.125	1.43	#N/A	#N/A	#N/A	#N/A	#N/A	#N/A	#N/A	#N/A	#N/A	#N/A	#N/A	#N/A	#N/A	1.43	#N/A	#N/A	#N/A	#N/A	#N/A	#N/A	#N/A	#N/A	#N/A
FERRIS	1	FERRI2	73	f	ever	nev any	cigs	1	3	0	-	8.3	16.4	2.3	1.34	3.96	7	7	1	7	9999	8.3	16.4	13.087	12.35	2.3	#N/A	#N/A	#N/A	#N/A	#N/A	#N/A	#N/A	#N/A	#N/A	#N/A	#N/A	#N/A	#N/A	2.3	#N/A	#N/A	#N/A	#N/A	#N/A	#N/A	#N/A	#N/A	#N/A
FERRIS	1	FERRI2	74	f	ever	nev any	cigs	1	4	0	-	16.5	24.7	3.35	1.84	6.1	7	7	1	7	9999	16.5	24.7	10.697	20.6	3.35	#N/A	#N/A	#N/A	#N/A	#N/A	#N/A	#N/A	#N/A	#N/A	#N/A	#N/A	#N/A	#N/A	3.35	#N/A	#N/A	#N/A	#N/A	#N/A	#N/A	#N/A	#N/A	#N/A
FERRIS	1	FERRI2	75	f	ever	nev any	cigs	1	5	0	-	24.8	32.9	2.12	0.81	5.53	7	7	1	7	9999	24.8	32.9	4.16431	28.85	2.12	#N/A	#N/A	#N/A	#N/A	#N/A	#N/A	#N/A	#N/A	#N/A	#N/A	#N/A	#N/A	#N/A	2.12	#N/A	#N/A	#N/A	#N/A	#N/A	#N/A	#N/A	#N/A	#N/A
FERRIS	1	FERRI2	76	f	ever	nev any	cigs	1	6	0	-	33	999	5.53	2.45	12.47	7	7	1	7	9999	33	70	5.80302	51.5	5.53	#N/A	#N/A	#N/A	#N/A	#N/A	#N/A	#N/A	#N/A	#N/A	#N/A	#N/A	#N/A	#N/A	5.53	#N/A	#N/A	#N/A	#N/A	#N/A	#N/A	#N/A	#N/A	#N/A
FERRIS	1	FERRI2	67	f	ever	nev cigs	cigs	1	2	0	-	0.05	8.2	1.43	0.85	2.4	8	8	1	0	9999	0.05	8.2	-1	4.125	#N/A	#N/A	#N/A	#N/A	#N/A	#N/A	#N/A	#N/A	#N/A	#N/A	#N/A	#N/A	#N/A	#N/A	#N/A	#N/A	#N/A	#N/A	#N/A	#N/A	#N/A	#N/A	#N/A	#N/A
FERRIS	1	FERRI2	68	f	ever	nev cigs	cigs	1	3	0	-	8.3	16.4	2.3	1.34	3.96	8	8	1	0	9999	8.3	16.4	-1	12.35	#N/A	#N/A	#N/A	#N/A	#N/A	#N/A	#N/A	#N/A	#N/A	#N/A	#N/A	#N/A	#N/A	#N/A	#N/A	#N/A	#N/A	#N/A	#N/A	#N/A	#N/A	#N/A	#N/A	#N/A
FERRIS	1	FERRI2	69	f	ever	nev cigs	cigs	1	4	0	-	16.5	24.7	3.35	1.84	6.1	8	8	1	0	9999	16.5	24.7	-1	20.6	#N/A	#N/A	#N/A	#N/A	#N/A	#N/A	#N/A	#N/A	#N/A	#N/A	#N/A	#N/A	#N/A	#N/A	#N/A	#N/A	#N/A	#N/A	#N/A	#N/A	#N/A	#N/A	#N/A	#N/A
FERRIS	1	FERRI2	70	f	ever	nev cigs	cigs	1	5	0	-	24.8	32.9	2.12	0.81	5.53	8	8	1	0	9999	24.8	32.9	-1	28.85	#N/A	#N/A	#N/A	#N/A	#N/A	#N/A	#N/A	#N/A	#N/A	#N/A	#N/A	#N/A	#N/A	#N/A	#N/A	#N/A	#N/A	#N/A	#N/A	#N/A	#N/A	#N/A	#N/A	#N/A
FERRIS	1	FERRI2	71	f	ever	nev cigs	cigs	1	6	0	-	33	999	5.53	2.45	12.47	8	8	1	0	9999	33	70	-1	51.5	#N/A	#N/A	#N/A	#N/A	#N/A	#N/A	#N/A	#N/A	#N/A	#N/A	#N/A	#N/A	#N/A	#N/A	#N/A	#N/A	#N/A	#N/A	#N/A	#N/A	#N/A	#N/A	#N/A	#N/A
FERRIS	3	FERRI1	41	m	ever	nev cigs	cigs	1	2	0	-	0.05	8.2	1.4	0.65	3.01	9	9	1	0	9999	0.05	8.2	-1	4.125	#N/A	#N/A	#N/A	#N/A	#N/A	#N/A	#N/A	#N/A	#N/A	#N/A	#N/A	#N/A	#N/A	#N/A	#N/A	#N/A	#N/A	#N/A	#N/A	#N/A	#N/A	#N/A	#N/A	#N/A
FERRIS	3	FERRI1	42	m	ever	nev cigs	cigs	1	3	0	-	8.3	16.4	3.63	1.86	7.08	9	9	1	0	9999	8.3	16.4	-1	12.35	#N/A	#N/A	#N/A	#N/A	#N/A	#N/A	#N/A	#N/A	#N/A	#N/A	#N/A	#N/A	#N/A	#N/A	#N/A	#N/A	#N/A	#N/A	#N/A	#N/A	#N/A	#N/A	#N/A	#N/A
FERRIS	3	FERRI1	43	m	ever	nev cigs	cigs	1	4	0	-	16.5	24.7	3.02	1.59	5.71	9	9	1	0	9999	16.5	24.7	-1	20.6	#N/A	#N/A	#N/A	#N/A	#N/A	#N/A	#N/A	#N/A	#N/A	#N/A	#N/A	#N/A	#N/A	#N/A	#N/A	#N/A	#N/A	#N/A	#N/A	#N/A	#N/A	#N/A	#N/A	#N/A
FERRIS	3	FERRI1	44	m	ever	nev cigs	cigs	1	5	0	-	24.8	32.9	3.98	2.05	7.74	9	9	1	0	9999	24.8	32.9	-1	28.85	#N/A	#N/A	#N/A	#N/A	#N/A	#N/A	#N/A	#N/A	#N/A	#N/A	#N/A	#N/A	#N/A	#N/A	#N/A	#N/A	#N/A	#N/A	#N/A	#N/A	#N/A	#N/A	#N/A	#N/A
FERRIS	3	FERRI1	45	m	ever	nev cigs	cigs	1	6	0	-	33	999	4.52	2.61	7.82	9	9	1	0	9999	33	70	-1	51.5	#N/A	#N/A	#N/A	#N/A	#N/A	#N/A	#N/A	#N/A	#N/A	#N/A	#N/A	#N/A	#N/A	#N/A	#N/A	#N/A	#N/A	#N/A	#N/A	#N/A	#N/A	#N/A	#N/A	#N/A
FERRIS	3	FERRI1	50	f	ever	nev cigs	cigs	1	2	0	-	0.05	8.2	0.97	0.56	1.69	10	10	1	0	9999	0.05	8.2	-1	4.125	#N/A	#N/A	#N/A	#N/A	#N/A	#N/A	#N/A	#N/A	#N/A	#N/A	#N/A	#N/A	#N/A	#N/A	#N/A	#N/A	#N/A	#N/A	#N/A	#N/A	#N/A	#N/A	#N/A	#N/A
FERRIS	3	FERRI1	51	f	ever	nev cigs	cigs	1	3	0	-	8.3	16.4	3.07	1.76	5.35	10	10	1	0	9999	8.3	16.4	-1	12.35	#N/A	#N/A	#N/A	#N/A	#N/A	#N/A	#N/A	#N/A	#N/A	#N/A	#N/A	#N/A	#N/A	#N/A	#N/A	#N/A	#N/A	#N/A	#N/A	#N/A	#N/A	#N/A	#N/A	#N/A
FERRIS	3	FERRI1	52	f	ever	nev cigs	cigs	1	4	0	-	16.5	24.7	2.33	1.06	5.15	10	10	1	0	9999	16.5	24.7	-1	20.6	#N/A	#N/A	#N/A	#N/A	#N/A	#N/A	#N/A	#N/A	#N/A	#N/A	#N/A	#N/A	#N/A	#N/A	#N/A	#N/A	#N/A	#N/A	#N/A	#N/A	#N/A	#N/A	#N/A	#N/A
FERRIS	3	FERRI1	53	f	ever	nev cigs	cigs	1	5	0	-	24.8	32.9	5.07	1.89	13.62	10	10	1	0	9999	24.8	32.9	-1	28.85	#N/A	#N/A	#N/A	#N/A	#N/A	#N/A	#N/A	#N/A	#N/A	#N/A	#N/A	#N/A	#N/A	#N/A	#N/A	#N/A	#N/A	#N/A	#N/A	#N/A	#N/A	#N/A	#N/A	#N/A
FERRIS	3	FERRI1	54	f	ever	nev cigs	cigs	1	6	0	-	33	999	2.29	0.56	9.41	10	10	1	0	9999	33	70	-1	51.5	#N/A	#N/A	#N/A	#N/A	#N/A	#N/A	#N/A	#N/A	#N/A	#N/A	#N/A	#N/A	#N/A	#N/A	#N/A	#N/A	#N/A	#N/A	#N/A	#N/A	#N/A	#N/A	#N/A	#N/A
FUKUCH	1	FUKUCH	4	b	ever	nev cigs	cigs	0	2	0	-	1	24	1.18	0.78	1.8	11	11	1	11	363	1	24	21.9728	12.5	1.18	#N/A	#N/A	#N/A	#N/A	#N/A	#N/A	#N/A	#N/A	#N/A	#N/A	#N/A	#N/A	#N/A	#N/A	1.18	#N/A	#N/A	#N/A	#N/A	#N/A	#N/A	#N/A	#N/A
FUKUCH	1	FUKUCH	5	b	ever	nev cigs	cigs	0	3	0	-	25	49	3.53	2.51	4.97	11	11	1	11	9999	25	49	32.9261	37	3.53	#N/A	#N/A	#N/A	#N/A	#N/A	#N/A	#N/A	#N/A	#N/A	#N/A	#N/A	#N/A	#N/A	#N/A	3.53	#N/A	#N/A	#N/A	#N/A	#N/A	#N/A	#N/A	#N/A
FUKUCH	1	FUKUCH	6	b	ever	nev cigs	cigs	0	4	0	-	50	999	7.41	5.06	10.86	11	11	1	11	9999	50	70	26.3444	60	7.41	#N/A	#N/A	#N/A	#N/A	#N/A	#N/A	#N/A	#N/A	#N/A	#N/A	#N/A	#N/A	#N/A	#N/A	7.41	#N/A	#N/A	#N/A	#N/A	#N/A	#N/A	#N/A	#N/A
JOHANN	1	JOHANN	4	b	ever	nev cigs	cigs	0	2	0	-	1	9	1.93	1.08	3.45	12	12	1	12	366	1	9	11.3915	5	1.93	#N/A	#N/A	#N/A	#N/A	#N/A	#N/A	#N/A	#N/A	#N/A	#N/A	#N/A	#N/A	#N/A	#N/A	#N/A	1.93	#N/A	#N/A	#N/A	#N/A	#N/A	#N/A	#N/A
JOHANN	1	JOHANN	5	b	ever	nev cigs	cigs	0	3	0	-	10	19	3.7	2.15	6.38	12	12	1	12	9999	10	19	12.9879	14.5	3.7	#N/A	#N/A	#N/A	#N/A	#N/A	#N/A	#N/A	#N/A	#N/A	#N/A	#N/A	#N/A	#N/A	#N/A	#N/A	3.7	#N/A	#N/A	#N/A	#N/A	#N/A	#N/A	#N/A
JOHANN	1	JOHANN	6	b	ever	nev cigs	cigs	0	4	0	-	20	999	8.05	4.88	13.28	12	12	1	12	9999	20	70	15.3317	45	8.05	#N/A	#N/A	#N/A	#N/A	#N/A	#N/A	#N/A	#N/A	#N/A	#N/A	#N/A	#N/A	#N/A	#N/A	#N/A	8.05	#N/A	#N/A	#N/A	#N/A	#N/A	#N/A	#N/A
KIM	1	KIM	18	b	ever	nev cigs	cigs	4	2	0	-	1	19	1.11	0.66	1.87	13	13	1	13	369	1	19	14.1669	10	1.11	#N/A	#N/A	#N/A	#N/A	#N/A	#N/A	#N/A	#N/A	#N/A	#N/A	#N/A	#N/A	#N/A	#N/A	#N/A	#N/A	1.11	#N/A	#N/A	#N/A	#N/A	#N/A	#N/A
KIM	1	KIM	19	b	ever	nev cigs	cigs	4	3	0	-	20	999	2.81	1.76	4.5	13	13	1	13	9999	20	70	17.4359	45	2.81	#N/A	#N/A	#N/A	#N/A	#N/A	#N/A	#N/A	#N/A	#N/A	#N/A	#N/A	#N/A	#N/A	#N/A	#N/A	#N/A	2.81	#N/A	#N/A	#N/A	#N/A	#N/A	#N/A
KIM	1	KIM	8	m	ever	nev cigs	cigs	1	2	0	-	1	10	1.04	0.53	2.06	14	14	1	14	371	1	10	8.33725	5.5	1.04	#N/A	#N/A	#N/A	#N/A	#N/A	#N/A	#N/A	#N/A	#N/A	#N/A	#N/A	#N/A	#N/A	#N/A	#N/A	#N/A	#N/A	1.04	#N/A	#N/A	#N/A	#N/A	#N/A
KIM	1	KIM	9	m	ever	nev cigs	cigs	1	3	0	-	11	19	1.44	0.76	2.71	14	14	1	14	9999	11	19	9.50608	15	1.44	#N/A	#N/A	#N/A	#N/A	#N/A	#N/A	#N/A	#N/A	#N/A	#N/A	#N/A	#N/A	#N/A	#N/A	#N/A	#N/A	#N/A	1.44	#N/A	#N/A	#N/A	#N/A	#N/A
KIM	1	KIM	10	m	ever	nev cigs	cigs	1	4	0	-	20	999	3.25	2	5.28	14	14	1	14	9999	20	70	16.3048	45	3.25	#N/A	#N/A	#N/A	#N/A	#N/A	#N/A	#N/A	#N/A	#N/A	#N/A	#N/A	#N/A	#N/A	#N/A	#N/A	#N/A	#N/A	3.25	#N/A	#N/A	#N/A	#N/A	#N/A
KIM	1	KIM	13	f	ever	nev cigs	cigs	1	2	0	-	1	10	0.47	0.08	2.69	15	15	1	15	374	1	10	1.24348	5.5	0.47	#N/A	#N/A	#N/A	#N/A	#N/A	#N/A	#N/A	#N/A	#N/A	#N/A	#N/A	#N/A	#N/A	#N/A	#N/A	#N/A	#N/A	#N/A	0.47	#N/A	#N/A	#N/A	#N/A
KIM	1	KIM	14	f	ever	nev cigs	cigs	1	3	0	-	11	19	1.74	0.45	6.7	15	15	1	15	9999	11	19	2.10684	15	1.74	#N/A	#N/A	#N/A	#N/A	#N/A	#N/A	#N/A	#N/A	#N/A	#N/A	#N/A	#N/A	#N/A	#N/A	#N/A	#N/A	#N/A	#N/A	1.74	#N/A	#N/A	#N/A	#N/A
KIM	1	KIM	15	f	ever	nev cigs	cigs	1	4	0	-	20	999	5.41	2.02	14.48	15	15	1	15	9999	20	70	3.96067	45	5.41	#N/A	#N/A	#N/A	#N/A	#N/A	#N/A	#N/A	#N/A	#N/A	#N/A	#N/A	#N/A	#N/A	#N/A	#N/A	#N/A	#N/A	#N/A	5.41	#N/A	#N/A	#N/A	#N/A
KOJIMA	1	KOJIMA	7	m	ever	nev cigs	cigs	0	2	0	-	1	19	2.24	1.19	4.21	16	16	1	16	377	1	19	9.62497	10	2.24	#N/A	#N/A	#N/A	#N/A	#N/A	#N/A	#N/A	#N/A	#N/A	#N/A	#N/A	#N/A	#N/A	#N/A	#N/A	#N/A	#N/A	#N/A	#N/A	2.24	#N/A	#N/A	#N/A
KOJIMA	1	KOJIMA	8	m	ever	nev cigs	cigs	0	3	0	-	20	39	2.58	1.5	4.44	16	16	1	16	9999	20	39	13.048	29.5	2.58	#N/A	#N/A	#N/A	#N/A	#N/A	#N/A	#N/A	#N/A	#N/A	#N/A	#N/A	#N/A	#N/A	#N/A	#N/A	#N/A	#N/A	#N/A	#N/A	2.58	#N/A	#N/A	#N/A
KOJIMA	1	KOJIMA	9	m	ever	nev cigs	cigs	0	4	0	-	40	999	5.86	3.46	9.93	16	16	1	16	9999	40	70	13.824	55	5.86	#N/A	#N/A	#N/A	#N/A	#N/A	#N/A	#N/A	#N/A	#N/A	#N/A	#N/A	#N/A	#N/A	#N/A	#N/A	#N/A	#N/A	#N/A	#N/A	5.86	#N/A	#N/A	#N/A
KOJIMA	1	KOJIMA	12	f	ever	nev cigs	cigs	0	2	0	-	1	19	2.23	0.52	9.62	17	17	1	17	380	1	19	1.8049	10	2.23	#N/A	#N/A	#N/A	#N/A	#N/A	#N/A	#N/A	#N/A	#N/A	#N/A	#N/A	#N/A	#N/A	#N/A	#N/A	#N/A	#N/A	#N/A	#N/A	#N/A	2.23	#N/A	#N/A
KOJIMA	1	KOJIMA	13	f	ever	nev cigs	cigs	0	3	0	-	20	39	11.08	2.49	49.38	17	17	1	17	9999	20	39	1.72191	29.5	11.08	#N/A	#N/A	#N/A	#N/A	#N/A	#N/A	#N/A	#N/A	#N/A	#N/A	#N/A	#N/A	#N/A	#N/A	#N/A	#N/A	#N/A	#N/A	#N/A	#N/A	11.08	#N/A	#N/A
KOJIMA	1	KOJIMA	14	f	ever	nev cigs	cigs	0	4	0	-	40	999	25.32	2.98	215.41	17	17	1	17	9999	40	70	0.838577	55	25.32	#N/A	#N/A	#N/A	#N/A	#N/A	#N/A	#N/A	#N/A	#N/A	#N/A	#N/A	#N/A	#N/A	#N/A	#N/A	#N/A	#N/A	#N/A	#N/A	#N/A	25.32	#N/A	#N/A
MANNI2	1	MANNI2	4	b	ever	nev any	any	1	2	0	-	1	29	1.6	1.32	1.94	18	18	1	18	383	1	29	103.635	15	#N/A	1.6	#N/A	#N/A	#N/A	#N/A	#N/A	#N/A	#N/A	#N/A	#N/A	#N/A	#N/A	#N/A	#N/A	#N/A	#N/A	#N/A	#N/A	#N/A	#N/A	#N/A	1.6	#N/A
MANNI2	1	MANNI2	5	b	ever	nev any	any	1	3	0	-	30	59	3.43	2.8	4.2	18	18	1	18	9999	30	59	93.465	44.5	#N/A	3.43	#N/A	#N/A	#N/A	#N/A	#N/A	#N/A	#N/A	#N/A	#N/A	#N/A	#N/A	#N/A	#N/A	#N/A	#N/A	#N/A	#N/A	#N/A	#N/A	#N/A	3.43	#N/A
MANNI2	1	MANNI2	6	b	ever	nev any	any	1	4	0	-	60	999	4.41	3.49	5.57	18	18	1	18	9999	60	70	70.3081	65	4.41	#N/A	#N/A	#N/A	#N/A	#N/A	#N/A	#N/A	#N/A	#N/A	#N/A	#N/A	#N/A	#N/A	#N/A	#N/A	#N/A	#N/A	#N/A	#N/A	#N/A	#N/A	4.41	#N/A
MENEZ2	1	MENEZ2	7	b	ever	nev cigs	cigs	0	2	0	-	1	9.9	1.09	0.66	1.79	19	19	1	19	386	1	9.9	15.4358	5.45	1.09	#N/A	#N/A	#N/A	#N/A	#N/A	#N/A	#N/A	#N/A	#N/A	#N/A	#N/A	#N/A	#N/A	#N/A	#N/A	#N/A	#N/A	#N/A	#N/A	#N/A	#N/A	#N/A	1.09
MENEZ2	1	MENEZ2	8	b	ever	nev cigs	cigs	0	3	0	-	10	19.9	1.26	0.71	2.24	19	19	1	19	9999	10	19.9	11.6397	14.95	1.26	#N/A	#N/A	#N/A	#N/A	#N/A	#N/A	#N/A	#N/A	#N/A	#N/A	#N/A	#N/A	#N/A	#N/A	#N/A	#N/A	#N/A	#N/A	#N/A	#N/A	#N/A	#N/A	1.26
MENEZ2	1	MENEZ2	9	b	ever	nev cigs	cigs	0	4	0	-	20	999	2.28	1.5	3.49	19	19	1	19	9999	20	70	21.5487	45	2.28	#N/A	#N/A	#N/A	#N/A	#N/A	#N/A	#N/A	#N/A	#N/A	#N/A	#N/A	#N/A	#N/A	#N/A	#N/A	#N/A	#N/A	#N/A	#N/A	#N/A	#N/A	#N/A	2.28
MENEZ3	1	MENEZ3	4	b	ever	nev cigs	cigs	0	2	0	-	1	9.9	0.72	0.48	1.08	20	20	1	20	389	1	9.9	23.3663	5.45	0.72	#N/A	#N/A	#N/A	#N/A	#N/A	#N/A	#N/A	#N/A	#N/A	#N/A	#N/A	#N/A	#N/A	#N/A	#N/A	#N/A	#N/A	#N/A	#N/A	#N/A	#N/A	#N/A	#N/A
MENEZ3	1	MENEZ3	5	b	ever	nev cigs	cigs	0	3	0	-	10	19.9	0.97	0.6	1.56	20	20	1	20	9999	10	19.9	16.83	14.95	0.97	#N/A	#N/A	#N/A	#N/A	#N/A	#N/A	#N/A	#N/A	#N/A	#N/A	#N/A	#N/A	#N/A	#N/A	#N/A	#N/A	#N/A	#N/A	#N/A	#N/A	#N/A	#N/A	#N/A
MENEZ3	1	MENEZ3	6	b	ever	nev cigs	cigs	0	4	0	-	20	999	2.35	1.56	3.56	20	20	1	20	9999	20	70	22.572	45	2.35	#N/A	#N/A	#N/A	#N/A	#N/A	#N/A	#N/A	#N/A	#N/A	#N/A	#N/A	#N/A	#N/A	#N/A	#N/A	#N/A	#N/A	#N/A	#N/A	#N/A	#N/A	#N/A	#N/A
MENEZ4	1	MENEZ4	4	b	ever	nev cigs	cigs	0	2	0	-	1	9.9	1.05	0.58	1.89	21	21	1	21	392	1	9.9	11.0112	5.45	1.05	#N/A	#N/A	#N/A	#N/A	#N/A	#N/A	#N/A	#N/A	#N/A	#N/A	#N/A	#N/A	#N/A	#N/A	#N/A	#N/A	#N/A	#N/A	#N/A	#N/A	#N/A	#N/A	#N/A
MENEZ4	1	MENEZ4	5	b	ever	nev cigs	cigs	0	3	0	-	10	19.9	2.82	1.43	5.56	21	21	1	21	9999	10	19.9	8.33308	14.95	2.82	#N/A	#N/A	#N/A	#N/A	#N/A	#N/A	#N/A	#N/A	#N/A	#N/A	#N/A	#N/A	#N/A	#N/A	#N/A	#N/A	#N/A	#N/A	#N/A	#N/A	#N/A	#N/A	#N/A
MENEZ4	1	MENEZ4	6	b	ever	nev cigs	cigs	0	4	0	-	20	999	2.75	1.36	5.59	21	21	1	21	9999	20	70	7.69074	45	2.75	#N/A	#N/A	#N/A	#N/A	#N/A	#N/A	#N/A	#N/A	#N/A	#N/A	#N/A	#N/A	#N/A	#N/A	#N/A	#N/A	#N/A	#N/A	#N/A	#N/A	#N/A	#N/A	#N/A
MENEZ5	1	MENEZ5	4	b	ever	nev cigs	cigs	0	2	0	-	1	9.9	0.72	0.4	1.31	22	22	1	22	395	1	9.9	10.9183	5.45	0.72	#N/A	#N/A	#N/A	#N/A	#N/A	#N/A	#N/A	#N/A	#N/A	#N/A	#N/A	#N/A	#N/A	#N/A	#N/A	#N/A	#N/A	#N/A	#N/A	#N/A	#N/A	#N/A	#N/A
MENEZ5	1	MENEZ5	5	b	ever	nev cigs	cigs	0	3	0	-	10	19.9	0.95	0.51	1.77	22	22	1	22	9999	10	19.9	9.92405	14.95	0.95	#N/A	#N/A	#N/A	#N/A	#N/A	#N/A	#N/A	#N/A	#N/A	#N/A	#N/A	#N/A	#N/A	#N/A	#N/A	#N/A	#N/A	#N/A	#N/A	#N/A	#N/A	#N/A	#N/A
MENEZ5	1	MENEZ5	6	b	ever	nev cigs	cigs	0	4	0	-	20	999	2.61	1.78	3.81	22	22	1	22	9999	20	70	26.5319	45	2.61	#N/A	#N/A	#N/A	#N/A	#N/A	#N/A	#N/A	#N/A	#N/A	#N/A	#N/A	#N/A	#N/A	#N/A	#N/A	#N/A	#N/A	#N/A	#N/A	#N/A	#N/A	#N/A	#N/A
MENEZ6	1	MENEZ6	4	b	ever	nev cigs	cigs	0	2	0	-	1	9.9	1.68	1.03	2.74	23	23	1	23	398	1	9.9	16.0518	5.45	1.68	#N/A	#N/A	#N/A	#N/A	#N/A	#N/A	#N/A	#N/A	#N/A	#N/A	#N/A	#N/A	#N/A	#N/A	#N/A	#N/A	#N/A	#N/A	#N/A	#N/A	#N/A	#N/A	#N/A
MENEZ6	1	MENEZ6	5	b	ever	nev cigs	cigs	0	3	0	-	10	19.9	2.56	1.5	4.34	23	23	1	23	9999	10	19.9	13.6136	14.95	2.56	#N/A	#N/A	#N/A	#N/A	#N/A	#N/A	#N/A	#N/A	#N/A	#N/A	#N/A	#N/A	#N/A	#N/A	#N/A	#N/A	#N/A	#N/A	#N/A	#N/A	#N/A	#N/A	#N/A
MENEZ6	1	MENEZ6	6	b	ever	nev cigs	cigs	0	4	0	-	20	999	4.67	2.98	7.32	23	23	1	23	9999	20	70	19.0256	45	4.67	#N/A	#N/A	#N/A	#N/A	#N/A	#N/A	#N/A	#N/A	#N/A	#N/A	#N/A	#N/A	#N/A	#N/A	#N/A	#N/A	#N/A	#N/A	#N/A	#N/A	#N/A	#N/A	#N/A
PEREZP	1	PEREZP	2	f	ever	nev cigs	cigs	0	2	0	-	1	10	0.99	0.48	2.05	24	24	1	24	401	1	10	7.29016	5.5	0.99	#N/A	#N/A	#N/A	#N/A	#N/A	#N/A	#N/A	#N/A	#N/A	#N/A	#N/A	#N/A	#N/A	#N/A	#N/A	#N/A	#N/A	#N/A	#N/A	#N/A	#N/A	#N/A	#N/A
PEREZP	1	PEREZP	3	f	ever	nev cigs	cigs	0	3	0	-	11	999	2.82	0.97	8.2	24	24	1	24	9999	11	70	3.3723	40.5	2.82	#N/A	#N/A	#N/A	#N/A	#N/A	#N/A	#N/A	#N/A	#N/A	#N/A	#N/A	#N/A	#N/A	#N/A	#N/A	#N/A	#N/A	#N/A	#N/A	#N/A	#N/A	#N/A	#N/A
SHIN	1	SHIN	11	b	ever	nev cigs	cigs	3	2	0	-	0.1	9.9	1.1	0.5	2.6	25	25	1	25	403	0.1	9.9	5.6532	5	1.1	#N/A	#N/A	#N/A	#N/A	#N/A	#N/A	#N/A	#N/A	#N/A	#N/A	#N/A	#N/A	#N/A	#N/A	#N/A	#N/A	#N/A	#N/A	#N/A	#N/A	#N/A	#N/A	#N/A
SHIN	1	SHIN	12	b	ever	nev cigs	cigs	3	3	0	-	10	19.9	1.6	0.7	3.5	25	25	1	25	9999	10	19.9	5.93209	14.95	1.6	#N/A	#N/A	#N/A	#N/A	#N/A	#N/A	#N/A	#N/A	#N/A	#N/A	#N/A	#N/A	#N/A	#N/A	#N/A	#N/A	#N/A	#N/A	#N/A	#N/A	#N/A	#N/A	#N/A
SHIN	1	SHIN	13	b	ever	nev cigs	cigs	3	4	0	-	20	999	3.2	1.7	6.2	25	25	1	25	9999	20	70	9.17784	45	3.2	#N/A	#N/A	#N/A	#N/A	#N/A	#N/A	#N/A	#N/A	#N/A	#N/A	#N/A	#N/A	#N/A	#N/A	#N/A	#N/A	#N/A	#N/A	#N/A	#N/A	#N/A	#N/A	#N/A
SHIN	1	SHIN	6	b	ever	nev cigs	cigs	0	2	0	-	0.1	9.9	1.24	0.59	2.6	26	26	1	0	9999	0.1	9.9	-1	5	#N/A	#N/A	#N/A	#N/A	#N/A	#N/A	#N/A	#N/A	#N/A	#N/A	#N/A	#N/A	#N/A	#N/A	#N/A	#N/A	#N/A	#N/A	#N/A	#N/A	#N/A	#N/A	#N/A	#N/A
SHIN	1	SHIN	7	b	ever	nev cigs	cigs	0	3	0	-	10	19.9	2.11	1.1	4.03	26	26	1	0	9999	10	19.9	-1	14.95	#N/A	#N/A	#N/A	#N/A	#N/A	#N/A	#N/A	#N/A	#N/A	#N/A	#N/A	#N/A	#N/A	#N/A	#N/A	#N/A	#N/A	#N/A	#N/A	#N/A	#N/A	#N/A	#N/A	#N/A
SHIN	1	SHIN	8	b	ever	nev cigs	cigs	0	4	0	-	20	999	6.64	4.26	10.34	26	26	1	0	9999	20	70	-1	45	#N/A	#N/A	#N/A	#N/A	#N/A	#N/A	#N/A	#N/A	#N/A	#N/A	#N/A	#N/A	#N/A	#N/A	#N/A	#N/A	#N/A	#N/A	#N/A	#N/A	#N/A	#N/A	#N/A	#N/A
SPEIZE	1	SPEIZE	13	m	ever	nev cigs	cigs	1	2	0	-	0.1	20	3.93	0.2	76.05	27	27	1	27	409	0.1	20	0.435374	10.05	3.93	#N/A	#N/A	#N/A	#N/A	#N/A	#N/A	#N/A	#N/A	#N/A	#N/A	#N/A	#N/A	#N/A	#N/A	#N/A	#N/A	#N/A	#N/A	#N/A	#N/A	#N/A	#N/A	#N/A
SPEIZE	1	SPEIZE	14	m	ever	nev cigs	cigs	1	3	0	-	21	40	10.62	0.61	185.9	27	27	1	27	9999	21	40	0.46972	30.5	10.62	#N/A	#N/A	#N/A	#N/A	#N/A	#N/A	#N/A	#N/A	#N/A	#N/A	#N/A	#N/A	#N/A	#N/A	#N/A	#N/A	#N/A	#N/A	#N/A	#N/A	#N/A	#N/A	#N/A
SPEIZE	1	SPEIZE	15	m	ever	nev cigs	cigs	1	4	0	-	41	999	22.66	1.36	377.73	27	27	1	27	9999	41	70	0.485344	55.5	22.66	#N/A	#N/A	#N/A	#N/A	#N/A	#N/A	#N/A	#N/A	#N/A	#N/A	#N/A	#N/A	#N/A	#N/A	#N/A	#N/A	#N/A	#N/A	#N/A	#N/A	#N/A	#N/A	#N/A
SPEIZE	1	SPEIZE	18	f	ever	nev cigs	cigs	1	2	0	-	0.1	20	2.84	0.68	11.88	28	28	1	28	412	0.1	20	1.87787	10.05	2.84	#N/A	#N/A	#N/A	#N/A	#N/A	#N/A	#N/A	#N/A	#N/A	#N/A	#N/A	#N/A	#N/A	#N/A	#N/A	#N/A	#N/A	#N/A	#N/A	#N/A	#N/A	#N/A	#N/A
SPEIZE	1	SPEIZE	19	f	ever	nev cigs	cigs	1	3	0	-	21	40	12.62	4.13	38.56	28	28	1	28	9999	21	40	3.07903	30.5	12.62	#N/A	#N/A	#N/A	#N/A	#N/A	#N/A	#N/A	#N/A	#N/A	#N/A	#N/A	#N/A	#N/A	#N/A	#N/A	#N/A	#N/A	#N/A	#N/A	#N/A	#N/A	#N/A	#N/A
SPEIZE	1	SPEIZE	20	f	ever	nev cigs	cigs	1	4	0	-	41	999	9.46	2.26	39.59	28	28	1	28	9999	41	70	1.87434	55.5	9.46	#N/A	#N/A	#N/A	#N/A	#N/A	#N/A	#N/A	#N/A	#N/A	#N/A	#N/A	#N/A	#N/A	#N/A	#N/A	#N/A	#N/A	#N/A	#N/A	#N/A	#N/A	#N/A	#N/A
WEN	2	LIAW	18	b	curr	nev cigs	cigs	2	2	0	-	1	19	1.6	0.8	3.4	29	29	1	29	415	1	19	7.33952	10	1.6	#N/A	#N/A	#N/A	#N/A	#N/A	#N/A	#N/A	#N/A	#N/A	#N/A	#N/A	#N/A	#N/A	#N/A	#N/A	#N/A	#N/A	#N/A	#N/A	#N/A	#N/A	#N/A	#N/A
WEN	2	LIAW	19	b	curr	nev cigs	cigs	2	3	0	-	20	40	2	1	4.1	29	29	1	29	9999	20	40	7.7181	30	2	#N/A	#N/A	#N/A	#N/A	#N/A	#N/A	#N/A	#N/A	#N/A	#N/A	#N/A	#N/A	#N/A	#N/A	#N/A	#N/A	#N/A	#N/A	#N/A	#N/A	#N/A	#N/A	#N/A
WEN	2	LIAW	20	b	curr	nev cigs	cigs	2	4	0	-	41	999	1.8	0.9	3.8	29	29	1	29	9999	41	70	7.4065	55.5	1.8	#N/A	#N/A	#N/A	#N/A	#N/A	#N/A	#N/A	#N/A	#N/A	#N/A	#N/A	#N/A	#N/A	#N/A	#N/A	#N/A	#N/A	#N/A	#N/A	#N/A	#N/A	#N/A	#N/A
XIAO	1	XIAO	4	b	ever	nev cigs	cigs	0	2	0	-	0.05	19.95	3.2	1.54	6.64	30	30	1	30	418	0.05	19.95	7.19548	10	3.2	#N/A	#N/A	#N/A	#N/A	#N/A	#N/A	#N/A	#N/A	#N/A	#N/A	#N/A	#N/A	#N/A	#N/A	#N/A	#N/A	#N/A	#N/A	#N/A	#N/A	#N/A	#N/A	#N/A
XIAO	1	XIAO	5	b	ever	nev cigs	cigs	0	3	0	-	20	40	7.11	3.1	16.34	30	30	1	30	9999	20	40	5.56138	30	7.11	#N/A	#N/A	#N/A	#N/A	#N/A	#N/A	#N/A	#N/A	#N/A	#N/A	#N/A	#N/A	#N/A	#N/A	#N/A	#N/A	#N/A	#N/A	#N/A	#N/A	#N/A	#N/A	#N/A
XIAO	1	XIAO	6	b	ever	nev cigs	cigs	0	4	0	-	40.05	999	6.48	2.35	17.84	30	30	1	30	9999	40.05	70	3.7397	55.025	6.48	#N/A	#N/A	#N/A	#N/A	#N/A	#N/A	#N/A	#N/A	#N/A	#N/A	#N/A	#N/A	#N/A	#N/A	#N/A	#N/A	#N/A	#N/A	#N/A	#N/A	#N/A	#N/A	#N/A
XU	1	XU	10	m	ever	nev cigs	cigs	13	2	0	-	0.05	14.39	1.07	0.85	1.34	31	31	1	31	421	0.05	14.39	74.1607	7.22	1.07	#N/A	#N/A	#N/A	#N/A	#N/A	#N/A	#N/A	#N/A	#N/A	#N/A	#N/A	#N/A	#N/A	#N/A	#N/A	#N/A	#N/A	#N/A	#N/A	#N/A	#N/A	#N/A	#N/A
XU	1	XU	11	m	ever	nev cigs	cigs	13	3	0	-	14.4	25.99	1.24	1	1.54	31	31	1	31	9999	14.4	25.99	82.4188	20.195	1.24	#N/A	#N/A	#N/A	#N/A	#N/A	#N/A	#N/A	#N/A	#N/A	#N/A	#N/A	#N/A	#N/A	#N/A	#N/A	#N/A	#N/A	#N/A	#N/A	#N/A	#N/A	#N/A	#N/A
XU	1	XU	12	m	ever	nev cigs	cigs	13	4	0	-	26	999	1.43	1.17	1.73	31	31	1	31	9999	26	70	100.448	48	#N/A	1.43	#N/A	#N/A	#N/A	#N/A	#N/A	#N/A	#N/A	#N/A	#N/A	#N/A	#N/A	#N/A	#N/A	#N/A	#N/A	#N/A	#N/A	#N/A	#N/A	#N/A	#N/A	#N/A
XU	1	XU	5	m	ever	nev cigs	cigs	0	2	0	-	0.05	14.39	0.64	0.53	0.78	32	32	1	0	9999	0.05	14.39	-1	7.22	#N/A	#N/A	#N/A	#N/A	#N/A	#N/A	#N/A	#N/A	#N/A	#N/A	#N/A	#N/A	#N/A	#N/A	#N/A	#N/A	#N/A	#N/A	#N/A	#N/A	#N/A	#N/A	#N/A	#N/A
XU	1	XU	6	m	ever	nev cigs	cigs	0	3	0	-	14.4	25.99	0.8	0.67	0.97	32	32	1	0	9999	14.4	25.99	-1	20.195	#N/A	#N/A	#N/A	#N/A	#N/A	#N/A	#N/A	#N/A	#N/A	#N/A	#N/A	#N/A	#N/A	#N/A	#N/A	#N/A	#N/A	#N/A	#N/A	#N/A	#N/A	#N/A	#N/A	#N/A
XU	1	XU	7	m	ever	nev cigs	cigs	0	4	0	-	26	999	1.35	1.15	1.57	32	32	1	0	9999	26	70	-1	48	#N/A	#N/A	#N/A	#N/A	#N/A	#N/A	#N/A	#N/A	#N/A	#N/A	#N/A	#N/A	#N/A	#N/A	#N/A	#N/A	#N/A	#N/A	#N/A	#N/A	#N/A	#N/A	#N/A	#N/A
XU	1	XU	20	f	ever	nev cigs	cigs	13	2	0	-	0.05	14.39	2.27	1.36	3.77	33	33	1	33	427	0.05	14.39	14.781	7.22	2.27	#N/A	#N/A	#N/A	#N/A	#N/A	#N/A	#N/A	#N/A	#N/A	#N/A	#N/A	#N/A	#N/A	#N/A	#N/A	#N/A	#N/A	#N/A	#N/A	#N/A	#N/A	#N/A	#N/A
XU	1	XU	21	f	ever	nev cigs	cigs	13	3	0	-	14.4	25.99	2.75	1.38	5.48	33	33	1	33	9999	14.4	25.99	8.08005	20.195	2.75	#N/A	#N/A	#N/A	#N/A	#N/A	#N/A	#N/A	#N/A	#N/A	#N/A	#N/A	#N/A	#N/A	#N/A	#N/A	#N/A	#N/A	#N/A	#N/A	#N/A	#N/A	#N/A	#N/A
XU	1	XU	22	f	ever	nev cigs	cigs	13	4	0	-	26	999	3.11	1.71	5.65	33	33	1	33	9999	26	70	10.7573	48	3.11	#N/A	#N/A	#N/A	#N/A	#N/A	#N/A	#N/A	#N/A	#N/A	#N/A	#N/A	#N/A	#N/A	#N/A	#N/A	#N/A	#N/A	#N/A	#N/A	#N/A	#N/A	#N/A	#N/A
XU	1	XU	15	f	ever	nev cigs	cigs	0	2	0	-	0.05	14.39	3.17	1.99	5.05	34	34	1	0	9999	0.05	14.39	-1	7.22	#N/A	#N/A	#N/A	#N/A	#N/A	#N/A	#N/A	#N/A	#N/A	#N/A	#N/A	#N/A	#N/A	#N/A	#N/A	#N/A	#N/A	#N/A	#N/A	#N/A	#N/A	#N/A	#N/A	#N/A
XU	1	XU	16	f	ever	nev cigs	cigs	0	3	0	-	14.4	25.99	4.19	2.3	7.64	34	34	1	0	9999	14.4	25.99	-1	20.195	#N/A	#N/A	#N/A	#N/A	#N/A	#N/A	#N/A	#N/A	#N/A	#N/A	#N/A	#N/A	#N/A	#N/A	#N/A	#N/A	#N/A	#N/A	#N/A	#N/A	#N/A	#N/A	#N/A	#N/A
XU	1	XU	17	f	ever	nev cigs	cigs	0	4	0	-	26	999	5.48	3.2	9.4	34	34	1	0	9999	26	70	-1	48	#N/A	#N/A	#N/A	#N/A	#N/A	#N/A	#N/A	#N/A	#N/A	#N/A	#N/A	#N/A	#N/A	#N/A	#N/A	#N/A	#N/A	#N/A	#N/A	#N/A	#N/A	#N/A	#N/A	#N/A
ZIELI2	1	ZIELI2	7	b	ever	nev cigs	cigs	0	2	0	-	1	9	1.07	0.98	1.15	35	35	1	35	433	1	9	600.493	5	#N/A	#N/A	#N/A	#N/A	#N/A	#N/A	1.07	#N/A	#N/A	#N/A	#N/A	#N/A	#N/A	#N/A	#N/A	#N/A	#N/A	#N/A	#N/A	#N/A	#N/A	#N/A	#N/A	#N/A
ZIELI2	1	ZIELI2	8	b	ever	nev cigs	cigs	0	3	0	-	10	19	1.35	1.25	1.44	35	35	1	35	9999	10	19	767.443	14.5	#N/A	#N/A	#N/A	#N/A	#N/A	#N/A	#N/A	#N/A	1.35	#N/A	#N/A	#N/A	#N/A	#N/A	#N/A	#N/A	#N/A	#N/A	#N/A	#N/A	#N/A	#N/A	#N/A	#N/A
ZIELI2	1	ZIELI2	9	b	ever	nev cigs	cigs	0	4	0	-	20	29	1.66	1.55	1.78	35	35	1	35	9999	20	29	802.685	24.5	#N/A	#N/A	#N/A	#N/A	#N/A	#N/A	#N/A	#N/A	1.66	#N/A	#N/A	#N/A	#N/A	#N/A	#N/A	#N/A	#N/A	#N/A	#N/A	#N/A	#N/A	#N/A	#N/A	#N/A
ZIELI2	1	ZIELI2	10	b	ever	nev cigs	cigs	0	5	0	-	30	39	2.12	1.98	2.27	35	35	1	35	9999	30	39	822.484	34.5	#N/A	#N/A	#N/A	#N/A	#N/A	#N/A	#N/A	#N/A	#N/A	2.12	#N/A	#N/A	#N/A	#N/A	#N/A	#N/A	#N/A	#N/A	#N/A	#N/A	#N/A	#N/A	#N/A	#N/A
ZIELI2	1	ZIELI2	11	b	ever	nev cigs	cigs	0	6	0	-	40	999	3.31	3.1	3.53	35	35	1	35	9999	40	70	910.681	55	#N/A	#N/A	#N/A	#N/A	#N/A	#N/A	#N/A	#N/A	#N/A	3.31	#N/A	#N/A	#N/A	#N/A	#N/A	#N/A	#N/A	#N/A	#N/A	#N/A	#N/A	#N/A	#N/A	#N/A
ZIELIN	1	ZIELI1	6	b	ever	nev cigs	cigs	1	2	0	-	1	9	1.26	1.03	1.53	36	36	1	36	438	1	9	98.1306	5	#N/A	1.26	#N/A	#N/A	#N/A	#N/A	#N/A	#N/A	#N/A	#N/A	#N/A	#N/A	#N/A	#N/A	#N/A	#N/A	#N/A	#N/A	#N/A	#N/A	#N/A	#N/A	#N/A	#N/A
ZIELIN	1	ZIELI1	7	b	ever	nev cigs	cigs	1	3	0	-	10	999	2.2	1.93	2.51	36	36	1	36	9999	10	70	222.551	40	#N/A	#N/A	2.2	#N/A	#N/A	#N/A	#N/A	#N/A	#N/A	#N/A	#N/A	#N/A	#N/A	#N/A	#N/A	#N/A	#N/A	#N/A	#N/A	#N/A	#N/A	#N/A	#N/A	#N/A
ZIELIN	1	ZIELI1	3	b	ever	nev cigs	cigs	0	2	0	-	1	9	1.11	0.92	1.34	37	37	1	0	9999	1	9	-1	5	#N/A	#N/A	#N/A	#N/A	#N/A	#N/A	#N/A	#N/A	#N/A	#N/A	#N/A	#N/A	#N/A	#N/A	#N/A	#N/A	#N/A	#N/A	#N/A	#N/A	#N/A	#N/A	#N/A	#N/A
ZIELIN	1	ZIELI1	4	b	ever	nev cigs	cigs	0	3	0	-	10	999	2.41	2.12	2.74	37	37	1	0	9999	10	70	-1	40	#N/A	#N/A	#N/A	#N/A	#N/A	#N/A	#N/A	#N/A	#N/A	#N/A	#N/A	#N/A	#N/A	#N/A	#N/A	#N/A	#N/A	#N/A	#N/A	#N/A	#N/A	#N/A	#N/A	#N/A
Table 1H
IESCOPD - Dose-response sets available for key scheme meta-analysis
Any COPD - Duration of smoking
(Highest priority set listed first for each study)
		Study description:Principal/s
		Principal	Subsidiar	Total		Eligible
Number of Study x Sex sets		2	1	3		3											Template block									Individual points with differing symbol sizes (no lines)
																	Change yellow cells, and replace $454, $455, $457									1.13575	2.27151	3.40726	4.54301	5.67877	6.81452	7.95028	9.08603	10.2218		458	467
																										2	3	4	5	6	7	8	9	10	11	1	2	3	9999	9999	9999	9999	9999	9999	9999	9999	9999	9999	9999
REFGP	PRINC	REF	NRR	SEX	SMKSTA	UNEXP	PROD	ADJ	DOSER	UNEXLO	UNEXHI	EXPLO	EXPHI	RR	RRL	RRU	two ways of finding start of new block		check they agree	remove repeats within study x sex and subsid(3)	block start	EXPLO	EXPHI	Wt	Midpoint (X axis)											458	463	465	9999	9999	9999	9999	9999	9999	9999	9999	9999	9999	9999
																						1	70	11.3575		1st decile	2nd decile	3rd decile	4th decile	5th decile	6th decile	7th decile	8th decile	9th decile	10th decile	BEST m	WEISS m	LIAW b
BEST	1	BEST	43	m	curr	nev any	cigs only	1	2	0	-	1	9	9.52	2.69	33.75	1	1	1	1	458	1	9	2.40164	5	#N/A	#N/A	9.52	#N/A	#N/A	#N/A	#N/A	#N/A	#N/A	#N/A	9.52	#N/A	#N/A	#N/A	#N/A	#N/A	#N/A	#N/A	#N/A	#N/A	#N/A	#N/A	#N/A	#N/A
BEST	1	BEST	44	m	curr	nev any	cigs only	1	3	0	-	10	19	6.67	1.88	23.62	1	1	1	1	9999	10	19	2.39901	14.5	#N/A	#N/A	6.67	#N/A	#N/A	#N/A	#N/A	#N/A	#N/A	#N/A	6.67	#N/A	#N/A	#N/A	#N/A	#N/A	#N/A	#N/A	#N/A	#N/A	#N/A	#N/A	#N/A	#N/A
BEST	1	BEST	45	m	curr	nev any	cigs only	1	4	0	-	20	29	8.7	3.02	25.06	1	1	1	1	9999	20	29	3.43177	24.5	#N/A	#N/A	#N/A	8.7	#N/A	#N/A	#N/A	#N/A	#N/A	#N/A	8.7	#N/A	#N/A	#N/A	#N/A	#N/A	#N/A	#N/A	#N/A	#N/A	#N/A	#N/A	#N/A	#N/A
BEST	1	BEST	46	m	curr	nev any	cigs only	1	5	0	-	30	39	12.9	5.21	31.96	1	1	1	1	9999	30	39	4.67011	34.5	#N/A	#N/A	#N/A	#N/A	12.9	#N/A	#N/A	#N/A	#N/A	#N/A	12.9	#N/A	#N/A	#N/A	#N/A	#N/A	#N/A	#N/A	#N/A	#N/A	#N/A	#N/A	#N/A	#N/A
BEST	1	BEST	47	m	curr	nev any	cigs only	1	6	0	-	40	999	7.5	3.23	17.42	1	1	1	1	9999	40	70	5.4111	55	#N/A	#N/A	#N/A	#N/A	7.5	#N/A	#N/A	#N/A	#N/A	#N/A	7.5	#N/A	#N/A	#N/A	#N/A	#N/A	#N/A	#N/A	#N/A	#N/A	#N/A	#N/A	#N/A	#N/A
WEISS	1	WEISS	11	m	curr	nev any	cigs only	0	2	0	-	1	39	2.83	0.53	15.01	2	2	1	2	463	1	39	1.37445	20	#N/A	2.83	#N/A	#N/A	#N/A	#N/A	#N/A	#N/A	#N/A	#N/A	#N/A	2.83	#N/A	#N/A	#N/A	#N/A	#N/A	#N/A	#N/A	#N/A	#N/A	#N/A	#N/A	#N/A
WEISS	1	WEISS	12	m	curr	nev any	cigs only	0	3	0	-	40	999	5.33	1.15	24.7	2	2	1	2	9999	40	70	1.63349	55	#N/A	5.33	#N/A	#N/A	#N/A	#N/A	#N/A	#N/A	#N/A	#N/A	#N/A	5.33	#N/A	#N/A	#N/A	#N/A	#N/A	#N/A	#N/A	#N/A	#N/A	#N/A	#N/A	#N/A
WEN	2	LIAW	8	b	curr	nev cigs	cigs	2	2	0	-	1	20	1.8	0.7	4.8	3	3	1	3	465	1	20	4.14537	10.5	#N/A	#N/A	#N/A	1.8	#N/A	#N/A	#N/A	#N/A	#N/A	#N/A	#N/A	#N/A	1.8	#N/A	#N/A	#N/A	#N/A	#N/A	#N/A	#N/A	#N/A	#N/A	#N/A	#N/A
WEN	2	LIAW	9	b	curr	nev cigs	cigs	2	3	0	-	21	30	2.3	0.7	7.1	3	3	1	3	9999	21	30	2.8628	25.5	#N/A	#N/A	2.3	#N/A	#N/A	#N/A	#N/A	#N/A	#N/A	#N/A	#N/A	#N/A	2.3	#N/A	#N/A	#N/A	#N/A	#N/A	#N/A	#N/A	#N/A	#N/A	#N/A	#N/A
WEN	2	LIAW	10	b	curr	nev cigs	cigs	2	4	0	-	31	999	1.8	1	3.2	3	3	1	3	9999	31	70	11.3575	50.5	#N/A	#N/A	#N/A	#N/A	#N/A	#N/A	#N/A	#N/A	#N/A	1.8	#N/A	#N/A	1.8	#N/A	#N/A	#N/A	#N/A	#N/A	#N/A	#N/A	#N/A	#N/A	#N/A	#N/A
Table 1I
IESCOPD - Dose-response sets available for key scheme meta-analysis
Any COPD - Duration of quitting (vs never)
(Highest priority set listed first for each study)
		Study description:Principal/s
		Principal	Subsidiar	Total		Eligible
Number of Study x Sex sets		8	2	10		10											Template block									Individual points with differing symbol sizes (no lines)
																	Change yellow cells, and replace $480, $481, $483									9.3465	18.693	28.0395	37.386	46.7325	56.079	65.4255	74.772	84.1185		484	526
																										2	3	4	5	6	7	8	9	10	11	1	5	7	9	10	11	12	13	14	15	9999	9999	9999	9999
REFGP	PRINC	REF	NRR	SEX	SMKSTA	UNEXP	PROD	ADJ	DOSER	UNEXLO	UNEXHI	EXPLO	EXPHI	RR	RRL	RRU	two ways of finding start of new block		check they agree	remove repeats within study x sex and subsid(3)	block start	EXPLO	EXPHI	Wt	Midpoint (X axis)											484	496	502	506	508	510	513	519	522	525	9999	9999	9999	9999
																						1	50	93.465		1st decile	2nd decile	3rd decile	4th decile	5th decile	6th decile	7th decile	8th decile	9th decile	10th decile	DEAN1 m	DEAN1 f	FORAST f	HUHTI2 m	HUHTI2 f	JACOBS m	KAHN m	KRZYZA m	KRZYZA f	MANNI2 b
DEAN1	1	DEAN1	49	m	ex	nev any	cigs only	1	2	0	-	9	999	1.82	1.16	2.86	1	1	1	1	484	9	50	18.8693	29.5	#N/A	#N/A	1.82	#N/A	#N/A	#N/A	#N/A	#N/A	#N/A	#N/A	1.82	#N/A	#N/A	#N/A	#N/A	#N/A	#N/A	#N/A	#N/A	#N/A	#N/A	#N/A	#N/A	#N/A
DEAN1	1	DEAN1	50	m	ex	nev any	cigs only	1	3	0	-	5	8	2.52	1.3	4.87	1	1	1	1	9999	5	8	8.80903	6.5	2.52	#N/A	#N/A	#N/A	#N/A	#N/A	#N/A	#N/A	#N/A	#N/A	2.52	#N/A	#N/A	#N/A	#N/A	#N/A	#N/A	#N/A	#N/A	#N/A	#N/A	#N/A	#N/A	#N/A
DEAN1	1	DEAN1	51	m	ex	nev any	cigs only	1	4	0	-	1	4	2.27	1.33	3.88	1	1	1	1	9999	1	4	13.4047	2.5	#N/A	2.27	#N/A	#N/A	#N/A	#N/A	#N/A	#N/A	#N/A	#N/A	2.27	#N/A	#N/A	#N/A	#N/A	#N/A	#N/A	#N/A	#N/A	#N/A	#N/A	#N/A	#N/A	#N/A
DEAN1	1	DEAN1	39	m	ex	nev any	cigs only	0	2	0	-	9	999	3	1.9	4.72	2	2	1	0	9999	9	50	-1	29.5	#N/A	#N/A	#N/A	#N/A	#N/A	#N/A	#N/A	#N/A	#N/A	#N/A	#N/A	#N/A	#N/A	#N/A	#N/A	#N/A	#N/A	#N/A	#N/A	#N/A	#N/A	#N/A	#N/A	#N/A
DEAN1	1	DEAN1	40	m	ex	nev any	cigs only	0	3	0	-	5	8	3.79	1.96	7.32	2	2	1	0	9999	5	8	-1	6.5	#N/A	#N/A	#N/A	#N/A	#N/A	#N/A	#N/A	#N/A	#N/A	#N/A	#N/A	#N/A	#N/A	#N/A	#N/A	#N/A	#N/A	#N/A	#N/A	#N/A	#N/A	#N/A	#N/A	#N/A
DEAN1	1	DEAN1	41	m	ex	nev any	cigs only	0	4	0	-	1	4	2.55	1.49	4.36	2	2	1	0	9999	1	4	-1	2.5	#N/A	#N/A	#N/A	#N/A	#N/A	#N/A	#N/A	#N/A	#N/A	#N/A	#N/A	#N/A	#N/A	#N/A	#N/A	#N/A	#N/A	#N/A	#N/A	#N/A	#N/A	#N/A	#N/A	#N/A
DEAN1	1	DEAN1	54	m	ex	nev any	any	1	2	0	-	9	999	1.88	1.25	2.84	3	3	1	0	9999	9	50	-1	29.5	#N/A	#N/A	#N/A	#N/A	#N/A	#N/A	#N/A	#N/A	#N/A	#N/A	#N/A	#N/A	#N/A	#N/A	#N/A	#N/A	#N/A	#N/A	#N/A	#N/A	#N/A	#N/A	#N/A	#N/A
DEAN1	1	DEAN1	55	m	ex	nev any	any	1	3	0	-	5	8	2.12	1.17	3.82	3	3	1	0	9999	5	8	-1	6.5	#N/A	#N/A	#N/A	#N/A	#N/A	#N/A	#N/A	#N/A	#N/A	#N/A	#N/A	#N/A	#N/A	#N/A	#N/A	#N/A	#N/A	#N/A	#N/A	#N/A	#N/A	#N/A	#N/A	#N/A
DEAN1	1	DEAN1	56	m	ex	nev any	any	1	4	0	-	1	4	2.22	1.39	3.55	3	3	1	0	9999	1	4	-1	2.5	#N/A	#N/A	#N/A	#N/A	#N/A	#N/A	#N/A	#N/A	#N/A	#N/A	#N/A	#N/A	#N/A	#N/A	#N/A	#N/A	#N/A	#N/A	#N/A	#N/A	#N/A	#N/A	#N/A	#N/A
DEAN1	1	DEAN1	44	m	ex	nev any	any	0	2	0	-	9	999	3.24	2.15	4.91	4	4	1	0	9999	9	50	-1	29.5	#N/A	#N/A	#N/A	#N/A	#N/A	#N/A	#N/A	#N/A	#N/A	#N/A	#N/A	#N/A	#N/A	#N/A	#N/A	#N/A	#N/A	#N/A	#N/A	#N/A	#N/A	#N/A	#N/A	#N/A
DEAN1	1	DEAN1	45	m	ex	nev any	any	0	3	0	-	5	8	3.08	1.7	5.55	4	4	1	0	9999	5	8	-1	6.5	#N/A	#N/A	#N/A	#N/A	#N/A	#N/A	#N/A	#N/A	#N/A	#N/A	#N/A	#N/A	#N/A	#N/A	#N/A	#N/A	#N/A	#N/A	#N/A	#N/A	#N/A	#N/A	#N/A	#N/A
DEAN1	1	DEAN1	46	m	ex	nev any	any	0	4	0	-	1	4	2.66	1.66	4.26	4	4	1	0	9999	1	4	-1	2.5	#N/A	#N/A	#N/A	#N/A	#N/A	#N/A	#N/A	#N/A	#N/A	#N/A	#N/A	#N/A	#N/A	#N/A	#N/A	#N/A	#N/A	#N/A	#N/A	#N/A	#N/A	#N/A	#N/A	#N/A
DEAN1	1	DEAN1	84	f	ex	nev any	cigs only	1	2	0	-	9	999	1.99	1.13	3.52	5	5	1	5	496	9	50	11.9018	29.5	#N/A	1.99	#N/A	#N/A	#N/A	#N/A	#N/A	#N/A	#N/A	#N/A	#N/A	1.99	#N/A	#N/A	#N/A	#N/A	#N/A	#N/A	#N/A	#N/A	#N/A	#N/A	#N/A	#N/A
DEAN1	1	DEAN1	85	f	ex	nev any	cigs only	1	3	0	-	5	8	2.64	1.09	6.37	5	5	1	5	9999	5	8	4.93014	6.5	2.64	#N/A	#N/A	#N/A	#N/A	#N/A	#N/A	#N/A	#N/A	#N/A	#N/A	2.64	#N/A	#N/A	#N/A	#N/A	#N/A	#N/A	#N/A	#N/A	#N/A	#N/A	#N/A	#N/A
DEAN1	1	DEAN1	86	f	ex	nev any	cigs only	1	4	0	-	1	4	1.26	0.57	2.77	5	5	1	5	9999	1	4	6.14768	2.5	1.26	#N/A	#N/A	#N/A	#N/A	#N/A	#N/A	#N/A	#N/A	#N/A	#N/A	1.26	#N/A	#N/A	#N/A	#N/A	#N/A	#N/A	#N/A	#N/A	#N/A	#N/A	#N/A	#N/A
DEAN1	1	DEAN1	79	f	ex	nev any	cigs only	0	2	0	-	9	999	1.69	0.95	2.98	6	6	1	0	9999	9	50	-1	29.5	#N/A	#N/A	#N/A	#N/A	#N/A	#N/A	#N/A	#N/A	#N/A	#N/A	#N/A	#N/A	#N/A	#N/A	#N/A	#N/A	#N/A	#N/A	#N/A	#N/A	#N/A	#N/A	#N/A	#N/A
DEAN1	1	DEAN1	80	f	ex	nev any	cigs only	0	3	0	-	5	8	2.02	0.84	4.88	6	6	1	0	9999	5	8	-1	6.5	#N/A	#N/A	#N/A	#N/A	#N/A	#N/A	#N/A	#N/A	#N/A	#N/A	#N/A	#N/A	#N/A	#N/A	#N/A	#N/A	#N/A	#N/A	#N/A	#N/A	#N/A	#N/A	#N/A	#N/A
DEAN1	1	DEAN1	81	f	ex	nev any	cigs only	0	4	0	-	1	4	0.82	0.37	1.79	6	6	1	0	9999	1	4	-1	2.5	#N/A	#N/A	#N/A	#N/A	#N/A	#N/A	#N/A	#N/A	#N/A	#N/A	#N/A	#N/A	#N/A	#N/A	#N/A	#N/A	#N/A	#N/A	#N/A	#N/A	#N/A	#N/A	#N/A	#N/A
FORAST	1	FORAST	10	f	ex	nev cigs	cigs	1	2	0	-	11	999	1.41	0.8	2.48	7	7	1	7	502	11	50	12.0039	30.5	#N/A	1.41	#N/A	#N/A	#N/A	#N/A	#N/A	#N/A	#N/A	#N/A	#N/A	#N/A	1.41	#N/A	#N/A	#N/A	#N/A	#N/A	#N/A	#N/A	#N/A	#N/A	#N/A	#N/A
FORAST	1	FORAST	11	f	ex	nev cigs	cigs	1	3	0	-	1	10	3.99	2.16	7.34	7	7	1	7	9999	1	10	10.2693	5.5	#N/A	3.99	#N/A	#N/A	#N/A	#N/A	#N/A	#N/A	#N/A	#N/A	#N/A	#N/A	3.99	#N/A	#N/A	#N/A	#N/A	#N/A	#N/A	#N/A	#N/A	#N/A	#N/A	#N/A
FORAST	1	FORAST	7	f	ex	nev cigs	cigs	0	2	0	-	11	999	1.34	0.76	2.37	8	8	1	0	9999	11	50	-1	30.5	#N/A	#N/A	#N/A	#N/A	#N/A	#N/A	#N/A	#N/A	#N/A	#N/A	#N/A	#N/A	#N/A	#N/A	#N/A	#N/A	#N/A	#N/A	#N/A	#N/A	#N/A	#N/A	#N/A	#N/A
FORAST	1	FORAST	8	f	ex	nev cigs	cigs	0	3	0	-	1	10	3.49	1.92	6.37	8	8	1	0	9999	1	10	-1	5.5	#N/A	#N/A	#N/A	#N/A	#N/A	#N/A	#N/A	#N/A	#N/A	#N/A	#N/A	#N/A	#N/A	#N/A	#N/A	#N/A	#N/A	#N/A	#N/A	#N/A	#N/A	#N/A	#N/A	#N/A
HUHTI1	2	HUHTI2	7	m	ex	nev any	any	0	2	0	-	10	999	10.99	0.61	198.22	9	9	1	9	506	10	50	0.459355	30	10.99	#N/A	#N/A	#N/A	#N/A	#N/A	#N/A	#N/A	#N/A	#N/A	#N/A	#N/A	#N/A	10.99	#N/A	#N/A	#N/A	#N/A	#N/A	#N/A	#N/A	#N/A	#N/A	#N/A
HUHTI1	2	HUHTI2	8	m	ex	nev any	any	0	3	0	-	1	9	17	0.94	307.88	9	9	1	9	9999	1	9	0.458101	5	17	#N/A	#N/A	#N/A	#N/A	#N/A	#N/A	#N/A	#N/A	#N/A	#N/A	#N/A	#N/A	17	#N/A	#N/A	#N/A	#N/A	#N/A	#N/A	#N/A	#N/A	#N/A	#N/A
HUHTI1	2	HUHTI2	10	f	ex	nev any	any	0	2	0	-	10	999	1.51	0.19	12.01	10	10	1	10	508	10	50	0.893715	30	1.51	#N/A	#N/A	#N/A	#N/A	#N/A	#N/A	#N/A	#N/A	#N/A	#N/A	#N/A	#N/A	#N/A	1.51	#N/A	#N/A	#N/A	#N/A	#N/A	#N/A	#N/A	#N/A	#N/A
HUHTI1	2	HUHTI2	11	f	ex	nev any	any	0	3	0	-	1	9	2.65	0.32	21.72	10	10	1	10	9999	1	9	0.863796	5	2.65	#N/A	#N/A	#N/A	#N/A	#N/A	#N/A	#N/A	#N/A	#N/A	#N/A	#N/A	#N/A	#N/A	2.65	#N/A	#N/A	#N/A	#N/A	#N/A	#N/A	#N/A	#N/A	#N/A
JACOBS	1	JACOBS	7	m	ex	nev cigs	cigs	2	2	0	-	10	999	1.43	0.58	3.5	11	11	1	11	510	10	50	4.7558	30	1.43	#N/A	#N/A	#N/A	#N/A	#N/A	#N/A	#N/A	#N/A	#N/A	#N/A	#N/A	#N/A	#N/A	#N/A	1.43	#N/A	#N/A	#N/A	#N/A	#N/A	#N/A	#N/A	#N/A
JACOBS	1	JACOBS	8	m	ex	nev cigs	cigs	2	3	0	-	1	9	3.43	1.92	6.12	11	11	1	11	9999	1	9	11.4344	5	#N/A	3.43	#N/A	#N/A	#N/A	#N/A	#N/A	#N/A	#N/A	#N/A	#N/A	#N/A	#N/A	#N/A	#N/A	3.43	#N/A	#N/A	#N/A	#N/A	#N/A	#N/A	#N/A	#N/A
JACOBS	1	JACOBS	9	m	ex	nev cigs	cigs	2	4	0	-	0.1	0.9	3.86	1.76	8.47	11	11	1	11	9999	0.1	0.9	6.22421	0.5	3.86	#N/A	#N/A	#N/A	#N/A	#N/A	#N/A	#N/A	#N/A	#N/A	#N/A	#N/A	#N/A	#N/A	#N/A	3.86	#N/A	#N/A	#N/A	#N/A	#N/A	#N/A	#N/A	#N/A
KAHN	1	KAHN	24	m	ex	nev any	cigs	2	2	0	-	40	999	1.6	1.1	2.1	12	12	1	12	513	40	50	36.7492	45	#N/A	#N/A	#N/A	1.6	#N/A	#N/A	#N/A	#N/A	#N/A	#N/A	#N/A	#N/A	#N/A	#N/A	#N/A	#N/A	1.6	#N/A	#N/A	#N/A	#N/A	#N/A	#N/A	#N/A
KAHN	1	KAHN	25	m	ex	nev any	cigs	2	3	0	-	30	39	2.4	1.9	3.1	12	12	1	12	9999	30	39	64.1158	34.5	#N/A	#N/A	#N/A	#N/A	#N/A	#N/A	2.4	#N/A	#N/A	#N/A	#N/A	#N/A	#N/A	#N/A	#N/A	#N/A	2.4	#N/A	#N/A	#N/A	#N/A	#N/A	#N/A	#N/A
KAHN	1	KAHN	26	m	ex	nev any	cigs	2	4	0	-	20	29	3.5	2.8	4.2	12	12	1	12	9999	20	29	93.465	24.5	#N/A	#N/A	#N/A	#N/A	#N/A	#N/A	#N/A	#N/A	#N/A	3.5	#N/A	#N/A	#N/A	#N/A	#N/A	#N/A	3.5	#N/A	#N/A	#N/A	#N/A	#N/A	#N/A	#N/A
KAHN	1	KAHN	27	m	ex	nev any	cigs	2	5	0	-	10	19	7.8	6.3	9.7	12	12	1	12	9999	10	19	82.4976	14.5	#N/A	#N/A	#N/A	#N/A	#N/A	#N/A	#N/A	#N/A	7.8	#N/A	#N/A	#N/A	#N/A	#N/A	#N/A	#N/A	7.8	#N/A	#N/A	#N/A	#N/A	#N/A	#N/A	#N/A
KAHN	1	KAHN	28	m	ex	nev any	cigs	2	6	0	-	5	9	16.5	10.9	24.9	12	12	1	12	9999	5	9	22.5157	7	#N/A	#N/A	16.5	#N/A	#N/A	#N/A	#N/A	#N/A	#N/A	#N/A	#N/A	#N/A	#N/A	#N/A	#N/A	#N/A	16.5	#N/A	#N/A	#N/A	#N/A	#N/A	#N/A	#N/A
KAHN	1	KAHN	29	m	ex	nev any	cigs	2	7	0	-	1	4	24.1	11.2	51.8	12	12	1	12	9999	1	4	6.55142	2.5	24.1	#N/A	#N/A	#N/A	#N/A	#N/A	#N/A	#N/A	#N/A	#N/A	#N/A	#N/A	#N/A	#N/A	#N/A	#N/A	24.1	#N/A	#N/A	#N/A	#N/A	#N/A	#N/A	#N/A
KRZYZA	1	KRZYZA	13	m	ex	nev cigs	cigs	1	2	0	-	14	999	2.03	0.65	6.35	13	13	1	13	519	14	50	2.95786	32	2.03	#N/A	#N/A	#N/A	#N/A	#N/A	#N/A	#N/A	#N/A	#N/A	#N/A	#N/A	#N/A	#N/A	#N/A	#N/A	#N/A	2.03	#N/A	#N/A	#N/A	#N/A	#N/A	#N/A
KRZYZA	1	KRZYZA	14	m	ex	nev cigs	cigs	1	3	0	-	9	13	2.57	0.7	9.41	13	13	1	13	9999	9	13	2.27577	11	2.57	#N/A	#N/A	#N/A	#N/A	#N/A	#N/A	#N/A	#N/A	#N/A	#N/A	#N/A	#N/A	#N/A	#N/A	#N/A	#N/A	2.57	#N/A	#N/A	#N/A	#N/A	#N/A	#N/A
KRZYZA	1	KRZYZA	15	m	ex	nev cigs	cigs	1	4	0	-	1	8	3.38	1.21	9.41	13	13	1	13	9999	1	8	3.65225	4.5	3.38	#N/A	#N/A	#N/A	#N/A	#N/A	#N/A	#N/A	#N/A	#N/A	#N/A	#N/A	#N/A	#N/A	#N/A	#N/A	#N/A	3.38	#N/A	#N/A	#N/A	#N/A	#N/A	#N/A
KRZYZA	1	KRZYZA	18	f	ex	nev cigs	cigs	1	2	0	-	14	999	0.67	0.06	7.02	14	14	1	14	522	14	50	0.677557	32	0.67	#N/A	#N/A	#N/A	#N/A	#N/A	#N/A	#N/A	#N/A	#N/A	#N/A	#N/A	#N/A	#N/A	#N/A	#N/A	#N/A	#N/A	0.67	#N/A	#N/A	#N/A	#N/A	#N/A
KRZYZA	1	KRZYZA	19	f	ex	nev cigs	cigs	1	3	0	-	9	13	0.74	0.05	11.54	14	14	1	14	9999	9	13	0.518932	11	0.74	#N/A	#N/A	#N/A	#N/A	#N/A	#N/A	#N/A	#N/A	#N/A	#N/A	#N/A	#N/A	#N/A	#N/A	#N/A	#N/A	#N/A	0.74	#N/A	#N/A	#N/A	#N/A	#N/A
KRZYZA	1	KRZYZA	20	f	ex	nev cigs	cigs	1	4	0	-	1	8	2.3	0.79	6.74	14	14	1	14	9999	1	8	3.34345	4.5	2.3	#N/A	#N/A	#N/A	#N/A	#N/A	#N/A	#N/A	#N/A	#N/A	#N/A	#N/A	#N/A	#N/A	#N/A	#N/A	#N/A	#N/A	2.3	#N/A	#N/A	#N/A	#N/A	#N/A
MANNI2	1	MANNI2	9	b	ex	nev any	any	1	2	0	-	10	999	1.26	0.89	1.78	15	15	1	15	525	10	50	31.982	30	#N/A	#N/A	#N/A	1.26	#N/A	#N/A	#N/A	#N/A	#N/A	#N/A	#N/A	#N/A	#N/A	#N/A	#N/A	#N/A	#N/A	#N/A	#N/A	1.26	#N/A	#N/A	#N/A	#N/A
MANNI2	1	MANNI2	10	b	ex	nev any	any	1	3	0	-	1	9	2.32	1.82	2.97	15	15	1	15	9999	1	9	64.0694	5	#N/A	#N/A	#N/A	#N/A	#N/A	#N/A	2.32	#N/A	#N/A	#N/A	#N/A	#N/A	#N/A	#N/A	#N/A	#N/A	#N/A	#N/A	#N/A	2.32	#N/A	#N/A	#N/A	#N/A
Table 1I
IESCOPD - Dose-response sets available for key scheme meta-analysis
Any COPD - Duration of quitting (vs current)
(Highest priority set listed first for each study)
		Study description:Principal/s
		Principal	Subsidiar	Total		Eligible
Number of Study x Sex sets		7	2	9		9											Template block									Individual points with differing symbol sizes (no lines)
																	Change yellow cells, and replace $539, $540, $542									7.87119	15.7424	23.6136	31.4848	39.3559	47.2271	55.0983	62.9695	70.8407		543	579
																										2	3	4	5	6	7	8	9	10	11	1	5	7	9	10	11	12	13	14	9999
REFGP	PRINC	REF	NRR	SEX	SMKSTA	UNEXP	PROD	ADJ	DOSER	UNEXLO	UNEXHI	EXPLO	EXPHI	RR	RRL	RRU	two ways of finding start of new block		check they agree	remove repeats within study x sex and subsid(3)	block start	EXPLO	EXPHI	Wt	Midpoint (X axis)											543	555	561	565	567	569	572	575	578	9999
																						1	50	78.7119		1st decile	2nd decile	3rd decile	4th decile	5th decile	6th decile	7th decile	8th decile	9th decile	10th decile	DEAN1 m	DEAN1 f	FORAST f	HUHTI2 m	HUHTI2 f	JACOBS m	KRZYZA m	KRZYZA f	MANNI2 b
DEAN1	1	DEAN1	99	m	ex	curr cigs	cigs only	1	2	0	-	1	4	0.82	0.51	1.31	1	1	1	1	543	1	4	17.266	2.5	#N/A	#N/A	0.82	#N/A	#N/A	#N/A	#N/A	#N/A	#N/A	#N/A	0.82	#N/A	#N/A	#N/A	#N/A	#N/A	#N/A	#N/A	#N/A	#N/A
DEAN1	1	DEAN1	100	m	ex	curr cigs	cigs only	1	3	0	-	5	8	0.9	0.49	1.67	1	1	1	1	9999	5	8	10.22	6.5	#N/A	0.9	#N/A	#N/A	#N/A	#N/A	#N/A	#N/A	#N/A	#N/A	0.9	#N/A	#N/A	#N/A	#N/A	#N/A	#N/A	#N/A	#N/A	#N/A
DEAN1	1	DEAN1	101	m	ex	curr cigs	cigs only	1	4	0	-	9	999	0.65	0.45	0.95	1	1	1	1	9999	9	50	27.5211	29.5	#N/A	#N/A	#N/A	0.65	#N/A	#N/A	#N/A	#N/A	#N/A	#N/A	0.65	#N/A	#N/A	#N/A	#N/A	#N/A	#N/A	#N/A	#N/A	#N/A
DEAN1	1	DEAN1	89	m	ex	curr cigs	cigs only	0	2	0	-	1	4	0.92	0.58	1.47	2	2	1	0	9999	1	4	-1	2.5	#N/A	#N/A	#N/A	#N/A	#N/A	#N/A	#N/A	#N/A	#N/A	#N/A	#N/A	#N/A	#N/A	#N/A	#N/A	#N/A	#N/A	#N/A	#N/A	#N/A
DEAN1	1	DEAN1	90	m	ex	curr cigs	cigs only	0	3	0	-	5	8	1.36	0.74	2.5	2	2	1	0	9999	5	8	-1	6.5	#N/A	#N/A	#N/A	#N/A	#N/A	#N/A	#N/A	#N/A	#N/A	#N/A	#N/A	#N/A	#N/A	#N/A	#N/A	#N/A	#N/A	#N/A	#N/A	#N/A
DEAN1	1	DEAN1	91	m	ex	curr cigs	cigs only	0	4	0	-	9	999	1.08	0.75	1.56	2	2	1	0	9999	9	50	-1	29.5	#N/A	#N/A	#N/A	#N/A	#N/A	#N/A	#N/A	#N/A	#N/A	#N/A	#N/A	#N/A	#N/A	#N/A	#N/A	#N/A	#N/A	#N/A	#N/A	#N/A
DEAN1	1	DEAN1	104	m	ex	curr any	any	1	2	0	-	1	4	0.99	0.68	1.46	3	3	1	0	9999	1	4	-1	2.5	#N/A	#N/A	#N/A	#N/A	#N/A	#N/A	#N/A	#N/A	#N/A	#N/A	#N/A	#N/A	#N/A	#N/A	#N/A	#N/A	#N/A	#N/A	#N/A	#N/A
DEAN1	1	DEAN1	105	m	ex	curr any	any	1	3	0	-	5	8	0.95	0.56	1.61	3	3	1	0	9999	5	8	-1	6.5	#N/A	#N/A	#N/A	#N/A	#N/A	#N/A	#N/A	#N/A	#N/A	#N/A	#N/A	#N/A	#N/A	#N/A	#N/A	#N/A	#N/A	#N/A	#N/A	#N/A
DEAN1	1	DEAN1	106	m	ex	curr any	any	1	4	0	-	9	999	0.84	0.62	1.15	3	3	1	0	9999	9	50	-1	29.5	#N/A	#N/A	#N/A	#N/A	#N/A	#N/A	#N/A	#N/A	#N/A	#N/A	#N/A	#N/A	#N/A	#N/A	#N/A	#N/A	#N/A	#N/A	#N/A	#N/A
DEAN1	1	DEAN1	94	m	ex	curr any	any	0	2	0	-	1	4	1.09	0.75	1.6	4	4	1	0	9999	1	4	-1	2.5	#N/A	#N/A	#N/A	#N/A	#N/A	#N/A	#N/A	#N/A	#N/A	#N/A	#N/A	#N/A	#N/A	#N/A	#N/A	#N/A	#N/A	#N/A	#N/A	#N/A
DEAN1	1	DEAN1	95	m	ex	curr any	any	0	3	0	-	5	8	1.26	0.75	2.13	4	4	1	0	9999	5	8	-1	6.5	#N/A	#N/A	#N/A	#N/A	#N/A	#N/A	#N/A	#N/A	#N/A	#N/A	#N/A	#N/A	#N/A	#N/A	#N/A	#N/A	#N/A	#N/A	#N/A	#N/A
DEAN1	1	DEAN1	96	m	ex	curr any	any	0	4	0	-	9	999	1.33	0.98	1.81	4	4	1	0	9999	9	50	-1	29.5	#N/A	#N/A	#N/A	#N/A	#N/A	#N/A	#N/A	#N/A	#N/A	#N/A	#N/A	#N/A	#N/A	#N/A	#N/A	#N/A	#N/A	#N/A	#N/A	#N/A
DEAN1	1	DEAN1	114	f	ex	curr cigs	cigs only	1	2	0	-	1	4	0.64	0.29	1.4	5	5	1	5	555	1	4	6.19948	2.5	0.64	#N/A	#N/A	#N/A	#N/A	#N/A	#N/A	#N/A	#N/A	#N/A	#N/A	0.64	#N/A	#N/A	#N/A	#N/A	#N/A	#N/A	#N/A	#N/A
DEAN1	1	DEAN1	115	f	ex	curr cigs	cigs only	1	3	0	-	5	8	1.34	0.56	3.22	5	5	1	5	9999	5	8	5.02201	6.5	1.34	#N/A	#N/A	#N/A	#N/A	#N/A	#N/A	#N/A	#N/A	#N/A	#N/A	1.34	#N/A	#N/A	#N/A	#N/A	#N/A	#N/A	#N/A	#N/A
DEAN1	1	DEAN1	116	f	ex	curr cigs	cigs only	1	4	0	-	9	999	1.01	0.58	1.76	5	5	1	5	9999	9	50	12.4703	29.5	#N/A	1.01	#N/A	#N/A	#N/A	#N/A	#N/A	#N/A	#N/A	#N/A	#N/A	1.01	#N/A	#N/A	#N/A	#N/A	#N/A	#N/A	#N/A	#N/A
DEAN1	1	DEAN1	109	f	ex	curr cigs	cigs only	0	2	0	-	1	4	1.05	0.47	2.35	6	6	1	0	9999	1	4	-1	2.5	#N/A	#N/A	#N/A	#N/A	#N/A	#N/A	#N/A	#N/A	#N/A	#N/A	#N/A	#N/A	#N/A	#N/A	#N/A	#N/A	#N/A	#N/A	#N/A	#N/A
DEAN1	1	DEAN1	110	f	ex	curr cigs	cigs only	0	3	0	-	5	8	2.61	1.07	6.39	6	6	1	0	9999	5	8	-1	6.5	#N/A	#N/A	#N/A	#N/A	#N/A	#N/A	#N/A	#N/A	#N/A	#N/A	#N/A	#N/A	#N/A	#N/A	#N/A	#N/A	#N/A	#N/A	#N/A	#N/A
DEAN1	1	DEAN1	111	f	ex	curr cigs	cigs only	0	4	0	-	9	999	2.18	1.21	3.93	6	6	1	0	9999	9	50	-1	29.5	#N/A	#N/A	#N/A	#N/A	#N/A	#N/A	#N/A	#N/A	#N/A	#N/A	#N/A	#N/A	#N/A	#N/A	#N/A	#N/A	#N/A	#N/A	#N/A	#N/A
FORAST	1	FORAST	16	f	ex	curr cigs	cigs	1	2	0	-	1	10	0.86	0.42	1.75	7	7	1	7	561	1	10	7.54462	5.5	0.86	#N/A	#N/A	#N/A	#N/A	#N/A	#N/A	#N/A	#N/A	#N/A	#N/A	#N/A	0.86	#N/A	#N/A	#N/A	#N/A	#N/A	#N/A	#N/A
FORAST	1	FORAST	17	f	ex	curr cigs	cigs	1	3	0	-	11	999	0.3	0.15	0.59	7	7	1	7	9999	11	50	8.19295	30.5	#N/A	0.3	#N/A	#N/A	#N/A	#N/A	#N/A	#N/A	#N/A	#N/A	#N/A	#N/A	0.3	#N/A	#N/A	#N/A	#N/A	#N/A	#N/A	#N/A
FORAST	1	FORAST	13	f	ex	curr cigs	cigs	0	2	0	-	1	10	0.88	0.44	1.77	8	8	1	0	9999	1	10	-1	5.5	#N/A	#N/A	#N/A	#N/A	#N/A	#N/A	#N/A	#N/A	#N/A	#N/A	#N/A	#N/A	#N/A	#N/A	#N/A	#N/A	#N/A	#N/A	#N/A	#N/A
FORAST	1	FORAST	14	f	ex	curr cigs	cigs	0	3	0	-	11	999	0.34	0.17	0.66	8	8	1	0	9999	11	50	-1	30.5	#N/A	#N/A	#N/A	#N/A	#N/A	#N/A	#N/A	#N/A	#N/A	#N/A	#N/A	#N/A	#N/A	#N/A	#N/A	#N/A	#N/A	#N/A	#N/A	#N/A
HUHTI1	2	HUHTI2	13	m	ex	curr any	any	0	2	0	-	1	9	0.43	0.17	1.08	9	9	1	9	565	1	9	4.49491	5	0.43	#N/A	#N/A	#N/A	#N/A	#N/A	#N/A	#N/A	#N/A	#N/A	#N/A	#N/A	#N/A	0.43	#N/A	#N/A	#N/A	#N/A	#N/A	#N/A
HUHTI1	2	HUHTI2	14	m	ex	curr any	any	0	3	0	-	10	999	0.28	0.11	0.69	9	9	1	9	9999	10	50	4.55733	30	0.28	#N/A	#N/A	#N/A	#N/A	#N/A	#N/A	#N/A	#N/A	#N/A	#N/A	#N/A	#N/A	0.28	#N/A	#N/A	#N/A	#N/A	#N/A	#N/A
HUHTI1	2	HUHTI2	16	f	ex	curr any	any	0	2	0	-	1	9	3.42	0.2	58.8	10	10	1	10	567	1	9	0.475677	5	3.42	#N/A	#N/A	#N/A	#N/A	#N/A	#N/A	#N/A	#N/A	#N/A	#N/A	#N/A	#N/A	#N/A	3.42	#N/A	#N/A	#N/A	#N/A	#N/A
HUHTI1	2	HUHTI2	17	f	ex	curr any	any	0	3	0	-	10	999	1.95	0.12	32.8	10	10	1	10	9999	10	50	0.488116	30	1.95	#N/A	#N/A	#N/A	#N/A	#N/A	#N/A	#N/A	#N/A	#N/A	#N/A	#N/A	#N/A	#N/A	1.95	#N/A	#N/A	#N/A	#N/A	#N/A
JACOBS	1	JACOBS	12	m	ex	curr cigs	cigs	2	2	0	-	0.1	0.9	0.94	0.48	1.82	11	11	1	11	569	0.1	0.9	8.65013	0.5	#N/A	0.94	#N/A	#N/A	#N/A	#N/A	#N/A	#N/A	#N/A	#N/A	#N/A	#N/A	#N/A	#N/A	#N/A	0.94	#N/A	#N/A	#N/A	#N/A
JACOBS	1	JACOBS	13	m	ex	curr cigs	cigs	2	3	0	-	1	9	0.83	0.56	1.24	11	11	1	11	9999	1	9	24.3164	5	#N/A	#N/A	#N/A	0.83	#N/A	#N/A	#N/A	#N/A	#N/A	#N/A	#N/A	#N/A	#N/A	#N/A	#N/A	0.83	#N/A	#N/A	#N/A	#N/A
JACOBS	1	JACOBS	14	m	ex	curr cigs	cigs	2	4	0	-	10	999	0.35	0.16	0.76	11	11	1	11	9999	10	50	6.32908	30	0.35	#N/A	#N/A	#N/A	#N/A	#N/A	#N/A	#N/A	#N/A	#N/A	#N/A	#N/A	#N/A	#N/A	#N/A	0.35	#N/A	#N/A	#N/A	#N/A
KRZYZA	1	KRZYZA	23	m	ex	curr cigs	cigs	1	2	0	-	1	8	1.19	0.62	2.28	12	12	1	12	572	1	8	9.06136	4.5	#N/A	1.19	#N/A	#N/A	#N/A	#N/A	#N/A	#N/A	#N/A	#N/A	#N/A	#N/A	#N/A	#N/A	#N/A	#N/A	1.19	#N/A	#N/A	#N/A
KRZYZA	1	KRZYZA	24	m	ex	curr cigs	cigs	1	3	0	-	9	13	0.9	0.32	2.54	12	12	1	12	9999	9	13	3.58051	11	0.9	#N/A	#N/A	#N/A	#N/A	#N/A	#N/A	#N/A	#N/A	#N/A	#N/A	#N/A	#N/A	#N/A	#N/A	#N/A	0.9	#N/A	#N/A	#N/A
KRZYZA	1	KRZYZA	25	m	ex	curr cigs	cigs	1	4	0	-	14	999	0.71	0.31	1.63	12	12	1	12	9999	14	50	5.57781	32	0.71	#N/A	#N/A	#N/A	#N/A	#N/A	#N/A	#N/A	#N/A	#N/A	#N/A	#N/A	#N/A	#N/A	#N/A	#N/A	0.71	#N/A	#N/A	#N/A
KRZYZA	1	KRZYZA	28	f	ex	curr cigs	cigs	1	2	0	-	1	8	1.25	0.41	3.87	13	13	1	13	575	1	8	3.04916	4.5	1.25	#N/A	#N/A	#N/A	#N/A	#N/A	#N/A	#N/A	#N/A	#N/A	#N/A	#N/A	#N/A	#N/A	#N/A	#N/A	#N/A	1.25	#N/A	#N/A
KRZYZA	1	KRZYZA	29	f	ex	curr cigs	cigs	1	3	0	-	9	13	0.4	0.02	6.31	13	13	1	13	9999	9	13	0.46408	11	0.4	#N/A	#N/A	#N/A	#N/A	#N/A	#N/A	#N/A	#N/A	#N/A	#N/A	#N/A	#N/A	#N/A	#N/A	#N/A	#N/A	0.4	#N/A	#N/A
KRZYZA	1	KRZYZA	30	f	ex	curr cigs	cigs	1	4	0	-	14	999	0.37	0.03	3.92	13	13	1	13	9999	14	50	0.647181	32	0.37	#N/A	#N/A	#N/A	#N/A	#N/A	#N/A	#N/A	#N/A	#N/A	#N/A	#N/A	#N/A	#N/A	#N/A	#N/A	#N/A	0.37	#N/A	#N/A
MANNI2	1	MANNI2	12	b	ex	curr any	any	1	2	0	-	1	9	0.79	0.63	0.98	14	14	1	14	578	1	9	78.7119	5	#N/A	#N/A	#N/A	#N/A	#N/A	#N/A	#N/A	#N/A	#N/A	0.79	#N/A	#N/A	#N/A	#N/A	#N/A	#N/A	#N/A	#N/A	0.79	#N/A
MANNI2	1	MANNI2	13	b	ex	curr any	any	1	3	0	-	10	999	0.43	0.31	0.59	14	14	1	14	9999	10	50	37.1015	30	#N/A	#N/A	#N/A	#N/A	0.43	#N/A	#N/A	#N/A	#N/A	#N/A	#N/A	#N/A	#N/A	#N/A	#N/A	#N/A	#N/A	#N/A	0.43	#N/A
Table 2E
IESCOPD - Dose-response sets available for key scheme meta-analysis
Any CB - Amount smoked																		Any CB - Amount smoked - RefGp A-H
(Highest priority set listed first for each study)																		Any CB - Amount smoked - RefGp K-Z
		Study description:Principal/s
		Principal	Subsidiar	Total		Eligible
Number of Study x Sex sets		44	13	57		57											Template block									Individual points with differing symbol sizes (no lines)
																	Change yellow cells, and replace $592, $593, $595									34.4128	68.8256	103.238	137.651	172.064	206.477	240.889	275.302	309.715		596	966
																										2	3	4	5	6	7	8	9	10	11	1	2	3	4	5	6	8	9	10	11	12	13	15	17
REFGP	PRINC	REF	NRR	SEX	SMKSTA	UNEXP	PROD	ADJ	DOSER	UNEXLO	UNEXHI	EXPLO	EXPHI	RR	RRL	RRU	two ways of finding start of new block		check they agree	remove repeats within study x sex and subsid(3)	block start	EXPLO	EXPHI	Wt	Midpoint (X axis)											596	599	602	605	608	611	617	620	627	632	635	638	642	646
																						1	70	344.128		1st decile	2nd decile	3rd decile	4th decile	5th decile	6th decile	7th decile	8th decile	9th decile	10th decile	ALDERS m	ALDERS f	ANDER1 m	ANDER1 f	BEST m	BROWN m	COATES b	DEAN2 m	DEAN2 f	URRUTI b	DOLL1 m	EHRLIC m	EHRLIC f	FERRI1 m
ALDERS	1	ALDERS	11	m	ever	nev any	cigs only	1	2	0	-	1	17	2.16	1.21	3.86	1	1	1	1	596	1	17	11.4184	9	2.16	#N/A	#N/A	#N/A	#N/A	#N/A	#N/A	#N/A	#N/A	#N/A	2.16	#N/A	#N/A	#N/A	#N/A	#N/A	#N/A	#N/A	#N/A	#N/A	#N/A	#N/A	#N/A	#N/A
ALDERS	1	ALDERS	12	m	ever	nev any	cigs only	1	3	0	-	18	27	1.96	1.15	3.34	1	1	1	1	9999	18	27	13.5167	22.5	1.96	#N/A	#N/A	#N/A	#N/A	#N/A	#N/A	#N/A	#N/A	#N/A	1.96	#N/A	#N/A	#N/A	#N/A	#N/A	#N/A	#N/A	#N/A	#N/A	#N/A	#N/A	#N/A	#N/A
ALDERS	1	ALDERS	13	m	ever	nev any	cigs only	1	4	0	-	28	999	2.75	1.68	4.5	1	1	1	1	9999	28	70	15.8283	49	2.75	#N/A	#N/A	#N/A	#N/A	#N/A	#N/A	#N/A	#N/A	#N/A	2.75	#N/A	#N/A	#N/A	#N/A	#N/A	#N/A	#N/A	#N/A	#N/A	#N/A	#N/A	#N/A	#N/A
ALDERS	1	ALDERS	16	f	ever	nev any	cigs only	1	2	0	-	1	17	1.93	1.35	2.77	2	2	1	2	599	1	17	29.7447	9	1.93	#N/A	#N/A	#N/A	#N/A	#N/A	#N/A	#N/A	#N/A	#N/A	#N/A	1.93	#N/A	#N/A	#N/A	#N/A	#N/A	#N/A	#N/A	#N/A	#N/A	#N/A	#N/A	#N/A
ALDERS	1	ALDERS	17	f	ever	nev any	cigs only	1	3	0	-	18	27	3.12	2.17	4.49	2	2	1	2	9999	18	27	29.0628	22.5	3.12	#N/A	#N/A	#N/A	#N/A	#N/A	#N/A	#N/A	#N/A	#N/A	#N/A	3.12	#N/A	#N/A	#N/A	#N/A	#N/A	#N/A	#N/A	#N/A	#N/A	#N/A	#N/A	#N/A
ALDERS	1	ALDERS	18	f	ever	nev any	cigs only	1	4	0	-	28	999	4.53	2.98	6.88	2	2	1	2	9999	28	70	21.9493	49	4.53	#N/A	#N/A	#N/A	#N/A	#N/A	#N/A	#N/A	#N/A	#N/A	#N/A	4.53	#N/A	#N/A	#N/A	#N/A	#N/A	#N/A	#N/A	#N/A	#N/A	#N/A	#N/A	#N/A
ANDER1	1	ANDER1	40	m	curr	nev any	cigs	1	2	0	-	1	14	3.72	0.97	14.24	3	3	1	3	602	1	14	2.12901	7.5	3.72	#N/A	#N/A	#N/A	#N/A	#N/A	#N/A	#N/A	#N/A	#N/A	#N/A	#N/A	3.72	#N/A	#N/A	#N/A	#N/A	#N/A	#N/A	#N/A	#N/A	#N/A	#N/A	#N/A
ANDER1	1	ANDER1	41	m	curr	nev any	cigs	1	3	0	-	15	24	7.03	2.11	23.42	3	3	1	3	9999	15	24	2.6524	19.5	7.03	#N/A	#N/A	#N/A	#N/A	#N/A	#N/A	#N/A	#N/A	#N/A	#N/A	#N/A	7.03	#N/A	#N/A	#N/A	#N/A	#N/A	#N/A	#N/A	#N/A	#N/A	#N/A	#N/A
ANDER1	1	ANDER1	42	m	curr	nev any	cigs	1	4	0	-	25	999	7.54	2.21	25.76	3	3	1	3	9999	25	70	2.54777	47.5	7.54	#N/A	#N/A	#N/A	#N/A	#N/A	#N/A	#N/A	#N/A	#N/A	#N/A	#N/A	7.54	#N/A	#N/A	#N/A	#N/A	#N/A	#N/A	#N/A	#N/A	#N/A	#N/A	#N/A
ANDER1	1	ANDER1	45	f	curr	nev any	cigs	1	2	0	-	1	14	1.32	0.45	3.87	4	4	1	4	605	1	14	3.3187	7.5	1.32	#N/A	#N/A	#N/A	#N/A	#N/A	#N/A	#N/A	#N/A	#N/A	#N/A	#N/A	#N/A	1.32	#N/A	#N/A	#N/A	#N/A	#N/A	#N/A	#N/A	#N/A	#N/A	#N/A
ANDER1	1	ANDER1	46	f	curr	nev any	cigs	1	3	0	-	15	24	2.56	0.83	7.87	4	4	1	4	9999	15	24	3.03688	19.5	2.56	#N/A	#N/A	#N/A	#N/A	#N/A	#N/A	#N/A	#N/A	#N/A	#N/A	#N/A	#N/A	2.56	#N/A	#N/A	#N/A	#N/A	#N/A	#N/A	#N/A	#N/A	#N/A	#N/A
ANDER1	1	ANDER1	47	f	curr	nev any	cigs	1	4	0	-	25	999	7.99	2.6	24.59	4	4	1	4	9999	25	70	3.0438	47.5	7.99	#N/A	#N/A	#N/A	#N/A	#N/A	#N/A	#N/A	#N/A	#N/A	#N/A	#N/A	#N/A	7.99	#N/A	#N/A	#N/A	#N/A	#N/A	#N/A	#N/A	#N/A	#N/A	#N/A
BEST	1	BEST	4	m	curr	nev any	cigs only	1	2	0	-	1	9	7.02	2.06	23.94	5	5	1	5	608	1	9	2.55397	5	7.02	#N/A	#N/A	#N/A	#N/A	#N/A	#N/A	#N/A	#N/A	#N/A	#N/A	#N/A	#N/A	#N/A	7.02	#N/A	#N/A	#N/A	#N/A	#N/A	#N/A	#N/A	#N/A	#N/A
BEST	1	BEST	5	m	curr	nev any	cigs only	1	3	0	-	10	20	13.65	4.26	43.78	5	5	1	5	9999	10	20	2.8306	15	13.65	#N/A	#N/A	#N/A	#N/A	#N/A	#N/A	#N/A	#N/A	#N/A	#N/A	#N/A	#N/A	#N/A	13.65	#N/A	#N/A	#N/A	#N/A	#N/A	#N/A	#N/A	#N/A	#N/A
BEST	1	BEST	6	m	curr	nev any	cigs only	1	4	0	-	21	999	14.63	4.13	51.82	5	5	1	5	9999	21	70	2.40153	45.5	14.63	#N/A	#N/A	#N/A	#N/A	#N/A	#N/A	#N/A	#N/A	#N/A	#N/A	#N/A	#N/A	#N/A	14.63	#N/A	#N/A	#N/A	#N/A	#N/A	#N/A	#N/A	#N/A	#N/A
BROWN	1	BROWN	9	m	curr	nev any	cigs only	0	2	0	-	1	9	1.88	0.96	3.69	6	6	1	6	611	1	9	8.47572	5	1.88	#N/A	#N/A	#N/A	#N/A	#N/A	#N/A	#N/A	#N/A	#N/A	#N/A	#N/A	#N/A	#N/A	#N/A	1.88	#N/A	#N/A	#N/A	#N/A	#N/A	#N/A	#N/A	#N/A
BROWN	1	BROWN	10	m	curr	nev any	cigs only	0	3	0	-	10	19	2.24	1.21	4.12	6	6	1	6	9999	10	19	10.2357	14.5	2.24	#N/A	#N/A	#N/A	#N/A	#N/A	#N/A	#N/A	#N/A	#N/A	#N/A	#N/A	#N/A	#N/A	#N/A	2.24	#N/A	#N/A	#N/A	#N/A	#N/A	#N/A	#N/A	#N/A
BROWN	1	BROWN	11	m	curr	nev any	cigs only	0	4	0	-	20	999	2.62	1.36	5.04	6	6	1	6	9999	20	70	8.955	45	2.62	#N/A	#N/A	#N/A	#N/A	#N/A	#N/A	#N/A	#N/A	#N/A	#N/A	#N/A	#N/A	#N/A	#N/A	2.62	#N/A	#N/A	#N/A	#N/A	#N/A	#N/A	#N/A	#N/A
BROWN	1	BROWN	14	m	curr	nev cigs	cigs only	0	2	0	-	1	9	2.06	1.24	3.43	7	7	1	0	9999	1	9	-1	5	#N/A	#N/A	#N/A	#N/A	#N/A	#N/A	#N/A	#N/A	#N/A	#N/A	#N/A	#N/A	#N/A	#N/A	#N/A	#N/A	#N/A	#N/A	#N/A	#N/A	#N/A	#N/A	#N/A	#N/A
BROWN	1	BROWN	15	m	curr	nev cigs	cigs only	0	3	0	-	10	19	2.46	1.61	3.74	7	7	1	0	9999	10	19	-1	14.5	#N/A	#N/A	#N/A	#N/A	#N/A	#N/A	#N/A	#N/A	#N/A	#N/A	#N/A	#N/A	#N/A	#N/A	#N/A	#N/A	#N/A	#N/A	#N/A	#N/A	#N/A	#N/A	#N/A	#N/A
BROWN	1	BROWN	16	m	curr	nev cigs	cigs only	0	4	0	-	20	999	2.87	1.77	4.66	7	7	1	0	9999	20	70	-1	45	#N/A	#N/A	#N/A	#N/A	#N/A	#N/A	#N/A	#N/A	#N/A	#N/A	#N/A	#N/A	#N/A	#N/A	#N/A	#N/A	#N/A	#N/A	#N/A	#N/A	#N/A	#N/A	#N/A	#N/A
COATES	1	COATES	9	b	curr	nev cigs	cigs	0	2	0	-	1	14	1.36	0.68	2.72	8	8	1	8	617	1	14	7.99549	7.5	1.36	#N/A	#N/A	#N/A	#N/A	#N/A	#N/A	#N/A	#N/A	#N/A	#N/A	#N/A	#N/A	#N/A	#N/A	#N/A	1.36	#N/A	#N/A	#N/A	#N/A	#N/A	#N/A	#N/A
COATES	1	COATES	10	b	curr	nev cigs	cigs	0	3	0	-	15	24	5.08	3.06	8.44	8	8	1	8	9999	15	24	14.9278	19.5	5.08	#N/A	#N/A	#N/A	#N/A	#N/A	#N/A	#N/A	#N/A	#N/A	#N/A	#N/A	#N/A	#N/A	#N/A	#N/A	5.08	#N/A	#N/A	#N/A	#N/A	#N/A	#N/A	#N/A
COATES	1	COATES	11	b	curr	nev cigs	cigs	0	4	0	-	25	999	8.3	4.76	14.49	8	8	1	8	9999	25	70	12.3994	47.5	8.3	#N/A	#N/A	#N/A	#N/A	#N/A	#N/A	#N/A	#N/A	#N/A	#N/A	#N/A	#N/A	#N/A	#N/A	#N/A	8.3	#N/A	#N/A	#N/A	#N/A	#N/A	#N/A	#N/A
DEAN2	1	DEAN2	9	m	curr	nev any	cigs only	1	2	0	-	1	7	1.97	1	3.88	9	9	1	9	620	1	7	8.35877	4	1.97	#N/A	#N/A	#N/A	#N/A	#N/A	#N/A	#N/A	#N/A	#N/A	#N/A	#N/A	#N/A	#N/A	#N/A	#N/A	#N/A	1.97	#N/A	#N/A	#N/A	#N/A	#N/A	#N/A
DEAN2	1	DEAN2	10	m	curr	nev any	cigs only	1	3	0	-	8	12	3.09	1.94	4.92	9	9	1	9	9999	8	12	17.7423	10	3.09	#N/A	#N/A	#N/A	#N/A	#N/A	#N/A	#N/A	#N/A	#N/A	#N/A	#N/A	#N/A	#N/A	#N/A	#N/A	#N/A	3.09	#N/A	#N/A	#N/A	#N/A	#N/A	#N/A
DEAN2	1	DEAN2	11	m	curr	nev any	cigs only	1	4	0	-	13	17	3.09	1.9	5.02	9	9	1	9	9999	13	17	16.2781	15	3.09	#N/A	#N/A	#N/A	#N/A	#N/A	#N/A	#N/A	#N/A	#N/A	#N/A	#N/A	#N/A	#N/A	#N/A	#N/A	#N/A	3.09	#N/A	#N/A	#N/A	#N/A	#N/A	#N/A
DEAN2	1	DEAN2	12	m	curr	nev any	cigs only	1	5	0	-	18	22	2.57	1.7	3.89	9	9	1	9	9999	18	22	22.4246	20	2.57	#N/A	#N/A	#N/A	#N/A	#N/A	#N/A	#N/A	#N/A	#N/A	#N/A	#N/A	#N/A	#N/A	#N/A	#N/A	#N/A	2.57	#N/A	#N/A	#N/A	#N/A	#N/A	#N/A
DEAN2	1	DEAN2	13	m	curr	nev any	cigs only	1	6	0	-	23	27	0.74	0.25	2.23	9	9	1	9	9999	23	27	3.20881	25	0.74	#N/A	#N/A	#N/A	#N/A	#N/A	#N/A	#N/A	#N/A	#N/A	#N/A	#N/A	#N/A	#N/A	#N/A	#N/A	#N/A	0.74	#N/A	#N/A	#N/A	#N/A	#N/A	#N/A
DEAN2	1	DEAN2	14	m	curr	nev any	cigs only	1	7	0	-	28	32	2.91	1.66	5.11	9	9	1	9	9999	28	32	12.1543	30	2.91	#N/A	#N/A	#N/A	#N/A	#N/A	#N/A	#N/A	#N/A	#N/A	#N/A	#N/A	#N/A	#N/A	#N/A	#N/A	#N/A	2.91	#N/A	#N/A	#N/A	#N/A	#N/A	#N/A
DEAN2	1	DEAN2	15	m	curr	nev any	cigs only	1	8	0	-	33	999	3.8	2.21	6.53	9	9	1	9	9999	33	70	13.0908	51.5	3.8	#N/A	#N/A	#N/A	#N/A	#N/A	#N/A	#N/A	#N/A	#N/A	#N/A	#N/A	#N/A	#N/A	#N/A	#N/A	#N/A	3.8	#N/A	#N/A	#N/A	#N/A	#N/A	#N/A
DEAN2	1	DEAN2	23	f	curr	nev any	cigs only	1	2	0	-	1	7	1.39	0.82	2.35	10	10	1	10	627	1	7	13.8615	4	1.39	#N/A	#N/A	#N/A	#N/A	#N/A	#N/A	#N/A	#N/A	#N/A	#N/A	#N/A	#N/A	#N/A	#N/A	#N/A	#N/A	#N/A	1.39	#N/A	#N/A	#N/A	#N/A	#N/A
DEAN2	1	DEAN2	24	f	curr	nev any	cigs only	1	3	0	-	8	12	1.87	1.21	2.9	10	10	1	10	9999	8	12	20.1115	10	1.87	#N/A	#N/A	#N/A	#N/A	#N/A	#N/A	#N/A	#N/A	#N/A	#N/A	#N/A	#N/A	#N/A	#N/A	#N/A	#N/A	#N/A	1.87	#N/A	#N/A	#N/A	#N/A	#N/A
DEAN2	1	DEAN2	25	f	curr	nev any	cigs only	1	4	0	-	13	17	2.3	1.43	3.71	10	10	1	10	9999	13	17	16.9061	15	2.3	#N/A	#N/A	#N/A	#N/A	#N/A	#N/A	#N/A	#N/A	#N/A	#N/A	#N/A	#N/A	#N/A	#N/A	#N/A	#N/A	#N/A	2.3	#N/A	#N/A	#N/A	#N/A	#N/A
DEAN2	1	DEAN2	26	f	curr	nev any	cigs only	1	5	0	-	18	22	4.59	3.29	6.42	10	10	1	10	9999	18	22	34.3806	20	4.59	#N/A	#N/A	#N/A	#N/A	#N/A	#N/A	#N/A	#N/A	#N/A	#N/A	#N/A	#N/A	#N/A	#N/A	#N/A	#N/A	#N/A	4.59	#N/A	#N/A	#N/A	#N/A	#N/A
DEAN2	1	DEAN2	27	f	curr	nev any	cigs only	1	6	0	-	23	999	5.72	3.75	8.73	10	10	1	10	9999	23	70	21.5195	46.5	5.72	#N/A	#N/A	#N/A	#N/A	#N/A	#N/A	#N/A	#N/A	#N/A	#N/A	#N/A	#N/A	#N/A	#N/A	#N/A	#N/A	#N/A	5.72	#N/A	#N/A	#N/A	#N/A	#N/A
DEMARC	2	URRUTI	4	b	curr	nev cigs	cigs	0	2	0	-	1	9	2.39	1.11	5.13	11	11	1	11	632	1	9	6.55768	5	2.39	#N/A	#N/A	#N/A	#N/A	#N/A	#N/A	#N/A	#N/A	#N/A	#N/A	#N/A	#N/A	#N/A	#N/A	#N/A	#N/A	#N/A	#N/A	2.39	#N/A	#N/A	#N/A	#N/A
DEMARC	2	URRUTI	5	b	curr	nev cigs	cigs	0	3	0	-	10	20	5.48	3.14	9.57	11	11	1	11	9999	10	20	12.3727	15	5.48	#N/A	#N/A	#N/A	#N/A	#N/A	#N/A	#N/A	#N/A	#N/A	#N/A	#N/A	#N/A	#N/A	#N/A	#N/A	#N/A	#N/A	#N/A	5.48	#N/A	#N/A	#N/A	#N/A
DEMARC	2	URRUTI	6	b	curr	nev cigs	cigs	0	4	0	-	21	999	14.91	8.32	26.73	11	11	1	11	9999	21	70	11.2803	45.5	14.91	#N/A	#N/A	#N/A	#N/A	#N/A	#N/A	#N/A	#N/A	#N/A	#N/A	#N/A	#N/A	#N/A	#N/A	#N/A	#N/A	#N/A	#N/A	14.91	#N/A	#N/A	#N/A	#N/A
DOLL1	1	DOLL1	16	m	curr	nev any	cigs only	1	2	0	-	1	14	6.8	1.87	24.72	12	12	1	12	635	1	14	2.30544	7.5	6.8	#N/A	#N/A	#N/A	#N/A	#N/A	#N/A	#N/A	#N/A	#N/A	#N/A	#N/A	#N/A	#N/A	#N/A	#N/A	#N/A	#N/A	#N/A	#N/A	6.8	#N/A	#N/A	#N/A
DOLL1	1	DOLL1	17	m	curr	nev any	cigs only	1	3	0	-	15	24	12.8	3.74	43.85	12	12	1	12	9999	15	24	2.53565	19.5	12.8	#N/A	#N/A	#N/A	#N/A	#N/A	#N/A	#N/A	#N/A	#N/A	#N/A	#N/A	#N/A	#N/A	#N/A	#N/A	#N/A	#N/A	#N/A	#N/A	12.8	#N/A	#N/A	#N/A
DOLL1	1	DOLL1	18	m	curr	nev any	cigs only	1	4	0	-	25	999	21.2	6.16	72.97	12	12	1	12	9999	25	70	2.5146	47.5	21.2	#N/A	#N/A	#N/A	#N/A	#N/A	#N/A	#N/A	#N/A	#N/A	#N/A	#N/A	#N/A	#N/A	#N/A	#N/A	#N/A	#N/A	#N/A	#N/A	21.2	#N/A	#N/A	#N/A
EHRLIC	1	EHRLIC	16	m	curr	nev any	cigs	6	2	0	-	1	14	1.5	0.8	3	13	13	1	13	638	1	14	8.79536	7.5	1.5	#N/A	#N/A	#N/A	#N/A	#N/A	#N/A	#N/A	#N/A	#N/A	#N/A	#N/A	#N/A	#N/A	#N/A	#N/A	#N/A	#N/A	#N/A	#N/A	#N/A	1.5	#N/A	#N/A
EHRLIC	1	EHRLIC	17	m	curr	nev any	cigs	6	3	0	-	15	999	2.5	1.2	5.3	13	13	1	13	9999	15	70	6.96431	42.5	2.5	#N/A	#N/A	#N/A	#N/A	#N/A	#N/A	#N/A	#N/A	#N/A	#N/A	#N/A	#N/A	#N/A	#N/A	#N/A	#N/A	#N/A	#N/A	#N/A	#N/A	2.5	#N/A	#N/A
EHRLIC	1	EHRLIC	4	m	curr	nev any	cigs	0	2	0	-	1	14	2.59	1.67	4.02	14	14	1	0	9999	1	14	-1	7.5	#N/A	#N/A	#N/A	#N/A	#N/A	#N/A	#N/A	#N/A	#N/A	#N/A	#N/A	#N/A	#N/A	#N/A	#N/A	#N/A	#N/A	#N/A	#N/A	#N/A	#N/A	#N/A	#N/A	#N/A
EHRLIC	1	EHRLIC	5	m	curr	nev any	cigs	0	3	0	-	15	999	4.68	2.79	7.86	14	14	1	0	9999	15	70	-1	42.5	#N/A	#N/A	#N/A	#N/A	#N/A	#N/A	#N/A	#N/A	#N/A	#N/A	#N/A	#N/A	#N/A	#N/A	#N/A	#N/A	#N/A	#N/A	#N/A	#N/A	#N/A	#N/A	#N/A	#N/A
EHRLIC	1	EHRLIC	22	f	curr	nev any	cigs	6	2	0	-	1	14	2.3	1.4	3.8	15	15	1	15	642	1	14	15.4111	7.5	2.3	#N/A	#N/A	#N/A	#N/A	#N/A	#N/A	#N/A	#N/A	#N/A	#N/A	#N/A	#N/A	#N/A	#N/A	#N/A	#N/A	#N/A	#N/A	#N/A	#N/A	#N/A	2.3	#N/A
EHRLIC	1	EHRLIC	23	f	curr	nev any	cigs	6	3	0	-	15	999	1.8	0.6	5.8	15	15	1	15	9999	15	70	2.98544	42.5	1.8	#N/A	#N/A	#N/A	#N/A	#N/A	#N/A	#N/A	#N/A	#N/A	#N/A	#N/A	#N/A	#N/A	#N/A	#N/A	#N/A	#N/A	#N/A	#N/A	#N/A	#N/A	1.8	#N/A
EHRLIC	1	EHRLIC	10	f	curr	nev any	cigs	0	2	0	-	1	14	2.59	1.76	3.8	16	16	1	0	9999	1	14	-1	7.5	#N/A	#N/A	#N/A	#N/A	#N/A	#N/A	#N/A	#N/A	#N/A	#N/A	#N/A	#N/A	#N/A	#N/A	#N/A	#N/A	#N/A	#N/A	#N/A	#N/A	#N/A	#N/A	#N/A	#N/A
EHRLIC	1	EHRLIC	11	f	curr	nev any	cigs	0	3	0	-	15	999	2.76	1.47	5.2	16	16	1	0	9999	15	70	-1	42.5	#N/A	#N/A	#N/A	#N/A	#N/A	#N/A	#N/A	#N/A	#N/A	#N/A	#N/A	#N/A	#N/A	#N/A	#N/A	#N/A	#N/A	#N/A	#N/A	#N/A	#N/A	#N/A	#N/A	#N/A
FERRIS	2	FERRI1	141	m	curr	nev any	cigs	1	2	0	-	1	10	2.65	1.1	6.38	17	17	1	17	646	1	10	4.97266	5.5	2.65	#N/A	#N/A	#N/A	#N/A	#N/A	#N/A	#N/A	#N/A	#N/A	#N/A	#N/A	#N/A	#N/A	#N/A	#N/A	#N/A	#N/A	#N/A	#N/A	#N/A	#N/A	#N/A	2.65
FERRIS	2	FERRI1	142	m	curr	nev any	cigs	1	3	0	-	11	20	3.25	1.53	6.91	17	17	1	17	9999	11	20	6.75967	15.5	3.25	#N/A	#N/A	#N/A	#N/A	#N/A	#N/A	#N/A	#N/A	#N/A	#N/A	#N/A	#N/A	#N/A	#N/A	#N/A	#N/A	#N/A	#N/A	#N/A	#N/A	#N/A	#N/A	3.25
FERRIS	2	FERRI1	143	m	curr	nev any	cigs	1	4	0	-	21	30	4.58	2.13	9.87	17	17	1	17	9999	21	30	6.53518	25.5	4.58	#N/A	#N/A	#N/A	#N/A	#N/A	#N/A	#N/A	#N/A	#N/A	#N/A	#N/A	#N/A	#N/A	#N/A	#N/A	#N/A	#N/A	#N/A	#N/A	#N/A	#N/A	#N/A	4.58
FERRIS	2	FERRI1	144	m	curr	nev any	cigs	1	5	0	-	31	40	9.81	3.75	25.68	17	17	1	17	9999	31	40	4.15112	35.5	9.81	#N/A	#N/A	#N/A	#N/A	#N/A	#N/A	#N/A	#N/A	#N/A	#N/A	#N/A	#N/A	#N/A	#N/A	#N/A	#N/A	#N/A	#N/A	#N/A	#N/A	#N/A	#N/A	9.81
FERRIS	2	FERRI1	145	m	curr	nev any	cigs	1	6	0	-	41	999	19.04	4.59	79.02	17	17	1	17	9999	41	70	1.89732	55.5	19.04	#N/A	#N/A	#N/A	#N/A	#N/A	#N/A	#N/A	#N/A	#N/A	#N/A	#N/A	#N/A	#N/A	#N/A	#N/A	#N/A	#N/A	#N/A	#N/A	#N/A	#N/A	#N/A	19.04
FERRIS	2	FERRI1	64	m	curr	nev cigs	cigs	1	2	0	-	1	10	2.41	1.13	5.14	18	18	1	0	9999	1	10	-1	5.5	#N/A	#N/A	#N/A	#N/A	#N/A	#N/A	#N/A	#N/A	#N/A	#N/A	#N/A	#N/A	#N/A	#N/A	#N/A	#N/A	#N/A	#N/A	#N/A	#N/A	#N/A	#N/A	#N/A	#N/A
FERRIS	2	FERRI1	65	m	curr	nev cigs	cigs	1	3	0	-	11	20	2.95	1.59	5.44	18	18	1	0	9999	11	20	-1	15.5	#N/A	#N/A	#N/A	#N/A	#N/A	#N/A	#N/A	#N/A	#N/A	#N/A	#N/A	#N/A	#N/A	#N/A	#N/A	#N/A	#N/A	#N/A	#N/A	#N/A	#N/A	#N/A	#N/A	#N/A
FERRIS	2	FERRI1	66	m	curr	nev cigs	cigs	1	4	0	-	21	30	4.15	2.21	7.79	18	18	1	0	9999	21	30	-1	25.5	#N/A	#N/A	#N/A	#N/A	#N/A	#N/A	#N/A	#N/A	#N/A	#N/A	#N/A	#N/A	#N/A	#N/A	#N/A	#N/A	#N/A	#N/A	#N/A	#N/A	#N/A	#N/A	#N/A	#N/A
FERRIS	2	FERRI1	67	m	curr	nev cigs	cigs	1	5	0	-	31	40	8.9	3.78	20.95	18	18	1	0	9999	31	40	-1	35.5	#N/A	#N/A	#N/A	#N/A	#N/A	#N/A	#N/A	#N/A	#N/A	#N/A	#N/A	#N/A	#N/A	#N/A	#N/A	#N/A	#N/A	#N/A	#N/A	#N/A	#N/A	#N/A	#N/A	#N/A
FERRIS	2	FERRI1	68	m	curr	nev cigs	cigs	1	6	0	-	41	999	17.28	4.46	66.87	18	18	1	0	9999	41	70	-1	55.5	#N/A	#N/A	#N/A	#N/A	#N/A	#N/A	#N/A	#N/A	#N/A	#N/A	#N/A	#N/A	#N/A	#N/A	#N/A	#N/A	#N/A	#N/A	#N/A	#N/A	#N/A	#N/A	#N/A	#N/A
FERRIS	2	FERRI1	100	f	curr	nev any	cigs	1	2	0	-	1	10	1.45	0.69	3.07	19	19	1	19	656	1	10	6.89584	5.5	1.45	#N/A	#N/A	#N/A	#N/A	#N/A	#N/A	#N/A	#N/A	#N/A	#N/A	#N/A	#N/A	#N/A	#N/A	#N/A	#N/A	#N/A	#N/A	#N/A	#N/A	#N/A	#N/A	#N/A
FERRIS	2	FERRI1	101	f	curr	nev any	cigs	1	3	0	-	11	20	2.75	1.45	5.22	19	19	1	19	9999	11	20	9.36489	15.5	2.75	#N/A	#N/A	#N/A	#N/A	#N/A	#N/A	#N/A	#N/A	#N/A	#N/A	#N/A	#N/A	#N/A	#N/A	#N/A	#N/A	#N/A	#N/A	#N/A	#N/A	#N/A	#N/A	#N/A
FERRIS	2	FERRI1	102	f	curr	nev any	cigs	1	4	0	-	21	999	3.62	1.73	7.56	19	19	1	19	9999	21	70	7.06512	45.5	3.62	#N/A	#N/A	#N/A	#N/A	#N/A	#N/A	#N/A	#N/A	#N/A	#N/A	#N/A	#N/A	#N/A	#N/A	#N/A	#N/A	#N/A	#N/A	#N/A	#N/A	#N/A	#N/A	#N/A
FERRIS	2	FERRI1	105	f	curr	nev any	cigs only	1	2	0	-	1	10	1.45	0.69	3.07	20	20	1	0	9999	1	10	-1	5.5	#N/A	#N/A	#N/A	#N/A	#N/A	#N/A	#N/A	#N/A	#N/A	#N/A	#N/A	#N/A	#N/A	#N/A	#N/A	#N/A	#N/A	#N/A	#N/A	#N/A	#N/A	#N/A	#N/A	#N/A
FERRIS	2	FERRI1	106	f	curr	nev any	cigs only	1	3	0	-	11	20	2.75	1.45	5.22	20	20	1	0	9999	11	20	-1	15.5	#N/A	#N/A	#N/A	#N/A	#N/A	#N/A	#N/A	#N/A	#N/A	#N/A	#N/A	#N/A	#N/A	#N/A	#N/A	#N/A	#N/A	#N/A	#N/A	#N/A	#N/A	#N/A	#N/A	#N/A
FERRIS	2	FERRI1	107	f	curr	nev any	cigs only	1	4	0	-	21	999	3.62	1.73	7.56	20	20	1	0	9999	21	70	-1	45.5	#N/A	#N/A	#N/A	#N/A	#N/A	#N/A	#N/A	#N/A	#N/A	#N/A	#N/A	#N/A	#N/A	#N/A	#N/A	#N/A	#N/A	#N/A	#N/A	#N/A	#N/A	#N/A	#N/A	#N/A
FERRIS	2	FERRI1	95	f	curr	nev any	any	1	2	0	-	1	10	1.45	0.69	3.07	21	21	1	0	9999	1	10	-1	5.5	#N/A	#N/A	#N/A	#N/A	#N/A	#N/A	#N/A	#N/A	#N/A	#N/A	#N/A	#N/A	#N/A	#N/A	#N/A	#N/A	#N/A	#N/A	#N/A	#N/A	#N/A	#N/A	#N/A	#N/A
FERRIS	2	FERRI1	96	f	curr	nev any	any	1	3	0	-	11	20	2.75	1.45	5.22	21	21	1	0	9999	11	20	-1	15.5	#N/A	#N/A	#N/A	#N/A	#N/A	#N/A	#N/A	#N/A	#N/A	#N/A	#N/A	#N/A	#N/A	#N/A	#N/A	#N/A	#N/A	#N/A	#N/A	#N/A	#N/A	#N/A	#N/A	#N/A
FERRIS	2	FERRI1	97	f	curr	nev any	any	1	4	0	-	21	999	3.62	1.73	7.56	21	21	1	0	9999	21	70	-1	45.5	#N/A	#N/A	#N/A	#N/A	#N/A	#N/A	#N/A	#N/A	#N/A	#N/A	#N/A	#N/A	#N/A	#N/A	#N/A	#N/A	#N/A	#N/A	#N/A	#N/A	#N/A	#N/A	#N/A	#N/A
FERRIS	2	FERRI1	131	f	curr	nev cigs	cigs	1	2	0	-	1	10	1.45	0.69	3.07	22	22	1	0	9999	1	10	-1	5.5	#N/A	#N/A	#N/A	#N/A	#N/A	#N/A	#N/A	#N/A	#N/A	#N/A	#N/A	#N/A	#N/A	#N/A	#N/A	#N/A	#N/A	#N/A	#N/A	#N/A	#N/A	#N/A	#N/A	#N/A
FERRIS	2	FERRI1	132	f	curr	nev cigs	cigs	1	3	0	-	11	20	2.75	1.45	5.22	22	22	1	0	9999	11	20	-1	15.5	#N/A	#N/A	#N/A	#N/A	#N/A	#N/A	#N/A	#N/A	#N/A	#N/A	#N/A	#N/A	#N/A	#N/A	#N/A	#N/A	#N/A	#N/A	#N/A	#N/A	#N/A	#N/A	#N/A	#N/A
FERRIS	2	FERRI1	133	f	curr	nev cigs	cigs	1	4	0	-	21	999	3.62	1.73	7.56	22	22	1	0	9999	21	70	-1	45.5	#N/A	#N/A	#N/A	#N/A	#N/A	#N/A	#N/A	#N/A	#N/A	#N/A	#N/A	#N/A	#N/A	#N/A	#N/A	#N/A	#N/A	#N/A	#N/A	#N/A	#N/A	#N/A	#N/A	#N/A
FERRIS	2	FERRI1	134	f	curr	nev cigs	cigs only	1	2	0	-	1	10	1.45	0.69	3.07	23	23	1	0	9999	1	10	-1	5.5	#N/A	#N/A	#N/A	#N/A	#N/A	#N/A	#N/A	#N/A	#N/A	#N/A	#N/A	#N/A	#N/A	#N/A	#N/A	#N/A	#N/A	#N/A	#N/A	#N/A	#N/A	#N/A	#N/A	#N/A
FERRIS	2	FERRI1	135	f	curr	nev cigs	cigs only	1	3	0	-	11	20	2.75	1.45	5.22	23	23	1	0	9999	11	20	-1	15.5	#N/A	#N/A	#N/A	#N/A	#N/A	#N/A	#N/A	#N/A	#N/A	#N/A	#N/A	#N/A	#N/A	#N/A	#N/A	#N/A	#N/A	#N/A	#N/A	#N/A	#N/A	#N/A	#N/A	#N/A
FERRIS	2	FERRI1	136	f	curr	nev cigs	cigs only	1	4	0	-	21	999	3.62	1.73	7.56	23	23	1	0	9999	21	70	-1	45.5	#N/A	#N/A	#N/A	#N/A	#N/A	#N/A	#N/A	#N/A	#N/A	#N/A	#N/A	#N/A	#N/A	#N/A	#N/A	#N/A	#N/A	#N/A	#N/A	#N/A	#N/A	#N/A	#N/A	#N/A
HAENSZ	1	HAENSZ	48	m	curr	nev any	cigs	1	2	0	-	1	19	2.61	1.67	4.09	24	24	1	24	671	1	19	19.1518	10	2.61	#N/A	#N/A	#N/A	#N/A	#N/A	#N/A	#N/A	#N/A	#N/A	#N/A	#N/A	#N/A	#N/A	#N/A	#N/A	#N/A	#N/A	#N/A	#N/A	#N/A	#N/A	#N/A	#N/A
HAENSZ	1	HAENSZ	49	m	curr	nev any	cigs	1	3	0	-	20	999	5.27	3.08	9.04	24	24	1	24	9999	20	70	13.2539	45	5.27	#N/A	#N/A	#N/A	#N/A	#N/A	#N/A	#N/A	#N/A	#N/A	#N/A	#N/A	#N/A	#N/A	#N/A	#N/A	#N/A	#N/A	#N/A	#N/A	#N/A	#N/A	#N/A	#N/A
HAENSZ	1	HAENSZ	45	m	curr	nev any	cigs	0	2	0	-	1	19	2.27	1.47	3.52	25	25	1	0	9999	1	19	-1	10	#N/A	#N/A	#N/A	#N/A	#N/A	#N/A	#N/A	#N/A	#N/A	#N/A	#N/A	#N/A	#N/A	#N/A	#N/A	#N/A	#N/A	#N/A	#N/A	#N/A	#N/A	#N/A	#N/A	#N/A
HAENSZ	1	HAENSZ	46	m	curr	nev any	cigs	0	3	0	-	20	999	4.42	2.66	7.32	25	25	1	0	9999	20	70	-1	45	#N/A	#N/A	#N/A	#N/A	#N/A	#N/A	#N/A	#N/A	#N/A	#N/A	#N/A	#N/A	#N/A	#N/A	#N/A	#N/A	#N/A	#N/A	#N/A	#N/A	#N/A	#N/A	#N/A	#N/A
HAENSZ	1	HAENSZ	56	m	curr	nev any	cigs only	1	2	0	-	1	9	1.82	1.02	3.24	26	26	1	0	9999	1	9	-1	5	#N/A	#N/A	#N/A	#N/A	#N/A	#N/A	#N/A	#N/A	#N/A	#N/A	#N/A	#N/A	#N/A	#N/A	#N/A	#N/A	#N/A	#N/A	#N/A	#N/A	#N/A	#N/A	#N/A	#N/A
HAENSZ	1	HAENSZ	57	m	curr	nev any	cigs only	1	3	0	-	10	19	3.8	2.32	6.23	26	26	1	0	9999	10	19	-1	14.5	#N/A	#N/A	#N/A	#N/A	#N/A	#N/A	#N/A	#N/A	#N/A	#N/A	#N/A	#N/A	#N/A	#N/A	#N/A	#N/A	#N/A	#N/A	#N/A	#N/A	#N/A	#N/A	#N/A	#N/A
HAENSZ	1	HAENSZ	58	m	curr	nev any	cigs only	1	4	0	-	20	999	5.62	3.1	10.19	26	26	1	0	9999	20	70	-1	45	#N/A	#N/A	#N/A	#N/A	#N/A	#N/A	#N/A	#N/A	#N/A	#N/A	#N/A	#N/A	#N/A	#N/A	#N/A	#N/A	#N/A	#N/A	#N/A	#N/A	#N/A	#N/A	#N/A	#N/A
HAENSZ	1	HAENSZ	51	m	curr	nev any	cigs only	0	2	0	-	1	9	1.55	0.88	2.74	27	27	1	0	9999	1	9	-1	5	#N/A	#N/A	#N/A	#N/A	#N/A	#N/A	#N/A	#N/A	#N/A	#N/A	#N/A	#N/A	#N/A	#N/A	#N/A	#N/A	#N/A	#N/A	#N/A	#N/A	#N/A	#N/A	#N/A	#N/A
HAENSZ	1	HAENSZ	52	m	curr	nev any	cigs only	0	3	0	-	10	19	3.25	2.04	5.19	27	27	1	0	9999	10	19	-1	14.5	#N/A	#N/A	#N/A	#N/A	#N/A	#N/A	#N/A	#N/A	#N/A	#N/A	#N/A	#N/A	#N/A	#N/A	#N/A	#N/A	#N/A	#N/A	#N/A	#N/A	#N/A	#N/A	#N/A	#N/A
HAENSZ	1	HAENSZ	53	m	curr	nev any	cigs only	0	4	0	-	20	999	4.41	2.52	7.7	27	27	1	0	9999	20	70	-1	45	#N/A	#N/A	#N/A	#N/A	#N/A	#N/A	#N/A	#N/A	#N/A	#N/A	#N/A	#N/A	#N/A	#N/A	#N/A	#N/A	#N/A	#N/A	#N/A	#N/A	#N/A	#N/A	#N/A	#N/A
HAENSZ	1	HAENSZ	155	m	curr	nev any	any	1	2	0	-	1	9	1.62	0.99	2.67	28	28	1	0	9999	1	9	-1	5	#N/A	#N/A	#N/A	#N/A	#N/A	#N/A	#N/A	#N/A	#N/A	#N/A	#N/A	#N/A	#N/A	#N/A	#N/A	#N/A	#N/A	#N/A	#N/A	#N/A	#N/A	#N/A	#N/A	#N/A
HAENSZ	1	HAENSZ	156	m	curr	nev any	any	1	3	0	-	10	19	2.81	1.77	4.47	28	28	1	0	9999	10	19	-1	14.5	#N/A	#N/A	#N/A	#N/A	#N/A	#N/A	#N/A	#N/A	#N/A	#N/A	#N/A	#N/A	#N/A	#N/A	#N/A	#N/A	#N/A	#N/A	#N/A	#N/A	#N/A	#N/A	#N/A	#N/A
HAENSZ	1	HAENSZ	157	m	curr	nev any	any	1	4	0	-	20	999	4.65	2.72	7.96	28	28	1	0	9999	20	70	-1	45	#N/A	#N/A	#N/A	#N/A	#N/A	#N/A	#N/A	#N/A	#N/A	#N/A	#N/A	#N/A	#N/A	#N/A	#N/A	#N/A	#N/A	#N/A	#N/A	#N/A	#N/A	#N/A	#N/A	#N/A
HAENSZ	1	HAENSZ	150	m	curr	nev any	any	0	2	0	-	1	9	1.47	0.9	2.4	29	29	1	0	9999	1	9	-1	5	#N/A	#N/A	#N/A	#N/A	#N/A	#N/A	#N/A	#N/A	#N/A	#N/A	#N/A	#N/A	#N/A	#N/A	#N/A	#N/A	#N/A	#N/A	#N/A	#N/A	#N/A	#N/A	#N/A	#N/A
HAENSZ	1	HAENSZ	151	m	curr	nev any	any	0	3	0	-	10	19	2.5	1.6	3.91	29	29	1	0	9999	10	19	-1	14.5	#N/A	#N/A	#N/A	#N/A	#N/A	#N/A	#N/A	#N/A	#N/A	#N/A	#N/A	#N/A	#N/A	#N/A	#N/A	#N/A	#N/A	#N/A	#N/A	#N/A	#N/A	#N/A	#N/A	#N/A
HAENSZ	1	HAENSZ	152	m	curr	nev any	any	0	4	0	-	20	999	4.16	2.53	6.86	29	29	1	0	9999	20	70	-1	45	#N/A	#N/A	#N/A	#N/A	#N/A	#N/A	#N/A	#N/A	#N/A	#N/A	#N/A	#N/A	#N/A	#N/A	#N/A	#N/A	#N/A	#N/A	#N/A	#N/A	#N/A	#N/A	#N/A	#N/A
HAENSZ	1	HAENSZ	74	f	curr	nev any	cigs	1	2	0	-	1	9	2.43	1.59	3.7	30	30	1	30	687	1	9	21.5405	5	2.43	#N/A	#N/A	#N/A	#N/A	#N/A	#N/A	#N/A	#N/A	#N/A	#N/A	#N/A	#N/A	#N/A	#N/A	#N/A	#N/A	#N/A	#N/A	#N/A	#N/A	#N/A	#N/A	#N/A
HAENSZ	1	HAENSZ	75	f	curr	nev any	cigs	1	3	0	-	10	19	4.75	3.01	7.5	30	30	1	30	9999	10	19	18.4353	14.5	4.75	#N/A	#N/A	#N/A	#N/A	#N/A	#N/A	#N/A	#N/A	#N/A	#N/A	#N/A	#N/A	#N/A	#N/A	#N/A	#N/A	#N/A	#N/A	#N/A	#N/A	#N/A	#N/A	#N/A
HAENSZ	1	HAENSZ	76	f	curr	nev any	cigs	1	4	0	-	20	999	13.89	7.17	26.92	30	30	1	30	9999	20	70	8.77931	45	13.89	#N/A	#N/A	#N/A	#N/A	#N/A	#N/A	#N/A	#N/A	#N/A	#N/A	#N/A	#N/A	#N/A	#N/A	#N/A	#N/A	#N/A	#N/A	#N/A	#N/A	#N/A	#N/A	#N/A
HAENSZ	1	HAENSZ	71	f	curr	nev any	cigs	0	2	0	-	1	9	2.13	1.41	3.2	31	31	1	0	9999	1	9	-1	5	#N/A	#N/A	#N/A	#N/A	#N/A	#N/A	#N/A	#N/A	#N/A	#N/A	#N/A	#N/A	#N/A	#N/A	#N/A	#N/A	#N/A	#N/A	#N/A	#N/A	#N/A	#N/A	#N/A	#N/A
HAENSZ	1	HAENSZ	72	f	curr	nev any	cigs	0	3	0	-	10	19	4.15	2.68	6.44	31	31	1	0	9999	10	19	-1	14.5	#N/A	#N/A	#N/A	#N/A	#N/A	#N/A	#N/A	#N/A	#N/A	#N/A	#N/A	#N/A	#N/A	#N/A	#N/A	#N/A	#N/A	#N/A	#N/A	#N/A	#N/A	#N/A	#N/A	#N/A
HAENSZ	1	HAENSZ	73	f	curr	nev any	cigs	0	4	0	-	20	999	11.68	6.09	22.39	31	31	1	0	9999	20	70	-1	45	#N/A	#N/A	#N/A	#N/A	#N/A	#N/A	#N/A	#N/A	#N/A	#N/A	#N/A	#N/A	#N/A	#N/A	#N/A	#N/A	#N/A	#N/A	#N/A	#N/A	#N/A	#N/A	#N/A	#N/A
HAENSZ	1	HAENSZ	80	f	curr	nev any	cigs only	1	2	0	-	1	9	2.43	1.59	3.7	32	32	1	0	9999	1	9	-1	5	#N/A	#N/A	#N/A	#N/A	#N/A	#N/A	#N/A	#N/A	#N/A	#N/A	#N/A	#N/A	#N/A	#N/A	#N/A	#N/A	#N/A	#N/A	#N/A	#N/A	#N/A	#N/A	#N/A	#N/A
HAENSZ	1	HAENSZ	81	f	curr	nev any	cigs only	1	3	0	-	10	19	4.75	3.01	7.5	32	32	1	0	9999	10	19	-1	14.5	#N/A	#N/A	#N/A	#N/A	#N/A	#N/A	#N/A	#N/A	#N/A	#N/A	#N/A	#N/A	#N/A	#N/A	#N/A	#N/A	#N/A	#N/A	#N/A	#N/A	#N/A	#N/A	#N/A	#N/A
HAENSZ	1	HAENSZ	82	f	curr	nev any	cigs only	1	4	0	-	20	999	13.89	7.17	26.92	32	32	1	0	9999	20	70	-1	45	#N/A	#N/A	#N/A	#N/A	#N/A	#N/A	#N/A	#N/A	#N/A	#N/A	#N/A	#N/A	#N/A	#N/A	#N/A	#N/A	#N/A	#N/A	#N/A	#N/A	#N/A	#N/A	#N/A	#N/A
HAENSZ	1	HAENSZ	77	f	curr	nev any	cigs only	0	2	0	-	1	9	2.13	1.41	3.2	33	33	1	0	9999	1	9	-1	5	#N/A	#N/A	#N/A	#N/A	#N/A	#N/A	#N/A	#N/A	#N/A	#N/A	#N/A	#N/A	#N/A	#N/A	#N/A	#N/A	#N/A	#N/A	#N/A	#N/A	#N/A	#N/A	#N/A	#N/A
HAENSZ	1	HAENSZ	78	f	curr	nev any	cigs only	0	3	0	-	10	19	4.15	2.68	6.44	33	33	1	0	9999	10	19	-1	14.5	#N/A	#N/A	#N/A	#N/A	#N/A	#N/A	#N/A	#N/A	#N/A	#N/A	#N/A	#N/A	#N/A	#N/A	#N/A	#N/A	#N/A	#N/A	#N/A	#N/A	#N/A	#N/A	#N/A	#N/A
HAENSZ	1	HAENSZ	79	f	curr	nev any	cigs only	0	4	0	-	20	999	11.68	6.09	22.39	33	33	1	0	9999	20	70	-1	45	#N/A	#N/A	#N/A	#N/A	#N/A	#N/A	#N/A	#N/A	#N/A	#N/A	#N/A	#N/A	#N/A	#N/A	#N/A	#N/A	#N/A	#N/A	#N/A	#N/A	#N/A	#N/A	#N/A	#N/A
HAENSZ	1	HAENSZ	66	f	curr	nev any	any	1	2	0	-	1	9	2.43	1.59	3.7	34	34	1	0	9999	1	9	-1	5	#N/A	#N/A	#N/A	#N/A	#N/A	#N/A	#N/A	#N/A	#N/A	#N/A	#N/A	#N/A	#N/A	#N/A	#N/A	#N/A	#N/A	#N/A	#N/A	#N/A	#N/A	#N/A	#N/A	#N/A
HAENSZ	1	HAENSZ	67	f	curr	nev any	any	1	3	0	-	10	19	4.75	3.01	7.5	34	34	1	0	9999	10	19	-1	14.5	#N/A	#N/A	#N/A	#N/A	#N/A	#N/A	#N/A	#N/A	#N/A	#N/A	#N/A	#N/A	#N/A	#N/A	#N/A	#N/A	#N/A	#N/A	#N/A	#N/A	#N/A	#N/A	#N/A	#N/A
HAENSZ	1	HAENSZ	68	f	curr	nev any	any	1	4	0	-	20	999	13.89	7.17	26.92	34	34	1	0	9999	20	70	-1	45	#N/A	#N/A	#N/A	#N/A	#N/A	#N/A	#N/A	#N/A	#N/A	#N/A	#N/A	#N/A	#N/A	#N/A	#N/A	#N/A	#N/A	#N/A	#N/A	#N/A	#N/A	#N/A	#N/A	#N/A
HAENSZ	1	HAENSZ	61	f	curr	nev any	any	0	2	0	-	1	9	2.13	1.41	3.2	35	35	1	0	9999	1	9	-1	5	#N/A	#N/A	#N/A	#N/A	#N/A	#N/A	#N/A	#N/A	#N/A	#N/A	#N/A	#N/A	#N/A	#N/A	#N/A	#N/A	#N/A	#N/A	#N/A	#N/A	#N/A	#N/A	#N/A	#N/A
HAENSZ	1	HAENSZ	62	f	curr	nev any	any	0	3	0	-	10	19	4.15	2.68	6.44	35	35	1	0	9999	10	19	-1	14.5	#N/A	#N/A	#N/A	#N/A	#N/A	#N/A	#N/A	#N/A	#N/A	#N/A	#N/A	#N/A	#N/A	#N/A	#N/A	#N/A	#N/A	#N/A	#N/A	#N/A	#N/A	#N/A	#N/A	#N/A
HAENSZ	1	HAENSZ	63	f	curr	nev any	any	0	4	0	-	20	999	11.68	6.09	22.39	35	35	1	0	9999	20	70	-1	45	#N/A	#N/A	#N/A	#N/A	#N/A	#N/A	#N/A	#N/A	#N/A	#N/A	#N/A	#N/A	#N/A	#N/A	#N/A	#N/A	#N/A	#N/A	#N/A	#N/A	#N/A	#N/A	#N/A	#N/A
HAENSZ	1	HAENSZ	86	f	curr	nev cigs	cigs	1	2	0	-	1	9	2.43	1.59	3.7	36	36	1	0	9999	1	9	-1	5	#N/A	#N/A	#N/A	#N/A	#N/A	#N/A	#N/A	#N/A	#N/A	#N/A	#N/A	#N/A	#N/A	#N/A	#N/A	#N/A	#N/A	#N/A	#N/A	#N/A	#N/A	#N/A	#N/A	#N/A
HAENSZ	1	HAENSZ	87	f	curr	nev cigs	cigs	1	3	0	-	10	19	4.75	3.01	7.5	36	36	1	0	9999	10	19	-1	14.5	#N/A	#N/A	#N/A	#N/A	#N/A	#N/A	#N/A	#N/A	#N/A	#N/A	#N/A	#N/A	#N/A	#N/A	#N/A	#N/A	#N/A	#N/A	#N/A	#N/A	#N/A	#N/A	#N/A	#N/A
HAENSZ	1	HAENSZ	88	f	curr	nev cigs	cigs	1	4	0	-	20	999	13.89	7.17	26.92	36	36	1	0	9999	20	70	-1	45	#N/A	#N/A	#N/A	#N/A	#N/A	#N/A	#N/A	#N/A	#N/A	#N/A	#N/A	#N/A	#N/A	#N/A	#N/A	#N/A	#N/A	#N/A	#N/A	#N/A	#N/A	#N/A	#N/A	#N/A
HAENSZ	1	HAENSZ	83	f	curr	nev cigs	cigs	0	2	0	-	1	9	2.13	1.41	3.2	37	37	1	0	9999	1	9	-1	5	#N/A	#N/A	#N/A	#N/A	#N/A	#N/A	#N/A	#N/A	#N/A	#N/A	#N/A	#N/A	#N/A	#N/A	#N/A	#N/A	#N/A	#N/A	#N/A	#N/A	#N/A	#N/A	#N/A	#N/A
HAENSZ	1	HAENSZ	84	f	curr	nev cigs	cigs	0	3	0	-	10	19	4.15	2.68	6.44	37	37	1	0	9999	10	19	-1	14.5	#N/A	#N/A	#N/A	#N/A	#N/A	#N/A	#N/A	#N/A	#N/A	#N/A	#N/A	#N/A	#N/A	#N/A	#N/A	#N/A	#N/A	#N/A	#N/A	#N/A	#N/A	#N/A	#N/A	#N/A
HAENSZ	1	HAENSZ	85	f	curr	nev cigs	cigs	0	4	0	-	20	999	11.68	6.09	22.39	37	37	1	0	9999	20	70	-1	45	#N/A	#N/A	#N/A	#N/A	#N/A	#N/A	#N/A	#N/A	#N/A	#N/A	#N/A	#N/A	#N/A	#N/A	#N/A	#N/A	#N/A	#N/A	#N/A	#N/A	#N/A	#N/A	#N/A	#N/A
HAENSZ	1	HAENSZ	92	f	curr	nev cigs	cigs only	1	2	0	-	1	9	2.43	1.59	3.7	38	38	1	0	9999	1	9	-1	5	#N/A	#N/A	#N/A	#N/A	#N/A	#N/A	#N/A	#N/A	#N/A	#N/A	#N/A	#N/A	#N/A	#N/A	#N/A	#N/A	#N/A	#N/A	#N/A	#N/A	#N/A	#N/A	#N/A	#N/A
HAENSZ	1	HAENSZ	93	f	curr	nev cigs	cigs only	1	3	0	-	10	19	4.75	3.01	7.5	38	38	1	0	9999	10	19	-1	14.5	#N/A	#N/A	#N/A	#N/A	#N/A	#N/A	#N/A	#N/A	#N/A	#N/A	#N/A	#N/A	#N/A	#N/A	#N/A	#N/A	#N/A	#N/A	#N/A	#N/A	#N/A	#N/A	#N/A	#N/A
HAENSZ	1	HAENSZ	94	f	curr	nev cigs	cigs only	1	4	0	-	20	999	13.89	7.17	26.92	38	38	1	0	9999	20	70	-1	45	#N/A	#N/A	#N/A	#N/A	#N/A	#N/A	#N/A	#N/A	#N/A	#N/A	#N/A	#N/A	#N/A	#N/A	#N/A	#N/A	#N/A	#N/A	#N/A	#N/A	#N/A	#N/A	#N/A	#N/A
HAENSZ	1	HAENSZ	89	f	curr	nev cigs	cigs only	0	2	0	-	1	9	2.13	1.41	3.2	39	39	1	0	9999	1	9	-1	5	#N/A	#N/A	#N/A	#N/A	#N/A	#N/A	#N/A	#N/A	#N/A	#N/A	#N/A	#N/A	#N/A	#N/A	#N/A	#N/A	#N/A	#N/A	#N/A	#N/A	#N/A	#N/A	#N/A	#N/A
HAENSZ	1	HAENSZ	90	f	curr	nev cigs	cigs only	0	3	0	-	10	19	4.15	2.68	6.44	39	39	1	0	9999	10	19	-1	14.5	#N/A	#N/A	#N/A	#N/A	#N/A	#N/A	#N/A	#N/A	#N/A	#N/A	#N/A	#N/A	#N/A	#N/A	#N/A	#N/A	#N/A	#N/A	#N/A	#N/A	#N/A	#N/A	#N/A	#N/A
HAENSZ	1	HAENSZ	91	f	curr	nev cigs	cigs only	0	4	0	-	20	999	11.68	6.09	22.39	39	39	1	0	9999	20	70	-1	45	#N/A	#N/A	#N/A	#N/A	#N/A	#N/A	#N/A	#N/A	#N/A	#N/A	#N/A	#N/A	#N/A	#N/A	#N/A	#N/A	#N/A	#N/A	#N/A	#N/A	#N/A	#N/A	#N/A	#N/A
HARRIS	1	HARRIS	4	m	curr	nev any	any	0	2	0	-	1	14	2.98	0.83	10.72	40	40	1	40	717	1	14	2.3475	7.5	2.98	#N/A	#N/A	#N/A	#N/A	#N/A	#N/A	#N/A	#N/A	#N/A	#N/A	#N/A	#N/A	#N/A	#N/A	#N/A	#N/A	#N/A	#N/A	#N/A	#N/A	#N/A	#N/A	#N/A
HARRIS	1	HARRIS	5	m	curr	nev any	any	0	3	0	-	15	24	129.5	18.21	921.07	40	40	1	40	9999	15	24	0.998147	19.5	129.5	#N/A	#N/A	#N/A	#N/A	#N/A	#N/A	#N/A	#N/A	#N/A	#N/A	#N/A	#N/A	#N/A	#N/A	#N/A	#N/A	#N/A	#N/A	#N/A	#N/A	#N/A	#N/A	#N/A
HARRIS	1	HARRIS	6	m	curr	nev any	any	0	4	0	-	25	999	172.67	13.73	2171.4	40	40	1	40	9999	25	70	0.599304	47.5	172.67	#N/A	#N/A	#N/A	#N/A	#N/A	#N/A	#N/A	#N/A	#N/A	#N/A	#N/A	#N/A	#N/A	#N/A	#N/A	#N/A	#N/A	#N/A	#N/A	#N/A	#N/A	#N/A	#N/A
HIGGI3	1	HIGGI3	4	m	curr	nev any	any	0	2	0	-	1	14	0.89	0.04	20.76	41	41	1	41	720	1	14	0.393126	7.5	0.89	#N/A	#N/A	#N/A	#N/A	#N/A	#N/A	#N/A	#N/A	#N/A	#N/A	#N/A	#N/A	#N/A	#N/A	#N/A	#N/A	#N/A	#N/A	#N/A	#N/A	#N/A	#N/A	#N/A
HIGGI3	1	HIGGI3	5	m	curr	nev any	any	0	3	0	-	15	999	1.32	0.06	28.68	41	41	1	41	9999	15	70	0.403683	42.5	1.32	#N/A	#N/A	#N/A	#N/A	#N/A	#N/A	#N/A	#N/A	#N/A	#N/A	#N/A	#N/A	#N/A	#N/A	#N/A	#N/A	#N/A	#N/A	#N/A	#N/A	#N/A	#N/A	#N/A
HIGGI4	2	HIGGI6	5	m	curr	nev any	cigs	1	2	0	-	1	19	2.88	1.56	5.32	42	42	1	42	722	1	19	10.2098	10	2.88	#N/A	#N/A	#N/A	#N/A	#N/A	#N/A	#N/A	#N/A	#N/A	#N/A	#N/A	#N/A	#N/A	#N/A	#N/A	#N/A	#N/A	#N/A	#N/A	#N/A	#N/A	#N/A	#N/A
HIGGI4	2	HIGGI6	6	m	curr	nev any	cigs	1	3	0	-	20	999	7.94	4.77	13.22	42	42	1	42	9999	20	70	14.787	45	7.94	#N/A	#N/A	#N/A	#N/A	#N/A	#N/A	#N/A	#N/A	#N/A	#N/A	#N/A	#N/A	#N/A	#N/A	#N/A	#N/A	#N/A	#N/A	#N/A	#N/A	#N/A	#N/A	#N/A
HIGGI4	2	HIGGI6	26	f	curr	nev any	cigs	1	2	0	-	1	19	1.39	0.77	2.52	43	43	1	43	724	1	19	10.9311	10	1.39	#N/A	#N/A	#N/A	#N/A	#N/A	#N/A	#N/A	#N/A	#N/A	#N/A	#N/A	#N/A	#N/A	#N/A	#N/A	#N/A	#N/A	#N/A	#N/A	#N/A	#N/A	#N/A	#N/A
HIGGI4	2	HIGGI6	27	f	curr	nev any	cigs	1	3	0	-	20	999	4.98	3.28	7.57	43	43	1	43	9999	20	70	21.9675	45	4.98	#N/A	#N/A	#N/A	#N/A	#N/A	#N/A	#N/A	#N/A	#N/A	#N/A	#N/A	#N/A	#N/A	#N/A	#N/A	#N/A	#N/A	#N/A	#N/A	#N/A	#N/A	#N/A	#N/A
HIGGI4	2	HIGGI6	29	f	curr	nev any	cigs only	1	2	0	-	1	19	1.39	0.77	2.52	44	44	1	0	9999	1	19	-1	10	#N/A	#N/A	#N/A	#N/A	#N/A	#N/A	#N/A	#N/A	#N/A	#N/A	#N/A	#N/A	#N/A	#N/A	#N/A	#N/A	#N/A	#N/A	#N/A	#N/A	#N/A	#N/A	#N/A	#N/A
HIGGI4	2	HIGGI6	30	f	curr	nev any	cigs only	1	3	0	-	20	999	4.98	3.28	7.57	44	44	1	0	9999	20	70	-1	45	#N/A	#N/A	#N/A	#N/A	#N/A	#N/A	#N/A	#N/A	#N/A	#N/A	#N/A	#N/A	#N/A	#N/A	#N/A	#N/A	#N/A	#N/A	#N/A	#N/A	#N/A	#N/A	#N/A	#N/A
HIGGI4	2	HIGGI6	23	f	curr	nev any	any	1	2	0	-	1	19	1.39	0.77	2.52	45	45	1	0	9999	1	19	-1	10	#N/A	#N/A	#N/A	#N/A	#N/A	#N/A	#N/A	#N/A	#N/A	#N/A	#N/A	#N/A	#N/A	#N/A	#N/A	#N/A	#N/A	#N/A	#N/A	#N/A	#N/A	#N/A	#N/A	#N/A
HIGGI4	2	HIGGI6	24	f	curr	nev any	any	1	3	0	-	20	999	4.98	3.28	7.57	45	45	1	0	9999	20	70	-1	45	#N/A	#N/A	#N/A	#N/A	#N/A	#N/A	#N/A	#N/A	#N/A	#N/A	#N/A	#N/A	#N/A	#N/A	#N/A	#N/A	#N/A	#N/A	#N/A	#N/A	#N/A	#N/A	#N/A	#N/A
HIGGI4	2	HIGGI6	32	f	curr	nev cigs	cigs	1	2	0	-	1	19	1.39	0.77	2.52	46	46	1	0	9999	1	19	-1	10	#N/A	#N/A	#N/A	#N/A	#N/A	#N/A	#N/A	#N/A	#N/A	#N/A	#N/A	#N/A	#N/A	#N/A	#N/A	#N/A	#N/A	#N/A	#N/A	#N/A	#N/A	#N/A	#N/A	#N/A
HIGGI4	2	HIGGI6	33	f	curr	nev cigs	cigs	1	3	0	-	20	999	4.98	3.28	7.57	46	46	1	0	9999	20	70	-1	45	#N/A	#N/A	#N/A	#N/A	#N/A	#N/A	#N/A	#N/A	#N/A	#N/A	#N/A	#N/A	#N/A	#N/A	#N/A	#N/A	#N/A	#N/A	#N/A	#N/A	#N/A	#N/A	#N/A	#N/A
HIGGI4	2	HIGGI6	34	f	curr	nev cigs	cigs only	1	2	0	-	1	19	1.39	0.77	2.52	47	47	1	0	9999	1	19	-1	10	#N/A	#N/A	#N/A	#N/A	#N/A	#N/A	#N/A	#N/A	#N/A	#N/A	#N/A	#N/A	#N/A	#N/A	#N/A	#N/A	#N/A	#N/A	#N/A	#N/A	#N/A	#N/A	#N/A	#N/A
HIGGI4	2	HIGGI6	35	f	curr	nev cigs	cigs only	1	3	0	-	20	999	4.98	3.28	7.57	47	47	1	0	9999	20	70	-1	45	#N/A	#N/A	#N/A	#N/A	#N/A	#N/A	#N/A	#N/A	#N/A	#N/A	#N/A	#N/A	#N/A	#N/A	#N/A	#N/A	#N/A	#N/A	#N/A	#N/A	#N/A	#N/A	#N/A	#N/A
HOLLA2	1	HOLLA2	4	m	curr	nev any	any	0	2	0	-	1	14	2.96	0.94	9.34	48	48	1	48	734	1	14	2.91436	7.5	2.96	#N/A	#N/A	#N/A	#N/A	#N/A	#N/A	#N/A	#N/A	#N/A	#N/A	#N/A	#N/A	#N/A	#N/A	#N/A	#N/A	#N/A	#N/A	#N/A	#N/A	#N/A	#N/A	#N/A
HOLLA2	1	HOLLA2	5	m	curr	nev any	any	0	3	0	-	15	24	4.87	1.84	12.88	48	48	1	48	9999	15	24	4.05799	19.5	4.87	#N/A	#N/A	#N/A	#N/A	#N/A	#N/A	#N/A	#N/A	#N/A	#N/A	#N/A	#N/A	#N/A	#N/A	#N/A	#N/A	#N/A	#N/A	#N/A	#N/A	#N/A	#N/A	#N/A
HOLLA2	1	HOLLA2	6	m	curr	nev any	any	0	4	0	-	25	999	11.37	4.43	29.17	48	48	1	48	9999	25	70	4.32566	47.5	11.37	#N/A	#N/A	#N/A	#N/A	#N/A	#N/A	#N/A	#N/A	#N/A	#N/A	#N/A	#N/A	#N/A	#N/A	#N/A	#N/A	#N/A	#N/A	#N/A	#N/A	#N/A	#N/A	#N/A
HOLLNA	1	HOLLNA	4	m	curr	nev any	any	0	2	0	-	1	14	4.56	2.07	10.03	49	49	1	49	737	1	14	6.17056	7.5	4.56	#N/A	#N/A	#N/A	#N/A	#N/A	#N/A	#N/A	#N/A	#N/A	#N/A	#N/A	#N/A	#N/A	#N/A	#N/A	#N/A	#N/A	#N/A	#N/A	#N/A	#N/A	#N/A	#N/A
HOLLNA	1	HOLLNA	5	m	curr	nev any	any	0	3	0	-	15	24	8.17	3.98	16.79	49	49	1	49	9999	15	24	7.41535	19.5	8.17	#N/A	#N/A	#N/A	#N/A	#N/A	#N/A	#N/A	#N/A	#N/A	#N/A	#N/A	#N/A	#N/A	#N/A	#N/A	#N/A	#N/A	#N/A	#N/A	#N/A	#N/A	#N/A	#N/A
HOLLNA	1	HOLLNA	6	m	curr	nev any	any	0	4	0	-	25	999	7.65	3.33	17.58	49	49	1	49	9999	25	70	5.55085	47.5	7.65	#N/A	#N/A	#N/A	#N/A	#N/A	#N/A	#N/A	#N/A	#N/A	#N/A	#N/A	#N/A	#N/A	#N/A	#N/A	#N/A	#N/A	#N/A	#N/A	#N/A	#N/A	#N/A	#N/A
HOLLNA	1	HOLLNA	12	f	curr	nev any	any	0	2	0	-	1	14	3.68	1.83	7.42	50	50	1	50	740	1	14	7.84125	7.5	3.68	#N/A	#N/A	#N/A	#N/A	#N/A	#N/A	#N/A	#N/A	#N/A	#N/A	#N/A	#N/A	#N/A	#N/A	#N/A	#N/A	#N/A	#N/A	#N/A	#N/A	#N/A	#N/A	#N/A
HOLLNA	1	HOLLNA	13	f	curr	nev any	any	0	3	0	-	15	24	7.57	3.93	14.56	50	50	1	50	9999	15	24	8.95887	19.5	7.57	#N/A	#N/A	#N/A	#N/A	#N/A	#N/A	#N/A	#N/A	#N/A	#N/A	#N/A	#N/A	#N/A	#N/A	#N/A	#N/A	#N/A	#N/A	#N/A	#N/A	#N/A	#N/A	#N/A
HOLLNA	1	HOLLNA	14	f	curr	nev any	any	0	4	0	-	25	999	8.61	2.54	29.15	50	50	1	50	9999	25	70	2.58032	47.5	8.61	#N/A	#N/A	#N/A	#N/A	#N/A	#N/A	#N/A	#N/A	#N/A	#N/A	#N/A	#N/A	#N/A	#N/A	#N/A	#N/A	#N/A	#N/A	#N/A	#N/A	#N/A	#N/A	#N/A
HOUSE	2	CHAPMA	20	m	curr	nev cigs	cigs	1	2	0	-	1	19	1.81	0.89	3.64	51	51	1	51	743	1	19	7.74518	10	1.81	#N/A	#N/A	#N/A	#N/A	#N/A	#N/A	#N/A	#N/A	#N/A	#N/A	#N/A	#N/A	#N/A	#N/A	#N/A	#N/A	#N/A	#N/A	#N/A	#N/A	#N/A	#N/A	#N/A
HOUSE	2	CHAPMA	21	m	curr	nev cigs	cigs	1	3	0	-	20	20	5.52	3.58	8.51	51	51	1	51	9999	20	20	20.4947	20	5.52	#N/A	#N/A	#N/A	#N/A	#N/A	#N/A	#N/A	#N/A	#N/A	#N/A	#N/A	#N/A	#N/A	#N/A	#N/A	#N/A	#N/A	#N/A	#N/A	#N/A	#N/A	#N/A	#N/A
HOUSE	2	CHAPMA	22	m	curr	nev cigs	cigs	1	4	0	-	21	999	12.31	8.07	18.78	51	51	1	51	9999	21	70	21.5384	45.5	12.31	#N/A	#N/A	#N/A	#N/A	#N/A	#N/A	#N/A	#N/A	#N/A	#N/A	#N/A	#N/A	#N/A	#N/A	#N/A	#N/A	#N/A	#N/A	#N/A	#N/A	#N/A	#N/A	#N/A
HOUSE	2	CHAPMA	4	m	curr	nev cigs	cigs	0	2	0	-	1	19	1.75	0.89	3.43	52	52	1	0	9999	1	19	-1	10	#N/A	#N/A	#N/A	#N/A	#N/A	#N/A	#N/A	#N/A	#N/A	#N/A	#N/A	#N/A	#N/A	#N/A	#N/A	#N/A	#N/A	#N/A	#N/A	#N/A	#N/A	#N/A	#N/A	#N/A
HOUSE	2	CHAPMA	5	m	curr	nev cigs	cigs	0	3	0	-	20	20	5.64	3.7	8.59	52	52	1	0	9999	20	20	-1	20	#N/A	#N/A	#N/A	#N/A	#N/A	#N/A	#N/A	#N/A	#N/A	#N/A	#N/A	#N/A	#N/A	#N/A	#N/A	#N/A	#N/A	#N/A	#N/A	#N/A	#N/A	#N/A	#N/A	#N/A
HOUSE	2	CHAPMA	6	m	curr	nev cigs	cigs	0	4	0	-	21	999	12.75	8.46	19.22	52	52	1	0	9999	21	70	-1	45.5	#N/A	#N/A	#N/A	#N/A	#N/A	#N/A	#N/A	#N/A	#N/A	#N/A	#N/A	#N/A	#N/A	#N/A	#N/A	#N/A	#N/A	#N/A	#N/A	#N/A	#N/A	#N/A	#N/A	#N/A
HOUSE	2	CHAPMA	28	f	curr	nev cigs	cigs	1	2	0	-	1	19	4.08	2.45	6.8	53	53	1	53	749	1	19	14.745	10	4.08	#N/A	#N/A	#N/A	#N/A	#N/A	#N/A	#N/A	#N/A	#N/A	#N/A	#N/A	#N/A	#N/A	#N/A	#N/A	#N/A	#N/A	#N/A	#N/A	#N/A	#N/A	#N/A	#N/A
HOUSE	2	CHAPMA	29	f	curr	nev cigs	cigs	1	3	0	-	20	20	6.07	3.98	9.27	53	53	1	53	9999	20	20	21.4945	20	6.07	#N/A	#N/A	#N/A	#N/A	#N/A	#N/A	#N/A	#N/A	#N/A	#N/A	#N/A	#N/A	#N/A	#N/A	#N/A	#N/A	#N/A	#N/A	#N/A	#N/A	#N/A	#N/A	#N/A
HOUSE	2	CHAPMA	30	f	curr	nev cigs	cigs	1	4	0	-	21	999	17.79	11.67	27.13	53	53	1	53	9999	21	70	21.5906	45.5	17.79	#N/A	#N/A	#N/A	#N/A	#N/A	#N/A	#N/A	#N/A	#N/A	#N/A	#N/A	#N/A	#N/A	#N/A	#N/A	#N/A	#N/A	#N/A	#N/A	#N/A	#N/A	#N/A	#N/A
HOUSE	2	CHAPMA	12	f	curr	nev cigs	cigs	0	2	0	-	1	19	3.95	2.39	6.52	54	54	1	0	9999	1	19	-1	10	#N/A	#N/A	#N/A	#N/A	#N/A	#N/A	#N/A	#N/A	#N/A	#N/A	#N/A	#N/A	#N/A	#N/A	#N/A	#N/A	#N/A	#N/A	#N/A	#N/A	#N/A	#N/A	#N/A	#N/A
HOUSE	2	CHAPMA	13	f	curr	nev cigs	cigs	0	3	0	-	20	20	5.93	3.91	9.01	54	54	1	0	9999	20	20	-1	20	#N/A	#N/A	#N/A	#N/A	#N/A	#N/A	#N/A	#N/A	#N/A	#N/A	#N/A	#N/A	#N/A	#N/A	#N/A	#N/A	#N/A	#N/A	#N/A	#N/A	#N/A	#N/A	#N/A	#N/A
HOUSE	2	CHAPMA	14	f	curr	nev cigs	cigs	0	4	0	-	21	999	18.29	12.04	27.79	54	54	1	0	9999	21	70	-1	45.5	#N/A	#N/A	#N/A	#N/A	#N/A	#N/A	#N/A	#N/A	#N/A	#N/A	#N/A	#N/A	#N/A	#N/A	#N/A	#N/A	#N/A	#N/A	#N/A	#N/A	#N/A	#N/A	#N/A	#N/A
HUCHON	1	HUCHON	22	b	curr	nev cigs	cigs	1	2	0	-	1	1	1.81	0.61	5.34	55	55	1	55	755	1	1	3.26459	1	1.81	#N/A	#N/A	#N/A	#N/A	#N/A	#N/A	#N/A	#N/A	#N/A	#N/A	#N/A	#N/A	#N/A	#N/A	#N/A	#N/A	#N/A	#N/A	#N/A	#N/A	#N/A	#N/A	#N/A
HUCHON	1	HUCHON	23	b	curr	nev cigs	cigs	1	3	0	-	2	20	2.7	2.1	3.48	55	55	1	55	9999	2	20	60.2296	11	#N/A	2.7	#N/A	#N/A	#N/A	#N/A	#N/A	#N/A	#N/A	#N/A	#N/A	#N/A	#N/A	#N/A	#N/A	#N/A	#N/A	#N/A	#N/A	#N/A	#N/A	#N/A	#N/A	#N/A
HUCHON	1	HUCHON	24	b	curr	nev cigs	cigs	1	4	0	-	21	999	7.15	5.6	9.14	55	55	1	55	9999	21	70	64.0254	45.5	#N/A	7.15	#N/A	#N/A	#N/A	#N/A	#N/A	#N/A	#N/A	#N/A	#N/A	#N/A	#N/A	#N/A	#N/A	#N/A	#N/A	#N/A	#N/A	#N/A	#N/A	#N/A	#N/A	#N/A
HUCHON	1	HUCHON	12	b	curr	nev cigs	cigs	0	2	0	-	1	1	1.04	0.33	3.3	56	56	1	0	9999	1	1	-1	1	#N/A	#N/A	#N/A	#N/A	#N/A	#N/A	#N/A	#N/A	#N/A	#N/A	#N/A	#N/A	#N/A	#N/A	#N/A	#N/A	#N/A	#N/A	#N/A	#N/A	#N/A	#N/A	#N/A	#N/A
HUCHON	1	HUCHON	13	b	curr	nev cigs	cigs	0	3	0	-	2	20	2.37	1.86	3.01	56	56	1	0	9999	2	20	-1	11	#N/A	#N/A	#N/A	#N/A	#N/A	#N/A	#N/A	#N/A	#N/A	#N/A	#N/A	#N/A	#N/A	#N/A	#N/A	#N/A	#N/A	#N/A	#N/A	#N/A	#N/A	#N/A	#N/A	#N/A
HUCHON	1	HUCHON	14	b	curr	nev cigs	cigs	0	4	0	-	21	999	6.21	4.93	7.81	56	56	1	0	9999	21	70	-1	45.5	#N/A	#N/A	#N/A	#N/A	#N/A	#N/A	#N/A	#N/A	#N/A	#N/A	#N/A	#N/A	#N/A	#N/A	#N/A	#N/A	#N/A	#N/A	#N/A	#N/A	#N/A	#N/A	#N/A	#N/A
HUCHON	1	HUCHON	62	b	ever	nev cigs	cigs	1	2	0	-	1	1	1.27	0.62	2.63	57	57	1	0	9999	1	1	-1	1	#N/A	#N/A	#N/A	#N/A	#N/A	#N/A	#N/A	#N/A	#N/A	#N/A	#N/A	#N/A	#N/A	#N/A	#N/A	#N/A	#N/A	#N/A	#N/A	#N/A	#N/A	#N/A	#N/A	#N/A
HUCHON	1	HUCHON	63	b	ever	nev cigs	cigs	1	3	0	-	2	20	1.68	1.35	2.09	57	57	1	0	9999	2	20	-1	11	#N/A	#N/A	#N/A	#N/A	#N/A	#N/A	#N/A	#N/A	#N/A	#N/A	#N/A	#N/A	#N/A	#N/A	#N/A	#N/A	#N/A	#N/A	#N/A	#N/A	#N/A	#N/A	#N/A	#N/A
HUCHON	1	HUCHON	64	b	ever	nev cigs	cigs	1	4	0	-	21	999	3.35	2.71	4.13	57	57	1	0	9999	21	70	-1	45.5	#N/A	#N/A	#N/A	#N/A	#N/A	#N/A	#N/A	#N/A	#N/A	#N/A	#N/A	#N/A	#N/A	#N/A	#N/A	#N/A	#N/A	#N/A	#N/A	#N/A	#N/A	#N/A	#N/A	#N/A
HUCHON	1	HUCHON	52	b	ever	nev cigs	cigs	0	2	0	-	1	1	1.01	0.49	2.06	58	58	1	0	9999	1	1	-1	1	#N/A	#N/A	#N/A	#N/A	#N/A	#N/A	#N/A	#N/A	#N/A	#N/A	#N/A	#N/A	#N/A	#N/A	#N/A	#N/A	#N/A	#N/A	#N/A	#N/A	#N/A	#N/A	#N/A	#N/A
HUCHON	1	HUCHON	53	b	ever	nev cigs	cigs	0	3	0	-	2	20	1.63	1.32	2.01	58	58	1	0	9999	2	20	-1	11	#N/A	#N/A	#N/A	#N/A	#N/A	#N/A	#N/A	#N/A	#N/A	#N/A	#N/A	#N/A	#N/A	#N/A	#N/A	#N/A	#N/A	#N/A	#N/A	#N/A	#N/A	#N/A	#N/A	#N/A
HUCHON	1	HUCHON	54	b	ever	nev cigs	cigs	0	4	0	-	21	999	3.38	2.76	4.14	58	58	1	0	9999	21	70	-1	45.5	#N/A	#N/A	#N/A	#N/A	#N/A	#N/A	#N/A	#N/A	#N/A	#N/A	#N/A	#N/A	#N/A	#N/A	#N/A	#N/A	#N/A	#N/A	#N/A	#N/A	#N/A	#N/A	#N/A	#N/A
HUHTI1	1	HUHTI1	50	m	curr	nev any	cigs	1	2	0	-	1	14	9.18	3.76	22.43	59	59	1	59	767	1	14	4.81729	7.5	9.18	#N/A	#N/A	#N/A	#N/A	#N/A	#N/A	#N/A	#N/A	#N/A	#N/A	#N/A	#N/A	#N/A	#N/A	#N/A	#N/A	#N/A	#N/A	#N/A	#N/A	#N/A	#N/A	#N/A
HUHTI1	1	HUHTI1	51	m	curr	nev any	cigs	1	3	0	-	15	24	10.12	4.39	23.29	59	59	1	59	9999	15	24	5.51826	19.5	10.12	#N/A	#N/A	#N/A	#N/A	#N/A	#N/A	#N/A	#N/A	#N/A	#N/A	#N/A	#N/A	#N/A	#N/A	#N/A	#N/A	#N/A	#N/A	#N/A	#N/A	#N/A	#N/A	#N/A
HUHTI1	1	HUHTI1	52	m	curr	nev any	cigs	1	4	0	-	25	999	9.52	3.83	23.66	59	59	1	59	9999	25	70	4.63419	47.5	9.52	#N/A	#N/A	#N/A	#N/A	#N/A	#N/A	#N/A	#N/A	#N/A	#N/A	#N/A	#N/A	#N/A	#N/A	#N/A	#N/A	#N/A	#N/A	#N/A	#N/A	#N/A	#N/A	#N/A
HUHTI1	1	HUHTI1	45	m	curr	nev any	cigs	0	2	0	-	1	14	10.05	4.27	23.67	60	60	1	0	9999	1	14	-1	7.5	#N/A	#N/A	#N/A	#N/A	#N/A	#N/A	#N/A	#N/A	#N/A	#N/A	#N/A	#N/A	#N/A	#N/A	#N/A	#N/A	#N/A	#N/A	#N/A	#N/A	#N/A	#N/A	#N/A	#N/A
HUHTI1	1	HUHTI1	46	m	curr	nev any	cigs	0	3	0	-	15	24	11.59	5.13	26.19	60	60	1	0	9999	15	24	-1	19.5	#N/A	#N/A	#N/A	#N/A	#N/A	#N/A	#N/A	#N/A	#N/A	#N/A	#N/A	#N/A	#N/A	#N/A	#N/A	#N/A	#N/A	#N/A	#N/A	#N/A	#N/A	#N/A	#N/A	#N/A
HUHTI1	1	HUHTI1	47	m	curr	nev any	cigs	0	4	0	-	25	999	10.95	4.55	26.35	60	60	1	0	9999	25	70	-1	47.5	#N/A	#N/A	#N/A	#N/A	#N/A	#N/A	#N/A	#N/A	#N/A	#N/A	#N/A	#N/A	#N/A	#N/A	#N/A	#N/A	#N/A	#N/A	#N/A	#N/A	#N/A	#N/A	#N/A	#N/A
HUHTI1	1	HUHTI1	62	m	curr	nev any	cigs only	1	2	0	-	1	14	9.18	3.76	22.43	61	61	1	0	9999	1	14	-1	7.5	#N/A	#N/A	#N/A	#N/A	#N/A	#N/A	#N/A	#N/A	#N/A	#N/A	#N/A	#N/A	#N/A	#N/A	#N/A	#N/A	#N/A	#N/A	#N/A	#N/A	#N/A	#N/A	#N/A	#N/A
HUHTI1	1	HUHTI1	63	m	curr	nev any	cigs only	1	3	0	-	15	24	10.12	4.39	23.29	61	61	1	0	9999	15	24	-1	19.5	#N/A	#N/A	#N/A	#N/A	#N/A	#N/A	#N/A	#N/A	#N/A	#N/A	#N/A	#N/A	#N/A	#N/A	#N/A	#N/A	#N/A	#N/A	#N/A	#N/A	#N/A	#N/A	#N/A	#N/A
HUHTI1	1	HUHTI1	64	m	curr	nev any	cigs only	1	4	0	-	25	999	9.52	3.83	23.66	61	61	1	0	9999	25	70	-1	47.5	#N/A	#N/A	#N/A	#N/A	#N/A	#N/A	#N/A	#N/A	#N/A	#N/A	#N/A	#N/A	#N/A	#N/A	#N/A	#N/A	#N/A	#N/A	#N/A	#N/A	#N/A	#N/A	#N/A	#N/A
HUHTI1	1	HUHTI1	57	m	curr	nev any	cigs only	0	2	0	-	1	14	10.05	4.27	23.67	62	62	1	0	9999	1	14	-1	7.5	#N/A	#N/A	#N/A	#N/A	#N/A	#N/A	#N/A	#N/A	#N/A	#N/A	#N/A	#N/A	#N/A	#N/A	#N/A	#N/A	#N/A	#N/A	#N/A	#N/A	#N/A	#N/A	#N/A	#N/A
HUHTI1	1	HUHTI1	58	m	curr	nev any	cigs only	0	3	0	-	15	24	11.59	5.13	26.19	62	62	1	0	9999	15	24	-1	19.5	#N/A	#N/A	#N/A	#N/A	#N/A	#N/A	#N/A	#N/A	#N/A	#N/A	#N/A	#N/A	#N/A	#N/A	#N/A	#N/A	#N/A	#N/A	#N/A	#N/A	#N/A	#N/A	#N/A	#N/A
HUHTI1	1	HUHTI1	59	m	curr	nev any	cigs only	0	4	0	-	25	999	10.95	4.55	26.35	62	62	1	0	9999	25	70	-1	47.5	#N/A	#N/A	#N/A	#N/A	#N/A	#N/A	#N/A	#N/A	#N/A	#N/A	#N/A	#N/A	#N/A	#N/A	#N/A	#N/A	#N/A	#N/A	#N/A	#N/A	#N/A	#N/A	#N/A	#N/A
HUHTI1	1	HUHTI1	107	f	curr	nev any	cigs	1	2	0	-	1	14	2.44	1.02	5.81	63	63	1	63	779	1	14	5.07655	7.5	2.44	#N/A	#N/A	#N/A	#N/A	#N/A	#N/A	#N/A	#N/A	#N/A	#N/A	#N/A	#N/A	#N/A	#N/A	#N/A	#N/A	#N/A	#N/A	#N/A	#N/A	#N/A	#N/A	#N/A
HUHTI1	1	HUHTI1	108	f	curr	nev any	cigs	1	3	0	-	15	999	27.76	5.86	131.55	63	63	1	63	9999	15	70	1.58741	42.5	27.76	#N/A	#N/A	#N/A	#N/A	#N/A	#N/A	#N/A	#N/A	#N/A	#N/A	#N/A	#N/A	#N/A	#N/A	#N/A	#N/A	#N/A	#N/A	#N/A	#N/A	#N/A	#N/A	#N/A
HUHTI1	1	HUHTI1	104	f	curr	nev any	cigs	0	2	0	-	1	14	2.45	1.09	5.53	64	64	1	0	9999	1	14	-1	7.5	#N/A	#N/A	#N/A	#N/A	#N/A	#N/A	#N/A	#N/A	#N/A	#N/A	#N/A	#N/A	#N/A	#N/A	#N/A	#N/A	#N/A	#N/A	#N/A	#N/A	#N/A	#N/A	#N/A	#N/A
HUHTI1	1	HUHTI1	105	f	curr	nev any	cigs	0	3	0	-	15	999	28.21	6.06	131.37	64	64	1	0	9999	15	70	-1	42.5	#N/A	#N/A	#N/A	#N/A	#N/A	#N/A	#N/A	#N/A	#N/A	#N/A	#N/A	#N/A	#N/A	#N/A	#N/A	#N/A	#N/A	#N/A	#N/A	#N/A	#N/A	#N/A	#N/A	#N/A
HUHTI1	1	HUHTI1	119	f	curr	nev any	cigs only	1	2	0	-	1	14	2.44	1.02	5.81	65	65	1	0	9999	1	14	-1	7.5	#N/A	#N/A	#N/A	#N/A	#N/A	#N/A	#N/A	#N/A	#N/A	#N/A	#N/A	#N/A	#N/A	#N/A	#N/A	#N/A	#N/A	#N/A	#N/A	#N/A	#N/A	#N/A	#N/A	#N/A
HUHTI1	1	HUHTI1	120	f	curr	nev any	cigs only	1	3	0	-	15	999	27.76	5.86	131.55	65	65	1	0	9999	15	70	-1	42.5	#N/A	#N/A	#N/A	#N/A	#N/A	#N/A	#N/A	#N/A	#N/A	#N/A	#N/A	#N/A	#N/A	#N/A	#N/A	#N/A	#N/A	#N/A	#N/A	#N/A	#N/A	#N/A	#N/A	#N/A
HUHTI1	1	HUHTI1	116	f	curr	nev any	cigs only	0	2	0	-	1	14	2.45	1.09	5.53	66	66	1	0	9999	1	14	-1	7.5	#N/A	#N/A	#N/A	#N/A	#N/A	#N/A	#N/A	#N/A	#N/A	#N/A	#N/A	#N/A	#N/A	#N/A	#N/A	#N/A	#N/A	#N/A	#N/A	#N/A	#N/A	#N/A	#N/A	#N/A
HUHTI1	1	HUHTI1	117	f	curr	nev any	cigs only	0	3	0	-	15	999	28.21	6.06	131.37	66	66	1	0	9999	15	70	-1	42.5	#N/A	#N/A	#N/A	#N/A	#N/A	#N/A	#N/A	#N/A	#N/A	#N/A	#N/A	#N/A	#N/A	#N/A	#N/A	#N/A	#N/A	#N/A	#N/A	#N/A	#N/A	#N/A	#N/A	#N/A
HUHTI1	1	HUHTI1	95	f	curr	nev any	any	1	2	0	-	1	14	2.44	1.02	5.81	67	67	1	0	9999	1	14	-1	7.5	#N/A	#N/A	#N/A	#N/A	#N/A	#N/A	#N/A	#N/A	#N/A	#N/A	#N/A	#N/A	#N/A	#N/A	#N/A	#N/A	#N/A	#N/A	#N/A	#N/A	#N/A	#N/A	#N/A	#N/A
HUHTI1	1	HUHTI1	96	f	curr	nev any	any	1	3	0	-	15	999	27.76	5.86	131.55	67	67	1	0	9999	15	70	-1	42.5	#N/A	#N/A	#N/A	#N/A	#N/A	#N/A	#N/A	#N/A	#N/A	#N/A	#N/A	#N/A	#N/A	#N/A	#N/A	#N/A	#N/A	#N/A	#N/A	#N/A	#N/A	#N/A	#N/A	#N/A
HUHTI1	1	HUHTI1	92	f	curr	nev any	any	0	2	0	-	1	14	2.45	1.09	5.53	68	68	1	0	9999	1	14	-1	7.5	#N/A	#N/A	#N/A	#N/A	#N/A	#N/A	#N/A	#N/A	#N/A	#N/A	#N/A	#N/A	#N/A	#N/A	#N/A	#N/A	#N/A	#N/A	#N/A	#N/A	#N/A	#N/A	#N/A	#N/A
HUHTI1	1	HUHTI1	93	f	curr	nev any	any	0	3	0	-	15	999	28.21	6.06	131.37	68	68	1	0	9999	15	70	-1	42.5	#N/A	#N/A	#N/A	#N/A	#N/A	#N/A	#N/A	#N/A	#N/A	#N/A	#N/A	#N/A	#N/A	#N/A	#N/A	#N/A	#N/A	#N/A	#N/A	#N/A	#N/A	#N/A	#N/A	#N/A
HUHTI1	1	HUHTI1	130	f	curr	nev cigs	cigs	1	2	0	-	1	14	2.44	1.02	5.81	69	69	1	0	9999	1	14	-1	7.5	#N/A	#N/A	#N/A	#N/A	#N/A	#N/A	#N/A	#N/A	#N/A	#N/A	#N/A	#N/A	#N/A	#N/A	#N/A	#N/A	#N/A	#N/A	#N/A	#N/A	#N/A	#N/A	#N/A	#N/A
HUHTI1	1	HUHTI1	131	f	curr	nev cigs	cigs	1	3	0	-	15	999	27.76	5.86	131.55	69	69	1	0	9999	15	70	-1	42.5	#N/A	#N/A	#N/A	#N/A	#N/A	#N/A	#N/A	#N/A	#N/A	#N/A	#N/A	#N/A	#N/A	#N/A	#N/A	#N/A	#N/A	#N/A	#N/A	#N/A	#N/A	#N/A	#N/A	#N/A
HUHTI1	1	HUHTI1	128	f	curr	nev cigs	cigs	0	2	0	-	1	14	2.45	1.09	5.53	70	70	1	0	9999	1	14	-1	7.5	#N/A	#N/A	#N/A	#N/A	#N/A	#N/A	#N/A	#N/A	#N/A	#N/A	#N/A	#N/A	#N/A	#N/A	#N/A	#N/A	#N/A	#N/A	#N/A	#N/A	#N/A	#N/A	#N/A	#N/A
HUHTI1	1	HUHTI1	129	f	curr	nev cigs	cigs	0	3	0	-	15	999	28.21	6.06	131.37	70	70	1	0	9999	15	70	-1	42.5	#N/A	#N/A	#N/A	#N/A	#N/A	#N/A	#N/A	#N/A	#N/A	#N/A	#N/A	#N/A	#N/A	#N/A	#N/A	#N/A	#N/A	#N/A	#N/A	#N/A	#N/A	#N/A	#N/A	#N/A
HUHTI1	1	HUHTI1	140	f	curr	nev cigs	cigs only	1	2	0	-	1	14	2.44	1.02	5.81	71	71	1	0	9999	1	14	-1	7.5	#N/A	#N/A	#N/A	#N/A	#N/A	#N/A	#N/A	#N/A	#N/A	#N/A	#N/A	#N/A	#N/A	#N/A	#N/A	#N/A	#N/A	#N/A	#N/A	#N/A	#N/A	#N/A	#N/A	#N/A
HUHTI1	1	HUHTI1	141	f	curr	nev cigs	cigs only	1	3	0	-	15	999	27.76	5.86	131.55	71	71	1	0	9999	15	70	-1	42.5	#N/A	#N/A	#N/A	#N/A	#N/A	#N/A	#N/A	#N/A	#N/A	#N/A	#N/A	#N/A	#N/A	#N/A	#N/A	#N/A	#N/A	#N/A	#N/A	#N/A	#N/A	#N/A	#N/A	#N/A
HUHTI1	1	HUHTI1	138	f	curr	nev cigs	cigs only	0	2	0	-	1	14	2.45	1.09	5.53	72	72	1	0	9999	1	14	-1	7.5	#N/A	#N/A	#N/A	#N/A	#N/A	#N/A	#N/A	#N/A	#N/A	#N/A	#N/A	#N/A	#N/A	#N/A	#N/A	#N/A	#N/A	#N/A	#N/A	#N/A	#N/A	#N/A	#N/A	#N/A
HUHTI1	1	HUHTI1	139	f	curr	nev cigs	cigs only	0	3	0	-	15	999	28.21	6.06	131.37	72	72	1	0	9999	15	70	-1	42.5	#N/A	#N/A	#N/A	#N/A	#N/A	#N/A	#N/A	#N/A	#N/A	#N/A	#N/A	#N/A	#N/A	#N/A	#N/A	#N/A	#N/A	#N/A	#N/A	#N/A	#N/A	#N/A	#N/A	#N/A
HUHTI3	1	HUHTI3	28	m	curr	nev any	any	1	2	0	-	1	14	3.23	2	5.24	73	73	1	73	799	1	14	16.5633	7.5	3.23	#N/A	#N/A	#N/A	#N/A	#N/A	#N/A	#N/A	#N/A	#N/A	#N/A	#N/A	#N/A	#N/A	#N/A	#N/A	#N/A	#N/A	#N/A	#N/A	#N/A	#N/A	#N/A	#N/A
HUHTI3	1	HUHTI3	29	m	curr	nev any	any	1	3	0	-	15	24	4.33	2.49	7.53	73	73	1	73	9999	15	24	12.5477	19.5	4.33	#N/A	#N/A	#N/A	#N/A	#N/A	#N/A	#N/A	#N/A	#N/A	#N/A	#N/A	#N/A	#N/A	#N/A	#N/A	#N/A	#N/A	#N/A	#N/A	#N/A	#N/A	#N/A	#N/A
HUHTI3	1	HUHTI3	30	m	curr	nev any	any	1	4	0	-	25	999	8.86	4.47	17.55	73	73	1	73	9999	25	70	8.21479	47.5	8.86	#N/A	#N/A	#N/A	#N/A	#N/A	#N/A	#N/A	#N/A	#N/A	#N/A	#N/A	#N/A	#N/A	#N/A	#N/A	#N/A	#N/A	#N/A	#N/A	#N/A	#N/A	#N/A	#N/A
HUHTI3	1	HUHTI3	23	m	curr	nev any	any	0	2	0	-	1	14	4.16	2.63	6.56	74	74	1	0	9999	1	14	-1	7.5	#N/A	#N/A	#N/A	#N/A	#N/A	#N/A	#N/A	#N/A	#N/A	#N/A	#N/A	#N/A	#N/A	#N/A	#N/A	#N/A	#N/A	#N/A	#N/A	#N/A	#N/A	#N/A	#N/A	#N/A
HUHTI3	1	HUHTI3	24	m	curr	nev any	any	0	3	0	-	15	24	4.88	3	7.93	74	74	1	0	9999	15	24	-1	19.5	#N/A	#N/A	#N/A	#N/A	#N/A	#N/A	#N/A	#N/A	#N/A	#N/A	#N/A	#N/A	#N/A	#N/A	#N/A	#N/A	#N/A	#N/A	#N/A	#N/A	#N/A	#N/A	#N/A	#N/A
HUHTI3	1	HUHTI3	25	m	curr	nev any	any	0	4	0	-	25	999	10.36	5.67	18.92	74	74	1	0	9999	25	70	-1	47.5	#N/A	#N/A	#N/A	#N/A	#N/A	#N/A	#N/A	#N/A	#N/A	#N/A	#N/A	#N/A	#N/A	#N/A	#N/A	#N/A	#N/A	#N/A	#N/A	#N/A	#N/A	#N/A	#N/A	#N/A
JACOBS	2	DONTA2	4	m	curr	nev cigs	cigs	0	2	0	-	1	9	2.42	1.09	5.36	75	75	1	75	805	1	9	6.05677	5	2.42	#N/A	#N/A	#N/A	#N/A	#N/A	#N/A	#N/A	#N/A	#N/A	#N/A	#N/A	#N/A	#N/A	#N/A	#N/A	#N/A	#N/A	#N/A	#N/A	#N/A	#N/A	#N/A	#N/A
JACOBS	2	DONTA2	5	m	curr	nev cigs	cigs	0	3	0	-	10	19	3.13	1.39	7.04	75	75	1	75	9999	10	19	5.83837	14.5	3.13	#N/A	#N/A	#N/A	#N/A	#N/A	#N/A	#N/A	#N/A	#N/A	#N/A	#N/A	#N/A	#N/A	#N/A	#N/A	#N/A	#N/A	#N/A	#N/A	#N/A	#N/A	#N/A	#N/A
JACOBS	2	DONTA2	6	m	curr	nev cigs	cigs	0	4	0	-	20	29	4.5	2.08	9.73	75	75	1	75	9999	20	29	6.45522	24.5	4.5	#N/A	#N/A	#N/A	#N/A	#N/A	#N/A	#N/A	#N/A	#N/A	#N/A	#N/A	#N/A	#N/A	#N/A	#N/A	#N/A	#N/A	#N/A	#N/A	#N/A	#N/A	#N/A	#N/A
JACOBS	2	DONTA2	7	m	curr	nev cigs	cigs	0	5	0	-	30	999	5.67	2.15	14.98	75	75	1	75	9999	30	70	4.0775	50	5.67	#N/A	#N/A	#N/A	#N/A	#N/A	#N/A	#N/A	#N/A	#N/A	#N/A	#N/A	#N/A	#N/A	#N/A	#N/A	#N/A	#N/A	#N/A	#N/A	#N/A	#N/A	#N/A	#N/A
KAHN	2	KAHN2	3	m	curr	nev any	cigs	1	2	0	-	1	9	2.13	0.81	5.6	76	76	1	76	809	1	9	4.1103	5	2.13	#N/A	#N/A	#N/A	#N/A	#N/A	#N/A	#N/A	#N/A	#N/A	#N/A	#N/A	#N/A	#N/A	#N/A	#N/A	#N/A	#N/A	#N/A	#N/A	#N/A	#N/A	#N/A	#N/A
KAHN	2	KAHN2	4	m	curr	nev any	cigs	1	3	0	-	10	20	4.34	2.29	8.22	76	76	1	76	9999	10	20	9.40767	15	4.34	#N/A	#N/A	#N/A	#N/A	#N/A	#N/A	#N/A	#N/A	#N/A	#N/A	#N/A	#N/A	#N/A	#N/A	#N/A	#N/A	#N/A	#N/A	#N/A	#N/A	#N/A	#N/A	#N/A
KAHN	2	KAHN2	5	m	curr	nev any	cigs	1	4	0	-	21	39	4.01	1.93	8.34	76	76	1	76	9999	21	39	7.17373	30	4.01	#N/A	#N/A	#N/A	#N/A	#N/A	#N/A	#N/A	#N/A	#N/A	#N/A	#N/A	#N/A	#N/A	#N/A	#N/A	#N/A	#N/A	#N/A	#N/A	#N/A	#N/A	#N/A	#N/A
KAHN	2	KAHN2	6	m	curr	nev any	cigs	1	5	0	-	40	999	6.91	2.46	19.38	76	76	1	76	9999	40	70	3.60664	55	6.91	#N/A	#N/A	#N/A	#N/A	#N/A	#N/A	#N/A	#N/A	#N/A	#N/A	#N/A	#N/A	#N/A	#N/A	#N/A	#N/A	#N/A	#N/A	#N/A	#N/A	#N/A	#N/A	#N/A
KAHN	2	KAHN2	11	m	curr	nev any	cigs only	1	2	0	-	1	9	3.63	1.29	10.18	77	77	1	0	9999	1	9	-1	5	#N/A	#N/A	#N/A	#N/A	#N/A	#N/A	#N/A	#N/A	#N/A	#N/A	#N/A	#N/A	#N/A	#N/A	#N/A	#N/A	#N/A	#N/A	#N/A	#N/A	#N/A	#N/A	#N/A	#N/A
KAHN	2	KAHN2	12	m	curr	nev any	cigs only	1	3	0	-	10	20	4.51	2.27	8.95	77	77	1	0	9999	10	20	-1	15	#N/A	#N/A	#N/A	#N/A	#N/A	#N/A	#N/A	#N/A	#N/A	#N/A	#N/A	#N/A	#N/A	#N/A	#N/A	#N/A	#N/A	#N/A	#N/A	#N/A	#N/A	#N/A	#N/A	#N/A
KAHN	2	KAHN2	13	m	curr	nev any	cigs only	1	4	0	-	21	39	4.57	2.09	10.02	77	77	1	0	9999	21	39	-1	30	#N/A	#N/A	#N/A	#N/A	#N/A	#N/A	#N/A	#N/A	#N/A	#N/A	#N/A	#N/A	#N/A	#N/A	#N/A	#N/A	#N/A	#N/A	#N/A	#N/A	#N/A	#N/A	#N/A	#N/A
KAHN	2	KAHN2	14	m	curr	nev any	cigs only	1	5	0	-	40	999	8.31	2.71	25.49	77	77	1	0	9999	40	70	-1	55	#N/A	#N/A	#N/A	#N/A	#N/A	#N/A	#N/A	#N/A	#N/A	#N/A	#N/A	#N/A	#N/A	#N/A	#N/A	#N/A	#N/A	#N/A	#N/A	#N/A	#N/A	#N/A	#N/A	#N/A
KAHN	2	KAHN2	34	m	ever	nev any	cigs	1	2	0	-	1	9	1.57	0.63	3.96	78	78	1	0	9999	1	9	-1	5	#N/A	#N/A	#N/A	#N/A	#N/A	#N/A	#N/A	#N/A	#N/A	#N/A	#N/A	#N/A	#N/A	#N/A	#N/A	#N/A	#N/A	#N/A	#N/A	#N/A	#N/A	#N/A	#N/A	#N/A
KAHN	2	KAHN2	35	m	ever	nev any	cigs	1	3	0	-	10	20	3.71	1.98	6.96	78	78	1	0	9999	10	20	-1	15	#N/A	#N/A	#N/A	#N/A	#N/A	#N/A	#N/A	#N/A	#N/A	#N/A	#N/A	#N/A	#N/A	#N/A	#N/A	#N/A	#N/A	#N/A	#N/A	#N/A	#N/A	#N/A	#N/A	#N/A
KAHN	2	KAHN2	36	m	ever	nev any	cigs	1	4	0	-	21	39	4.34	2.2	8.56	78	78	1	0	9999	21	39	-1	30	#N/A	#N/A	#N/A	#N/A	#N/A	#N/A	#N/A	#N/A	#N/A	#N/A	#N/A	#N/A	#N/A	#N/A	#N/A	#N/A	#N/A	#N/A	#N/A	#N/A	#N/A	#N/A	#N/A	#N/A
KAHN	2	KAHN2	37	m	ever	nev any	cigs	1	5	0	-	40	999	8.09	3.59	18.2	78	78	1	0	9999	40	70	-1	55	#N/A	#N/A	#N/A	#N/A	#N/A	#N/A	#N/A	#N/A	#N/A	#N/A	#N/A	#N/A	#N/A	#N/A	#N/A	#N/A	#N/A	#N/A	#N/A	#N/A	#N/A	#N/A	#N/A	#N/A
KAHN	2	KAHN2	43	m	ever	nev any	cigs only	1	3	0	-	10	20	4.22	2.16	8.22	78	79	0	0	9999	10	20	-1	15	#N/A	#N/A	#N/A	#N/A	#N/A	#N/A	#N/A	#N/A	#N/A	#N/A	#N/A	#N/A	#N/A	#N/A	#N/A	#N/A	#N/A	#N/A	#N/A	#N/A	#N/A	#N/A	#N/A	#N/A
KAHN	2	KAHN2	44	m	ever	nev any	cigs only	1	4	0	-	21	39	5.26	2.57	10.78	78	79	0	0	9999	21	39	-1	30	#N/A	#N/A	#N/A	#N/A	#N/A	#N/A	#N/A	#N/A	#N/A	#N/A	#N/A	#N/A	#N/A	#N/A	#N/A	#N/A	#N/A	#N/A	#N/A	#N/A	#N/A	#N/A	#N/A	#N/A
KAHN	2	KAHN2	45	m	ever	nev any	cigs only	1	5	0	-	40	999	11.78	5.11	27.18	78	79	0	0	9999	40	70	-1	55	#N/A	#N/A	#N/A	#N/A	#N/A	#N/A	#N/A	#N/A	#N/A	#N/A	#N/A	#N/A	#N/A	#N/A	#N/A	#N/A	#N/A	#N/A	#N/A	#N/A	#N/A	#N/A	#N/A	#N/A
LAVECC	1	LAVECC	19	b	curr	nev any	cigs	6	2	0	-	1	14	1.84	1.65	2.06	79	80	0	79	824	1	14	311.976	7.5	#N/A	#N/A	#N/A	#N/A	#N/A	#N/A	#N/A	#N/A	#N/A	1.84	#N/A	#N/A	#N/A	#N/A	#N/A	#N/A	#N/A	#N/A	#N/A	#N/A	#N/A	#N/A	#N/A	#N/A
LAVECC	1	LAVECC	20	b	curr	nev any	cigs	6	3	0	-	15	999	2.83	2.55	3.15	79	80	0	79	9999	15	70	344.128	42.5	#N/A	#N/A	#N/A	#N/A	#N/A	#N/A	#N/A	#N/A	#N/A	2.83	#N/A	#N/A	#N/A	#N/A	#N/A	#N/A	#N/A	#N/A	#N/A	#N/A	#N/A	#N/A	#N/A	#N/A
LAVECC	1	LAVECC	13	m	curr	nev any	cigs	0	2	0	-	1	14	2.03	1.79	2.31	80	81	0	80	826	1	14	236.247	7.5	#N/A	#N/A	#N/A	#N/A	#N/A	#N/A	2.03	#N/A	#N/A	#N/A	#N/A	#N/A	#N/A	#N/A	#N/A	#N/A	#N/A	#N/A	#N/A	#N/A	#N/A	#N/A	#N/A	#N/A
LAVECC	1	LAVECC	14	m	curr	nev any	cigs	0	3	0	-	15	999	2.23	2	2.48	80	81	0	80	9999	15	70	332.07	42.5	#N/A	#N/A	#N/A	#N/A	#N/A	#N/A	#N/A	#N/A	#N/A	2.23	#N/A	#N/A	#N/A	#N/A	#N/A	#N/A	#N/A	#N/A	#N/A	#N/A	#N/A	#N/A	#N/A	#N/A
LAVECC	1	LAVECC	16	f	curr	nev any	cigs	0	2	0	-	1	14	0.7	0.58	0.86	81	82	0	81	828	1	14	99.0318	7.5	#N/A	#N/A	0.7	#N/A	#N/A	#N/A	#N/A	#N/A	#N/A	#N/A	#N/A	#N/A	#N/A	#N/A	#N/A	#N/A	#N/A	#N/A	#N/A	#N/A	#N/A	#N/A	#N/A	#N/A
LAVECC	1	LAVECC	17	f	curr	nev any	cigs	0	3	0	-	15	999	1.7	1.41	2.07	81	82	0	81	9999	15	70	104.229	42.5	#N/A	#N/A	#N/A	1.7	#N/A	#N/A	#N/A	#N/A	#N/A	#N/A	#N/A	#N/A	#N/A	#N/A	#N/A	#N/A	#N/A	#N/A	#N/A	#N/A	#N/A	#N/A	#N/A	#N/A
LEBOWI	1	LEBOWI	37	b	curr	nev cigs	cigs	0	2	0	-	1	19	1.7	1.09	2.64	82	83	0	82	830	1	19	19.6364	10	1.7	#N/A	#N/A	#N/A	#N/A	#N/A	#N/A	#N/A	#N/A	#N/A	#N/A	#N/A	#N/A	#N/A	#N/A	#N/A	#N/A	#N/A	#N/A	#N/A	#N/A	#N/A	#N/A	#N/A
LEBOWI	1	LEBOWI	38	b	curr	nev cigs	cigs	0	3	0	-	20	999	2.52	1.52	4.18	82	83	0	82	9999	20	70	15.0154	45	2.52	#N/A	#N/A	#N/A	#N/A	#N/A	#N/A	#N/A	#N/A	#N/A	#N/A	#N/A	#N/A	#N/A	#N/A	#N/A	#N/A	#N/A	#N/A	#N/A	#N/A	#N/A	#N/A	#N/A
LINDST	1	LINDST	24	b	curr	nev cigs	cigs	5	2	0	-	1	4	0.84	0.59	1.2	83	84	0	83	832	1	4	30.4856	2.5	0.84	#N/A	#N/A	#N/A	#N/A	#N/A	#N/A	#N/A	#N/A	#N/A	#N/A	#N/A	#N/A	#N/A	#N/A	#N/A	#N/A	#N/A	#N/A	#N/A	#N/A	#N/A	#N/A	#N/A
LINDST	1	LINDST	25	b	curr	nev cigs	cigs	5	3	0	-	5	14	1.69	1.42	2.02	83	84	0	83	9999	5	14	123.704	9.5	#N/A	#N/A	#N/A	1.69	#N/A	#N/A	#N/A	#N/A	#N/A	#N/A	#N/A	#N/A	#N/A	#N/A	#N/A	#N/A	#N/A	#N/A	#N/A	#N/A	#N/A	#N/A	#N/A	#N/A
LINDST	1	LINDST	26	b	curr	nev cigs	cigs	5	4	0	-	15	999	2.86	2.39	3.43	83	84	0	83	9999	15	70	117.733	42.5	#N/A	#N/A	#N/A	2.86	#N/A	#N/A	#N/A	#N/A	#N/A	#N/A	#N/A	#N/A	#N/A	#N/A	#N/A	#N/A	#N/A	#N/A	#N/A	#N/A	#N/A	#N/A	#N/A	#N/A
MENEZ1	1	MENEZ1	10	b	curr	nev cigs	cigs	8	2	0	-	1	19	2.36	1.24	4.46	84	85	0	84	835	1	19	9.37801	10	2.36	#N/A	#N/A	#N/A	#N/A	#N/A	#N/A	#N/A	#N/A	#N/A	#N/A	#N/A	#N/A	#N/A	#N/A	#N/A	#N/A	#N/A	#N/A	#N/A	#N/A	#N/A	#N/A	#N/A
MENEZ1	1	MENEZ1	11	b	curr	nev cigs	cigs	8	3	0	-	20	999	8.1	4.46	14.71	84	85	0	84	9999	20	70	10.7895	45	8.1	#N/A	#N/A	#N/A	#N/A	#N/A	#N/A	#N/A	#N/A	#N/A	#N/A	#N/A	#N/A	#N/A	#N/A	#N/A	#N/A	#N/A	#N/A	#N/A	#N/A	#N/A	#N/A	#N/A
MENEZ1	1	MENEZ1	7	b	curr	nev cigs	cigs	0	2	0	-	1	19	2.24	1.26	3.95	85	86	0	0	9999	1	19	-1	10	#N/A	#N/A	#N/A	#N/A	#N/A	#N/A	#N/A	#N/A	#N/A	#N/A	#N/A	#N/A	#N/A	#N/A	#N/A	#N/A	#N/A	#N/A	#N/A	#N/A	#N/A	#N/A	#N/A	#N/A
MENEZ1	1	MENEZ1	8	b	curr	nev cigs	cigs	0	3	0	-	20	999	6.92	4.22	11.36	85	86	0	0	9999	20	70	-1	45	#N/A	#N/A	#N/A	#N/A	#N/A	#N/A	#N/A	#N/A	#N/A	#N/A	#N/A	#N/A	#N/A	#N/A	#N/A	#N/A	#N/A	#N/A	#N/A	#N/A	#N/A	#N/A	#N/A	#N/A
MEREN	1	MEREN	2	b	curr	nev cigs	cigs	4	2	0	-	1	4	1.57	1.2	2.13	86	87	0	86	839	1	4	46.6696	2.5	#N/A	1.57	#N/A	#N/A	#N/A	#N/A	#N/A	#N/A	#N/A	#N/A	#N/A	#N/A	#N/A	#N/A	#N/A	#N/A	#N/A	#N/A	#N/A	#N/A	#N/A	#N/A	#N/A	#N/A
MEREN	1	MEREN	3	b	curr	nev cigs	cigs	4	3	0	-	5	14	2.47	1.79	3.56	86	87	0	86	9999	5	14	32.5053	9.5	2.47	#N/A	#N/A	#N/A	#N/A	#N/A	#N/A	#N/A	#N/A	#N/A	#N/A	#N/A	#N/A	#N/A	#N/A	#N/A	#N/A	#N/A	#N/A	#N/A	#N/A	#N/A	#N/A	#N/A
MEREN	1	MEREN	4	b	curr	nev cigs	cigs	4	4	0	-	15	999	3.55	2.41	5.29	86	87	0	86	9999	15	70	24.8599	42.5	3.55	#N/A	#N/A	#N/A	#N/A	#N/A	#N/A	#N/A	#N/A	#N/A	#N/A	#N/A	#N/A	#N/A	#N/A	#N/A	#N/A	#N/A	#N/A	#N/A	#N/A	#N/A	#N/A	#N/A
MILNE	1	MILNE	4	m	curr	nev cigs	cigs	0	2	0	-	1	14	5.13	1.38	19.12	87	88	0	87	842	1	14	2.22377	7.5	5.13	#N/A	#N/A	#N/A	#N/A	#N/A	#N/A	#N/A	#N/A	#N/A	#N/A	#N/A	#N/A	#N/A	#N/A	#N/A	#N/A	#N/A	#N/A	#N/A	#N/A	#N/A	#N/A	#N/A
MILNE	1	MILNE	5	m	curr	nev cigs	cigs	0	3	0	-	15	999	17.44	4.85	62.68	87	88	0	87	9999	15	70	2.34636	42.5	17.44	#N/A	#N/A	#N/A	#N/A	#N/A	#N/A	#N/A	#N/A	#N/A	#N/A	#N/A	#N/A	#N/A	#N/A	#N/A	#N/A	#N/A	#N/A	#N/A	#N/A	#N/A	#N/A	#N/A
MILNE	1	MILNE	10	f	curr	nev cigs	cigs	0	2	0	-	1	14	2.42	0.8	7.34	88	89	0	88	844	1	14	3.12772	7.5	2.42	#N/A	#N/A	#N/A	#N/A	#N/A	#N/A	#N/A	#N/A	#N/A	#N/A	#N/A	#N/A	#N/A	#N/A	#N/A	#N/A	#N/A	#N/A	#N/A	#N/A	#N/A	#N/A	#N/A
MILNE	1	MILNE	11	f	curr	nev cigs	cigs	0	3	0	-	15	999	6.89	1.85	25.65	88	89	0	88	9999	15	70	2.22258	42.5	6.89	#N/A	#N/A	#N/A	#N/A	#N/A	#N/A	#N/A	#N/A	#N/A	#N/A	#N/A	#N/A	#N/A	#N/A	#N/A	#N/A	#N/A	#N/A	#N/A	#N/A	#N/A	#N/A	#N/A
MUELLE	1	MUELLE	44	m	curr	nev any	cigs	1	2	0	-	1	24	5.66	1.24	25.78	89	90	0	89	846	1	24	1.66873	12.5	5.66	#N/A	#N/A	#N/A	#N/A	#N/A	#N/A	#N/A	#N/A	#N/A	#N/A	#N/A	#N/A	#N/A	#N/A	#N/A	#N/A	#N/A	#N/A	#N/A	#N/A	#N/A	#N/A	#N/A
MUELLE	1	MUELLE	45	m	curr	nev any	cigs	1	3	0	-	25	999	16.01	3.52	72.95	89	90	0	89	9999	25	70	1.67222	47.5	16.01	#N/A	#N/A	#N/A	#N/A	#N/A	#N/A	#N/A	#N/A	#N/A	#N/A	#N/A	#N/A	#N/A	#N/A	#N/A	#N/A	#N/A	#N/A	#N/A	#N/A	#N/A	#N/A	#N/A
MUELLE	1	MUELLE	41	m	curr	nev any	cigs	0	2	0	-	1	24	6	1.33	27.15	90	91	0	0	9999	1	24	-1	12.5	#N/A	#N/A	#N/A	#N/A	#N/A	#N/A	#N/A	#N/A	#N/A	#N/A	#N/A	#N/A	#N/A	#N/A	#N/A	#N/A	#N/A	#N/A	#N/A	#N/A	#N/A	#N/A	#N/A	#N/A
MUELLE	1	MUELLE	42	m	curr	nev any	cigs	0	3	0	-	25	999	17.1	3.78	77.43	90	91	0	0	9999	25	70	-1	47.5	#N/A	#N/A	#N/A	#N/A	#N/A	#N/A	#N/A	#N/A	#N/A	#N/A	#N/A	#N/A	#N/A	#N/A	#N/A	#N/A	#N/A	#N/A	#N/A	#N/A	#N/A	#N/A	#N/A	#N/A
MUELLE	1	MUELLE	71	f	curr	nev any	cigs	1	2	0	-	1	14	11.61	2.46	54.91	91	92	0	91	850	1	14	1.59325	7.5	11.61	#N/A	#N/A	#N/A	#N/A	#N/A	#N/A	#N/A	#N/A	#N/A	#N/A	#N/A	#N/A	#N/A	#N/A	#N/A	#N/A	#N/A	#N/A	#N/A	#N/A	#N/A	#N/A	#N/A
MUELLE	1	MUELLE	72	f	curr	nev any	cigs	1	3	0	-	15	24	15.14	3.04	75.48	91	92	0	91	9999	15	24	1.48937	19.5	15.14	#N/A	#N/A	#N/A	#N/A	#N/A	#N/A	#N/A	#N/A	#N/A	#N/A	#N/A	#N/A	#N/A	#N/A	#N/A	#N/A	#N/A	#N/A	#N/A	#N/A	#N/A	#N/A	#N/A
MUELLE	1	MUELLE	73	f	curr	nev any	cigs	1	4	0	-	25	999	40.86	7	238.48	91	92	0	91	9999	25	70	1.23426	47.5	40.86	#N/A	#N/A	#N/A	#N/A	#N/A	#N/A	#N/A	#N/A	#N/A	#N/A	#N/A	#N/A	#N/A	#N/A	#N/A	#N/A	#N/A	#N/A	#N/A	#N/A	#N/A	#N/A	#N/A
MUELLE	1	MUELLE	66	f	curr	nev any	cigs	0	2	0	-	1	14	8.91	2.21	35.86	92	93	0	0	9999	1	14	-1	7.5	#N/A	#N/A	#N/A	#N/A	#N/A	#N/A	#N/A	#N/A	#N/A	#N/A	#N/A	#N/A	#N/A	#N/A	#N/A	#N/A	#N/A	#N/A	#N/A	#N/A	#N/A	#N/A	#N/A	#N/A
MUELLE	1	MUELLE	67	f	curr	nev any	cigs	0	3	0	-	15	24	18.23	5.01	66.31	92	93	0	0	9999	15	24	-1	19.5	#N/A	#N/A	#N/A	#N/A	#N/A	#N/A	#N/A	#N/A	#N/A	#N/A	#N/A	#N/A	#N/A	#N/A	#N/A	#N/A	#N/A	#N/A	#N/A	#N/A	#N/A	#N/A	#N/A	#N/A
MUELLE	1	MUELLE	68	f	curr	nev any	cigs	0	4	0	-	25	999	28	6.95	112.88	92	93	0	0	9999	25	70	-1	47.5	#N/A	#N/A	#N/A	#N/A	#N/A	#N/A	#N/A	#N/A	#N/A	#N/A	#N/A	#N/A	#N/A	#N/A	#N/A	#N/A	#N/A	#N/A	#N/A	#N/A	#N/A	#N/A	#N/A	#N/A
MUELLE	1	MUELLE	81	f	curr	nev any	cigs only	1	2	0	-	1	14	11.61	2.46	54.91	93	94	0	0	9999	1	14	-1	7.5	#N/A	#N/A	#N/A	#N/A	#N/A	#N/A	#N/A	#N/A	#N/A	#N/A	#N/A	#N/A	#N/A	#N/A	#N/A	#N/A	#N/A	#N/A	#N/A	#N/A	#N/A	#N/A	#N/A	#N/A
MUELLE	1	MUELLE	82	f	curr	nev any	cigs only	1	3	0	-	15	24	15.14	3.04	75.48	93	94	0	0	9999	15	24	-1	19.5	#N/A	#N/A	#N/A	#N/A	#N/A	#N/A	#N/A	#N/A	#N/A	#N/A	#N/A	#N/A	#N/A	#N/A	#N/A	#N/A	#N/A	#N/A	#N/A	#N/A	#N/A	#N/A	#N/A	#N/A
MUELLE	1	MUELLE	83	f	curr	nev any	cigs only	1	4	0	-	25	999	40.86	7	238.48	93	94	0	0	9999	25	70	-1	47.5	#N/A	#N/A	#N/A	#N/A	#N/A	#N/A	#N/A	#N/A	#N/A	#N/A	#N/A	#N/A	#N/A	#N/A	#N/A	#N/A	#N/A	#N/A	#N/A	#N/A	#N/A	#N/A	#N/A	#N/A
MUELLE	1	MUELLE	76	f	curr	nev any	cigs only	0	2	0	-	1	14	8.91	2.21	35.86	94	95	0	0	9999	1	14	-1	7.5	#N/A	#N/A	#N/A	#N/A	#N/A	#N/A	#N/A	#N/A	#N/A	#N/A	#N/A	#N/A	#N/A	#N/A	#N/A	#N/A	#N/A	#N/A	#N/A	#N/A	#N/A	#N/A	#N/A	#N/A
MUELLE	1	MUELLE	77	f	curr	nev any	cigs only	0	3	0	-	15	24	18.23	5.01	66.31	94	95	0	0	9999	15	24	-1	19.5	#N/A	#N/A	#N/A	#N/A	#N/A	#N/A	#N/A	#N/A	#N/A	#N/A	#N/A	#N/A	#N/A	#N/A	#N/A	#N/A	#N/A	#N/A	#N/A	#N/A	#N/A	#N/A	#N/A	#N/A
MUELLE	1	MUELLE	78	f	curr	nev any	cigs only	0	4	0	-	25	999	28	6.95	112.88	94	95	0	0	9999	25	70	-1	47.5	#N/A	#N/A	#N/A	#N/A	#N/A	#N/A	#N/A	#N/A	#N/A	#N/A	#N/A	#N/A	#N/A	#N/A	#N/A	#N/A	#N/A	#N/A	#N/A	#N/A	#N/A	#N/A	#N/A	#N/A
MUELLE	1	MUELLE	61	f	curr	nev any	any	1	2	0	-	1	14	11.61	2.46	54.91	95	96	0	0	9999	1	14	-1	7.5	#N/A	#N/A	#N/A	#N/A	#N/A	#N/A	#N/A	#N/A	#N/A	#N/A	#N/A	#N/A	#N/A	#N/A	#N/A	#N/A	#N/A	#N/A	#N/A	#N/A	#N/A	#N/A	#N/A	#N/A
MUELLE	1	MUELLE	62	f	curr	nev any	any	1	3	0	-	15	24	15.14	3.04	75.48	95	96	0	0	9999	15	24	-1	19.5	#N/A	#N/A	#N/A	#N/A	#N/A	#N/A	#N/A	#N/A	#N/A	#N/A	#N/A	#N/A	#N/A	#N/A	#N/A	#N/A	#N/A	#N/A	#N/A	#N/A	#N/A	#N/A	#N/A	#N/A
MUELLE	1	MUELLE	63	f	curr	nev any	any	1	4	0	-	25	999	40.86	7	238.48	95	96	0	0	9999	25	70	-1	47.5	#N/A	#N/A	#N/A	#N/A	#N/A	#N/A	#N/A	#N/A	#N/A	#N/A	#N/A	#N/A	#N/A	#N/A	#N/A	#N/A	#N/A	#N/A	#N/A	#N/A	#N/A	#N/A	#N/A	#N/A
MUELLE	1	MUELLE	56	f	curr	nev any	any	0	2	0	-	1	14	8.91	2.21	35.86	96	97	0	0	9999	1	14	-1	7.5	#N/A	#N/A	#N/A	#N/A	#N/A	#N/A	#N/A	#N/A	#N/A	#N/A	#N/A	#N/A	#N/A	#N/A	#N/A	#N/A	#N/A	#N/A	#N/A	#N/A	#N/A	#N/A	#N/A	#N/A
MUELLE	1	MUELLE	57	f	curr	nev any	any	0	3	0	-	15	24	18.23	5.01	66.31	96	97	0	0	9999	15	24	-1	19.5	#N/A	#N/A	#N/A	#N/A	#N/A	#N/A	#N/A	#N/A	#N/A	#N/A	#N/A	#N/A	#N/A	#N/A	#N/A	#N/A	#N/A	#N/A	#N/A	#N/A	#N/A	#N/A	#N/A	#N/A
MUELLE	1	MUELLE	58	f	curr	nev any	any	0	4	0	-	25	999	28	6.95	112.88	96	97	0	0	9999	25	70	-1	47.5	#N/A	#N/A	#N/A	#N/A	#N/A	#N/A	#N/A	#N/A	#N/A	#N/A	#N/A	#N/A	#N/A	#N/A	#N/A	#N/A	#N/A	#N/A	#N/A	#N/A	#N/A	#N/A	#N/A	#N/A
OGILVI	1	OGILVI	15	m	curr	nev any	cigs	0	2	0	-	1	5	7.58	2.62	21.93	97	98	0	97	868	1	5	3.40384	3	7.58	#N/A	#N/A	#N/A	#N/A	#N/A	#N/A	#N/A	#N/A	#N/A	#N/A	#N/A	#N/A	#N/A	#N/A	#N/A	#N/A	#N/A	#N/A	#N/A	#N/A	#N/A	#N/A	#N/A
OGILVI	1	OGILVI	16	m	curr	nev any	cigs	0	3	0	-	6	15	3.67	1.72	7.84	97	98	0	97	9999	6	15	6.67781	10.5	3.67	#N/A	#N/A	#N/A	#N/A	#N/A	#N/A	#N/A	#N/A	#N/A	#N/A	#N/A	#N/A	#N/A	#N/A	#N/A	#N/A	#N/A	#N/A	#N/A	#N/A	#N/A	#N/A	#N/A
OGILVI	1	OGILVI	17	m	curr	nev any	cigs	0	4	0	-	16	25	3.95	1.79	8.73	97	98	0	97	9999	16	25	6.1199	20.5	3.95	#N/A	#N/A	#N/A	#N/A	#N/A	#N/A	#N/A	#N/A	#N/A	#N/A	#N/A	#N/A	#N/A	#N/A	#N/A	#N/A	#N/A	#N/A	#N/A	#N/A	#N/A	#N/A	#N/A
OGILVI	1	OGILVI	18	m	curr	nev any	cigs	0	5	0	-	26	999	4.61	1.71	12.45	97	98	0	97	9999	26	70	3.89884	48	4.61	#N/A	#N/A	#N/A	#N/A	#N/A	#N/A	#N/A	#N/A	#N/A	#N/A	#N/A	#N/A	#N/A	#N/A	#N/A	#N/A	#N/A	#N/A	#N/A	#N/A	#N/A	#N/A	#N/A
OGILVI	1	OGILVI	35	m	ever	nev any	cigs	0	2	0	-	1	5	3.39	1.01	11.34	98	99	0	0	9999	1	5	-1	3	#N/A	#N/A	#N/A	#N/A	#N/A	#N/A	#N/A	#N/A	#N/A	#N/A	#N/A	#N/A	#N/A	#N/A	#N/A	#N/A	#N/A	#N/A	#N/A	#N/A	#N/A	#N/A	#N/A	#N/A
OGILVI	1	OGILVI	36	m	ever	nev any	cigs	0	3	0	-	6	15	3.55	1.62	7.75	98	99	0	0	9999	6	15	-1	10.5	#N/A	#N/A	#N/A	#N/A	#N/A	#N/A	#N/A	#N/A	#N/A	#N/A	#N/A	#N/A	#N/A	#N/A	#N/A	#N/A	#N/A	#N/A	#N/A	#N/A	#N/A	#N/A	#N/A	#N/A
OGILVI	1	OGILVI	37	m	ever	nev any	cigs	0	4	0	-	16	25	3.43	1.58	7.41	98	99	0	0	9999	16	25	-1	20.5	#N/A	#N/A	#N/A	#N/A	#N/A	#N/A	#N/A	#N/A	#N/A	#N/A	#N/A	#N/A	#N/A	#N/A	#N/A	#N/A	#N/A	#N/A	#N/A	#N/A	#N/A	#N/A	#N/A	#N/A
OGILVI	1	OGILVI	38	m	ever	nev any	cigs	0	5	0	-	26	999	4.19	1.9	9.24	98	99	0	0	9999	26	70	-1	48	#N/A	#N/A	#N/A	#N/A	#N/A	#N/A	#N/A	#N/A	#N/A	#N/A	#N/A	#N/A	#N/A	#N/A	#N/A	#N/A	#N/A	#N/A	#N/A	#N/A	#N/A	#N/A	#N/A	#N/A
OGILVI	1	OGILVI	27	f	curr	nev any	cigs	0	2	0	-	1	5	1.62	0.91	2.89	99	100	0	99	876	1	5	11.5071	3	1.62	#N/A	#N/A	#N/A	#N/A	#N/A	#N/A	#N/A	#N/A	#N/A	#N/A	#N/A	#N/A	#N/A	#N/A	#N/A	#N/A	#N/A	#N/A	#N/A	#N/A	#N/A	#N/A	#N/A
OGILVI	1	OGILVI	28	f	curr	nev any	cigs	0	3	0	-	6	15	3.59	2.12	6.07	99	100	0	99	9999	6	15	13.8858	10.5	3.59	#N/A	#N/A	#N/A	#N/A	#N/A	#N/A	#N/A	#N/A	#N/A	#N/A	#N/A	#N/A	#N/A	#N/A	#N/A	#N/A	#N/A	#N/A	#N/A	#N/A	#N/A	#N/A	#N/A
OGILVI	1	OGILVI	29	f	curr	nev any	cigs	0	4	0	-	16	999	2.98	1.29	6.84	99	100	0	99	9999	16	70	5.5219	43	2.98	#N/A	#N/A	#N/A	#N/A	#N/A	#N/A	#N/A	#N/A	#N/A	#N/A	#N/A	#N/A	#N/A	#N/A	#N/A	#N/A	#N/A	#N/A	#N/A	#N/A	#N/A	#N/A	#N/A
OGILVI	1	OGILVI	22	f	curr	nev any	any	0	2	0	-	1	5	1.62	0.91	2.89	100	101	0	0	9999	1	5	-1	3	#N/A	#N/A	#N/A	#N/A	#N/A	#N/A	#N/A	#N/A	#N/A	#N/A	#N/A	#N/A	#N/A	#N/A	#N/A	#N/A	#N/A	#N/A	#N/A	#N/A	#N/A	#N/A	#N/A	#N/A
OGILVI	1	OGILVI	23	f	curr	nev any	any	0	3	0	-	6	15	3.59	2.12	6.07	100	101	0	0	9999	6	15	-1	10.5	#N/A	#N/A	#N/A	#N/A	#N/A	#N/A	#N/A	#N/A	#N/A	#N/A	#N/A	#N/A	#N/A	#N/A	#N/A	#N/A	#N/A	#N/A	#N/A	#N/A	#N/A	#N/A	#N/A	#N/A
OGILVI	1	OGILVI	24	f	curr	nev any	any	0	4	0	-	16	999	2.98	1.29	6.84	100	101	0	0	9999	16	70	-1	43	#N/A	#N/A	#N/A	#N/A	#N/A	#N/A	#N/A	#N/A	#N/A	#N/A	#N/A	#N/A	#N/A	#N/A	#N/A	#N/A	#N/A	#N/A	#N/A	#N/A	#N/A	#N/A	#N/A	#N/A
OGILVI	1	OGILVI	32	f	curr	nev cigs	cigs	0	2	0	-	1	5	1.62	0.91	2.89	101	102	0	0	9999	1	5	-1	3	#N/A	#N/A	#N/A	#N/A	#N/A	#N/A	#N/A	#N/A	#N/A	#N/A	#N/A	#N/A	#N/A	#N/A	#N/A	#N/A	#N/A	#N/A	#N/A	#N/A	#N/A	#N/A	#N/A	#N/A
OGILVI	1	OGILVI	33	f	curr	nev cigs	cigs	0	3	0	-	6	15	3.59	2.12	6.07	101	102	0	0	9999	6	15	-1	10.5	#N/A	#N/A	#N/A	#N/A	#N/A	#N/A	#N/A	#N/A	#N/A	#N/A	#N/A	#N/A	#N/A	#N/A	#N/A	#N/A	#N/A	#N/A	#N/A	#N/A	#N/A	#N/A	#N/A	#N/A
OGILVI	1	OGILVI	34	f	curr	nev cigs	cigs	0	4	0	-	16	999	2.98	1.29	6.84	101	102	0	0	9999	16	70	-1	43	#N/A	#N/A	#N/A	#N/A	#N/A	#N/A	#N/A	#N/A	#N/A	#N/A	#N/A	#N/A	#N/A	#N/A	#N/A	#N/A	#N/A	#N/A	#N/A	#N/A	#N/A	#N/A	#N/A	#N/A
OGILVI	1	OGILVI	49	f	ever	nev any	cigs	0	2	0	-	1	5	1.07	0.57	2	102	103	0	0	9999	1	5	-1	3	#N/A	#N/A	#N/A	#N/A	#N/A	#N/A	#N/A	#N/A	#N/A	#N/A	#N/A	#N/A	#N/A	#N/A	#N/A	#N/A	#N/A	#N/A	#N/A	#N/A	#N/A	#N/A	#N/A	#N/A
OGILVI	1	OGILVI	50	f	ever	nev any	cigs	0	3	0	-	6	15	2.72	1.66	4.45	102	103	0	0	9999	6	15	-1	10.5	#N/A	#N/A	#N/A	#N/A	#N/A	#N/A	#N/A	#N/A	#N/A	#N/A	#N/A	#N/A	#N/A	#N/A	#N/A	#N/A	#N/A	#N/A	#N/A	#N/A	#N/A	#N/A	#N/A	#N/A
OGILVI	1	OGILVI	51	f	ever	nev any	cigs	0	4	0	-	16	25	3.43	1.67	7.08	102	103	0	0	9999	16	25	-1	20.5	#N/A	#N/A	#N/A	#N/A	#N/A	#N/A	#N/A	#N/A	#N/A	#N/A	#N/A	#N/A	#N/A	#N/A	#N/A	#N/A	#N/A	#N/A	#N/A	#N/A	#N/A	#N/A	#N/A	#N/A
OGILVI	1	OGILVI	52	f	ever	nev any	cigs	0	5	0	-	26	999	5.58	1.47	21.16	102	103	0	0	9999	26	70	-1	48	#N/A	#N/A	#N/A	#N/A	#N/A	#N/A	#N/A	#N/A	#N/A	#N/A	#N/A	#N/A	#N/A	#N/A	#N/A	#N/A	#N/A	#N/A	#N/A	#N/A	#N/A	#N/A	#N/A	#N/A
OGILVI	1	OGILVI	42	f	ever	nev any	any	0	2	0	-	1	5	1.07	0.57	2	103	104	0	0	9999	1	5	-1	3	#N/A	#N/A	#N/A	#N/A	#N/A	#N/A	#N/A	#N/A	#N/A	#N/A	#N/A	#N/A	#N/A	#N/A	#N/A	#N/A	#N/A	#N/A	#N/A	#N/A	#N/A	#N/A	#N/A	#N/A
OGILVI	1	OGILVI	43	f	ever	nev any	any	0	3	0	-	6	15	2.72	1.66	4.45	103	104	0	0	9999	6	15	-1	10.5	#N/A	#N/A	#N/A	#N/A	#N/A	#N/A	#N/A	#N/A	#N/A	#N/A	#N/A	#N/A	#N/A	#N/A	#N/A	#N/A	#N/A	#N/A	#N/A	#N/A	#N/A	#N/A	#N/A	#N/A
OGILVI	1	OGILVI	44	f	ever	nev any	any	0	4	0	-	16	25	3.43	1.67	7.08	103	104	0	0	9999	16	25	-1	20.5	#N/A	#N/A	#N/A	#N/A	#N/A	#N/A	#N/A	#N/A	#N/A	#N/A	#N/A	#N/A	#N/A	#N/A	#N/A	#N/A	#N/A	#N/A	#N/A	#N/A	#N/A	#N/A	#N/A	#N/A
OGILVI	1	OGILVI	45	f	ever	nev any	any	0	5	0	-	26	999	5.58	1.47	21.16	103	104	0	0	9999	26	70	-1	48	#N/A	#N/A	#N/A	#N/A	#N/A	#N/A	#N/A	#N/A	#N/A	#N/A	#N/A	#N/A	#N/A	#N/A	#N/A	#N/A	#N/A	#N/A	#N/A	#N/A	#N/A	#N/A	#N/A	#N/A
OGILVI	1	OGILVI	56	f	ever	nev cigs	cigs	0	2	0	-	1	5	1.07	0.57	2	104	105	0	0	9999	1	5	-1	3	#N/A	#N/A	#N/A	#N/A	#N/A	#N/A	#N/A	#N/A	#N/A	#N/A	#N/A	#N/A	#N/A	#N/A	#N/A	#N/A	#N/A	#N/A	#N/A	#N/A	#N/A	#N/A	#N/A	#N/A
OGILVI	1	OGILVI	57	f	ever	nev cigs	cigs	0	3	0	-	6	15	2.72	1.66	4.45	104	105	0	0	9999	6	15	-1	10.5	#N/A	#N/A	#N/A	#N/A	#N/A	#N/A	#N/A	#N/A	#N/A	#N/A	#N/A	#N/A	#N/A	#N/A	#N/A	#N/A	#N/A	#N/A	#N/A	#N/A	#N/A	#N/A	#N/A	#N/A
OGILVI	1	OGILVI	58	f	ever	nev cigs	cigs	0	4	0	-	16	25	3.43	1.67	7.08	104	105	0	0	9999	16	25	-1	20.5	#N/A	#N/A	#N/A	#N/A	#N/A	#N/A	#N/A	#N/A	#N/A	#N/A	#N/A	#N/A	#N/A	#N/A	#N/A	#N/A	#N/A	#N/A	#N/A	#N/A	#N/A	#N/A	#N/A	#N/A
OGILVI	1	OGILVI	59	f	ever	nev cigs	cigs	0	5	0	-	26	999	5.58	1.47	21.16	104	105	0	0	9999	26	70	-1	48	#N/A	#N/A	#N/A	#N/A	#N/A	#N/A	#N/A	#N/A	#N/A	#N/A	#N/A	#N/A	#N/A	#N/A	#N/A	#N/A	#N/A	#N/A	#N/A	#N/A	#N/A	#N/A	#N/A	#N/A
PETO	2	HIGGI2	4	m	curr	nev cigs	cigs	0	2	0	-	1	14	2.03	0.24	17.25	105	106	0	105	897	1	14	0.840811	7.5	2.03	#N/A	#N/A	#N/A	#N/A	#N/A	#N/A	#N/A	#N/A	#N/A	#N/A	#N/A	#N/A	#N/A	#N/A	#N/A	#N/A	#N/A	#N/A	#N/A	#N/A	#N/A	#N/A	#N/A
PETO	2	HIGGI2	5	m	curr	nev cigs	cigs	0	3	0	-	15	999	3.79	0.48	29.93	105	106	0	105	9999	15	70	0.899624	42.5	3.79	#N/A	#N/A	#N/A	#N/A	#N/A	#N/A	#N/A	#N/A	#N/A	#N/A	#N/A	#N/A	#N/A	#N/A	#N/A	#N/A	#N/A	#N/A	#N/A	#N/A	#N/A	#N/A	#N/A
PETO	2	HIGGI2	16	f	curr	nev cigs	cigs	1	2	0	-	1	14	1.48	0.3	7.19	106	107	0	106	899	1	14	1.5227	7.5	1.48	#N/A	#N/A	#N/A	#N/A	#N/A	#N/A	#N/A	#N/A	#N/A	#N/A	#N/A	#N/A	#N/A	#N/A	#N/A	#N/A	#N/A	#N/A	#N/A	#N/A	#N/A	#N/A	#N/A
PETO	2	HIGGI2	17	f	curr	nev cigs	cigs	1	3	0	-	15	999	11.04	2.63	46.32	106	107	0	106	9999	15	70	1.86732	42.5	11.04	#N/A	#N/A	#N/A	#N/A	#N/A	#N/A	#N/A	#N/A	#N/A	#N/A	#N/A	#N/A	#N/A	#N/A	#N/A	#N/A	#N/A	#N/A	#N/A	#N/A	#N/A	#N/A	#N/A
PETO	2	HIGGI2	10	f	curr	nev cigs	cigs	0	2	0	-	1	14	1.55	0.43	5.67	107	108	0	0	9999	1	14	-1	7.5	#N/A	#N/A	#N/A	#N/A	#N/A	#N/A	#N/A	#N/A	#N/A	#N/A	#N/A	#N/A	#N/A	#N/A	#N/A	#N/A	#N/A	#N/A	#N/A	#N/A	#N/A	#N/A	#N/A	#N/A
PETO	2	HIGGI2	11	f	curr	nev cigs	cigs	0	3	0	-	15	999	9.44	2.34	38.07	107	108	0	0	9999	15	70	-1	42.5	#N/A	#N/A	#N/A	#N/A	#N/A	#N/A	#N/A	#N/A	#N/A	#N/A	#N/A	#N/A	#N/A	#N/A	#N/A	#N/A	#N/A	#N/A	#N/A	#N/A	#N/A	#N/A	#N/A	#N/A
REID	1	REID	12	m	curr	nev cigs	cigs	1	2	0	-	1	19	5.54	3.15	9.75	108	109	0	108	903	1	19	12.0366	10	5.54	#N/A	#N/A	#N/A	#N/A	#N/A	#N/A	#N/A	#N/A	#N/A	#N/A	#N/A	#N/A	#N/A	#N/A	#N/A	#N/A	#N/A	#N/A	#N/A	#N/A	#N/A	#N/A	#N/A
REID	1	REID	13	m	curr	nev cigs	cigs	1	3	0	-	20	20	6.07	3.46	10.62	108	109	0	108	9999	20	20	12.2174	20	6.07	#N/A	#N/A	#N/A	#N/A	#N/A	#N/A	#N/A	#N/A	#N/A	#N/A	#N/A	#N/A	#N/A	#N/A	#N/A	#N/A	#N/A	#N/A	#N/A	#N/A	#N/A	#N/A	#N/A
REID	1	REID	14	m	curr	nev cigs	cigs	1	4	0	-	21	999	8.44	4.65	15.29	108	109	0	108	9999	21	70	10.8448	45.5	8.44	#N/A	#N/A	#N/A	#N/A	#N/A	#N/A	#N/A	#N/A	#N/A	#N/A	#N/A	#N/A	#N/A	#N/A	#N/A	#N/A	#N/A	#N/A	#N/A	#N/A	#N/A	#N/A	#N/A
REID	1	REID	7	m	curr	nev cigs	cigs	0	2	0	-	1	19	5.53	3.19	9.61	109	110	0	0	9999	1	19	-1	10	#N/A	#N/A	#N/A	#N/A	#N/A	#N/A	#N/A	#N/A	#N/A	#N/A	#N/A	#N/A	#N/A	#N/A	#N/A	#N/A	#N/A	#N/A	#N/A	#N/A	#N/A	#N/A	#N/A	#N/A
REID	1	REID	8	m	curr	nev cigs	cigs	0	3	0	-	20	20	4.89	2.82	8.45	109	110	0	0	9999	20	20	-1	20	#N/A	#N/A	#N/A	#N/A	#N/A	#N/A	#N/A	#N/A	#N/A	#N/A	#N/A	#N/A	#N/A	#N/A	#N/A	#N/A	#N/A	#N/A	#N/A	#N/A	#N/A	#N/A	#N/A	#N/A
REID	1	REID	9	m	curr	nev cigs	cigs	0	4	0	-	21	999	5.49	3.16	9.54	109	110	0	0	9999	21	70	-1	45.5	#N/A	#N/A	#N/A	#N/A	#N/A	#N/A	#N/A	#N/A	#N/A	#N/A	#N/A	#N/A	#N/A	#N/A	#N/A	#N/A	#N/A	#N/A	#N/A	#N/A	#N/A	#N/A	#N/A	#N/A
REID	1	REID	28	f	curr	nev cigs	cigs	1	2	0	-	1	19	2.23	1.27	3.92	110	111	0	110	909	1	19	12.0962	10	2.23	#N/A	#N/A	#N/A	#N/A	#N/A	#N/A	#N/A	#N/A	#N/A	#N/A	#N/A	#N/A	#N/A	#N/A	#N/A	#N/A	#N/A	#N/A	#N/A	#N/A	#N/A	#N/A	#N/A
REID	1	REID	29	f	curr	nev cigs	cigs	1	3	0	-	20	20	4.3	2.38	7.75	110	111	0	110	9999	20	20	11.0244	20	4.3	#N/A	#N/A	#N/A	#N/A	#N/A	#N/A	#N/A	#N/A	#N/A	#N/A	#N/A	#N/A	#N/A	#N/A	#N/A	#N/A	#N/A	#N/A	#N/A	#N/A	#N/A	#N/A	#N/A
REID	1	REID	30	f	curr	nev cigs	cigs	1	4	0	-	21	999	10.56	5.95	18.73	110	111	0	110	9999	21	70	11.685	45.5	10.56	#N/A	#N/A	#N/A	#N/A	#N/A	#N/A	#N/A	#N/A	#N/A	#N/A	#N/A	#N/A	#N/A	#N/A	#N/A	#N/A	#N/A	#N/A	#N/A	#N/A	#N/A	#N/A	#N/A
REID	1	REID	23	f	curr	nev cigs	cigs	0	2	0	-	1	19	1.75	1.03	2.97	111	112	0	0	9999	1	19	-1	10	#N/A	#N/A	#N/A	#N/A	#N/A	#N/A	#N/A	#N/A	#N/A	#N/A	#N/A	#N/A	#N/A	#N/A	#N/A	#N/A	#N/A	#N/A	#N/A	#N/A	#N/A	#N/A	#N/A	#N/A
REID	1	REID	24	f	curr	nev cigs	cigs	0	3	0	-	20	20	2.85	1.63	4.96	111	112	0	0	9999	20	20	-1	20	#N/A	#N/A	#N/A	#N/A	#N/A	#N/A	#N/A	#N/A	#N/A	#N/A	#N/A	#N/A	#N/A	#N/A	#N/A	#N/A	#N/A	#N/A	#N/A	#N/A	#N/A	#N/A	#N/A	#N/A
REID	1	REID	25	f	curr	nev cigs	cigs	0	4	0	-	21	999	8.74	5.24	14.6	111	112	0	0	9999	21	70	-1	45.5	#N/A	#N/A	#N/A	#N/A	#N/A	#N/A	#N/A	#N/A	#N/A	#N/A	#N/A	#N/A	#N/A	#N/A	#N/A	#N/A	#N/A	#N/A	#N/A	#N/A	#N/A	#N/A	#N/A	#N/A
TODD	2	LAMBER	12	m	curr	nev cigs	cigs	1	2	0	-	1	19	2.73	1.62	4.6	112	113	0	112	915	1	19	14.1079	10	2.73	#N/A	#N/A	#N/A	#N/A	#N/A	#N/A	#N/A	#N/A	#N/A	#N/A	#N/A	#N/A	#N/A	#N/A	#N/A	#N/A	#N/A	#N/A	#N/A	#N/A	#N/A	#N/A	#N/A
TODD	2	LAMBER	13	m	curr	nev cigs	cigs	1	3	0	-	20	20	2.99	1.67	5.36	112	113	0	112	9999	20	20	11.2994	20	2.99	#N/A	#N/A	#N/A	#N/A	#N/A	#N/A	#N/A	#N/A	#N/A	#N/A	#N/A	#N/A	#N/A	#N/A	#N/A	#N/A	#N/A	#N/A	#N/A	#N/A	#N/A	#N/A	#N/A
TODD	2	LAMBER	14	m	curr	nev cigs	cigs	1	4	0	-	21	999	2.87	1.5	5.48	112	113	0	112	9999	21	70	9.15351	45.5	2.87	#N/A	#N/A	#N/A	#N/A	#N/A	#N/A	#N/A	#N/A	#N/A	#N/A	#N/A	#N/A	#N/A	#N/A	#N/A	#N/A	#N/A	#N/A	#N/A	#N/A	#N/A	#N/A	#N/A
TODD	2	LAMBER	7	m	curr	nev cigs	cigs	0	2	0	-	1	19	2.88	1.72	4.83	113	114	0	0	9999	1	19	-1	10	#N/A	#N/A	#N/A	#N/A	#N/A	#N/A	#N/A	#N/A	#N/A	#N/A	#N/A	#N/A	#N/A	#N/A	#N/A	#N/A	#N/A	#N/A	#N/A	#N/A	#N/A	#N/A	#N/A	#N/A
TODD	2	LAMBER	8	m	curr	nev cigs	cigs	0	3	0	-	20	20	2.87	1.61	5.11	113	114	0	0	9999	20	20	-1	20	#N/A	#N/A	#N/A	#N/A	#N/A	#N/A	#N/A	#N/A	#N/A	#N/A	#N/A	#N/A	#N/A	#N/A	#N/A	#N/A	#N/A	#N/A	#N/A	#N/A	#N/A	#N/A	#N/A	#N/A
TODD	2	LAMBER	9	m	curr	nev cigs	cigs	0	4	0	-	21	999	3.03	1.66	5.55	113	114	0	0	9999	21	70	-1	45.5	#N/A	#N/A	#N/A	#N/A	#N/A	#N/A	#N/A	#N/A	#N/A	#N/A	#N/A	#N/A	#N/A	#N/A	#N/A	#N/A	#N/A	#N/A	#N/A	#N/A	#N/A	#N/A	#N/A	#N/A
TODD	2	LAMBER	58	f	curr	nev any	cigs	1	2	0	-	1	19	2.66	1.82	3.9	114	115	0	114	921	1	19	26.4537	10	2.66	#N/A	#N/A	#N/A	#N/A	#N/A	#N/A	#N/A	#N/A	#N/A	#N/A	#N/A	#N/A	#N/A	#N/A	#N/A	#N/A	#N/A	#N/A	#N/A	#N/A	#N/A	#N/A	#N/A
TODD	2	LAMBER	59	f	curr	nev any	cigs	1	3	0	-	20	20	5.14	3.12	8.47	114	115	0	114	9999	20	20	15.4059	20	5.14	#N/A	#N/A	#N/A	#N/A	#N/A	#N/A	#N/A	#N/A	#N/A	#N/A	#N/A	#N/A	#N/A	#N/A	#N/A	#N/A	#N/A	#N/A	#N/A	#N/A	#N/A	#N/A	#N/A
TODD	2	LAMBER	60	f	curr	nev any	cigs	1	4	0	-	21	999	6.33	2.63	15.23	114	115	0	114	9999	21	70	4.98158	45.5	6.33	#N/A	#N/A	#N/A	#N/A	#N/A	#N/A	#N/A	#N/A	#N/A	#N/A	#N/A	#N/A	#N/A	#N/A	#N/A	#N/A	#N/A	#N/A	#N/A	#N/A	#N/A	#N/A	#N/A
TODD	2	LAMBER	55	f	curr	nev any	cigs	0	2	0	-	1	19	2.19	1.52	3.14	115	116	0	0	9999	1	19	-1	10	#N/A	#N/A	#N/A	#N/A	#N/A	#N/A	#N/A	#N/A	#N/A	#N/A	#N/A	#N/A	#N/A	#N/A	#N/A	#N/A	#N/A	#N/A	#N/A	#N/A	#N/A	#N/A	#N/A	#N/A
TODD	2	LAMBER	56	f	curr	nev any	cigs	0	3	0	-	20	20	4.21	2.64	6.71	115	116	0	0	9999	20	20	-1	20	#N/A	#N/A	#N/A	#N/A	#N/A	#N/A	#N/A	#N/A	#N/A	#N/A	#N/A	#N/A	#N/A	#N/A	#N/A	#N/A	#N/A	#N/A	#N/A	#N/A	#N/A	#N/A	#N/A	#N/A
TODD	2	LAMBER	57	f	curr	nev any	cigs	0	4	0	-	21	999	5	2.19	11.42	115	116	0	0	9999	21	70	-1	45.5	#N/A	#N/A	#N/A	#N/A	#N/A	#N/A	#N/A	#N/A	#N/A	#N/A	#N/A	#N/A	#N/A	#N/A	#N/A	#N/A	#N/A	#N/A	#N/A	#N/A	#N/A	#N/A	#N/A	#N/A
TODD	2	LAMBER	72	f	curr	nev any	cigs only	1	2	0	-	1	19	2.66	1.82	3.9	116	117	0	0	9999	1	19	-1	10	#N/A	#N/A	#N/A	#N/A	#N/A	#N/A	#N/A	#N/A	#N/A	#N/A	#N/A	#N/A	#N/A	#N/A	#N/A	#N/A	#N/A	#N/A	#N/A	#N/A	#N/A	#N/A	#N/A	#N/A
TODD	2	LAMBER	73	f	curr	nev any	cigs only	1	3	0	-	20	20	5.14	3.12	8.47	116	117	0	0	9999	20	20	-1	20	#N/A	#N/A	#N/A	#N/A	#N/A	#N/A	#N/A	#N/A	#N/A	#N/A	#N/A	#N/A	#N/A	#N/A	#N/A	#N/A	#N/A	#N/A	#N/A	#N/A	#N/A	#N/A	#N/A	#N/A
TODD	2	LAMBER	74	f	curr	nev any	cigs only	1	4	0	-	21	999	6.33	2.63	15.23	116	117	0	0	9999	21	70	-1	45.5	#N/A	#N/A	#N/A	#N/A	#N/A	#N/A	#N/A	#N/A	#N/A	#N/A	#N/A	#N/A	#N/A	#N/A	#N/A	#N/A	#N/A	#N/A	#N/A	#N/A	#N/A	#N/A	#N/A	#N/A
TODD	2	LAMBER	67	f	curr	nev any	cigs only	0	2	0	-	1	19	2.19	1.52	3.14	117	118	0	0	9999	1	19	-1	10	#N/A	#N/A	#N/A	#N/A	#N/A	#N/A	#N/A	#N/A	#N/A	#N/A	#N/A	#N/A	#N/A	#N/A	#N/A	#N/A	#N/A	#N/A	#N/A	#N/A	#N/A	#N/A	#N/A	#N/A
TODD	2	LAMBER	68	f	curr	nev any	cigs only	0	3	0	-	20	20	4.21	2.64	6.71	117	118	0	0	9999	20	20	-1	20	#N/A	#N/A	#N/A	#N/A	#N/A	#N/A	#N/A	#N/A	#N/A	#N/A	#N/A	#N/A	#N/A	#N/A	#N/A	#N/A	#N/A	#N/A	#N/A	#N/A	#N/A	#N/A	#N/A	#N/A
TODD	2	LAMBER	69	f	curr	nev any	cigs only	0	4	0	-	21	999	5	2.19	11.42	117	118	0	0	9999	21	70	-1	45.5	#N/A	#N/A	#N/A	#N/A	#N/A	#N/A	#N/A	#N/A	#N/A	#N/A	#N/A	#N/A	#N/A	#N/A	#N/A	#N/A	#N/A	#N/A	#N/A	#N/A	#N/A	#N/A	#N/A	#N/A
TODD	2	LAMBER	44	f	curr	nev any	any	1	2	0	-	1	19	2.66	1.82	3.9	118	119	0	0	9999	1	19	-1	10	#N/A	#N/A	#N/A	#N/A	#N/A	#N/A	#N/A	#N/A	#N/A	#N/A	#N/A	#N/A	#N/A	#N/A	#N/A	#N/A	#N/A	#N/A	#N/A	#N/A	#N/A	#N/A	#N/A	#N/A
TODD	2	LAMBER	45	f	curr	nev any	any	1	3	0	-	20	20	5.14	3.12	8.47	118	119	0	0	9999	20	20	-1	20	#N/A	#N/A	#N/A	#N/A	#N/A	#N/A	#N/A	#N/A	#N/A	#N/A	#N/A	#N/A	#N/A	#N/A	#N/A	#N/A	#N/A	#N/A	#N/A	#N/A	#N/A	#N/A	#N/A	#N/A
TODD	2	LAMBER	46	f	curr	nev any	any	1	4	0	-	21	999	6.33	2.63	15.23	118	119	0	0	9999	21	70	-1	45.5	#N/A	#N/A	#N/A	#N/A	#N/A	#N/A	#N/A	#N/A	#N/A	#N/A	#N/A	#N/A	#N/A	#N/A	#N/A	#N/A	#N/A	#N/A	#N/A	#N/A	#N/A	#N/A	#N/A	#N/A
TODD	2	LAMBER	39	f	curr	nev any	any	0	2	0	-	1	19	2.19	1.52	3.14	119	120	0	0	9999	1	19	-1	10	#N/A	#N/A	#N/A	#N/A	#N/A	#N/A	#N/A	#N/A	#N/A	#N/A	#N/A	#N/A	#N/A	#N/A	#N/A	#N/A	#N/A	#N/A	#N/A	#N/A	#N/A	#N/A	#N/A	#N/A
TODD	2	LAMBER	40	f	curr	nev any	any	0	3	0	-	20	20	4.21	2.64	6.71	119	120	0	0	9999	20	20	-1	20	#N/A	#N/A	#N/A	#N/A	#N/A	#N/A	#N/A	#N/A	#N/A	#N/A	#N/A	#N/A	#N/A	#N/A	#N/A	#N/A	#N/A	#N/A	#N/A	#N/A	#N/A	#N/A	#N/A	#N/A
TODD	2	LAMBER	41	f	curr	nev any	any	0	4	0	-	21	999	5	2.19	11.42	119	120	0	0	9999	21	70	-1	45.5	#N/A	#N/A	#N/A	#N/A	#N/A	#N/A	#N/A	#N/A	#N/A	#N/A	#N/A	#N/A	#N/A	#N/A	#N/A	#N/A	#N/A	#N/A	#N/A	#N/A	#N/A	#N/A	#N/A	#N/A
TODD	2	LAMBER	28	f	curr	nev cigs	cigs	1	2	0	-	1	19	2.66	1.82	3.9	120	121	0	0	9999	1	19	-1	10	#N/A	#N/A	#N/A	#N/A	#N/A	#N/A	#N/A	#N/A	#N/A	#N/A	#N/A	#N/A	#N/A	#N/A	#N/A	#N/A	#N/A	#N/A	#N/A	#N/A	#N/A	#N/A	#N/A	#N/A
TODD	2	LAMBER	29	f	curr	nev cigs	cigs	1	3	0	-	20	20	5.14	3.12	8.47	120	121	0	0	9999	20	20	-1	20	#N/A	#N/A	#N/A	#N/A	#N/A	#N/A	#N/A	#N/A	#N/A	#N/A	#N/A	#N/A	#N/A	#N/A	#N/A	#N/A	#N/A	#N/A	#N/A	#N/A	#N/A	#N/A	#N/A	#N/A
TODD	2	LAMBER	30	f	curr	nev cigs	cigs	1	4	0	-	21	999	6.33	2.63	15.23	120	121	0	0	9999	21	70	-1	45.5	#N/A	#N/A	#N/A	#N/A	#N/A	#N/A	#N/A	#N/A	#N/A	#N/A	#N/A	#N/A	#N/A	#N/A	#N/A	#N/A	#N/A	#N/A	#N/A	#N/A	#N/A	#N/A	#N/A	#N/A
TODD	2	LAMBER	23	f	curr	nev cigs	cigs	0	2	0	-	1	19	2.19	1.52	3.14	121	122	0	0	9999	1	19	-1	10	#N/A	#N/A	#N/A	#N/A	#N/A	#N/A	#N/A	#N/A	#N/A	#N/A	#N/A	#N/A	#N/A	#N/A	#N/A	#N/A	#N/A	#N/A	#N/A	#N/A	#N/A	#N/A	#N/A	#N/A
TODD	2	LAMBER	24	f	curr	nev cigs	cigs	0	3	0	-	20	20	4.21	2.64	6.71	121	122	0	0	9999	20	20	-1	20	#N/A	#N/A	#N/A	#N/A	#N/A	#N/A	#N/A	#N/A	#N/A	#N/A	#N/A	#N/A	#N/A	#N/A	#N/A	#N/A	#N/A	#N/A	#N/A	#N/A	#N/A	#N/A	#N/A	#N/A
TODD	2	LAMBER	25	f	curr	nev cigs	cigs	0	4	0	-	21	999	5	2.19	11.42	121	122	0	0	9999	21	70	-1	45.5	#N/A	#N/A	#N/A	#N/A	#N/A	#N/A	#N/A	#N/A	#N/A	#N/A	#N/A	#N/A	#N/A	#N/A	#N/A	#N/A	#N/A	#N/A	#N/A	#N/A	#N/A	#N/A	#N/A	#N/A
TODD	2	LAMBER	86	f	curr	nev cigs	cigs only	1	2	0	-	1	19	2.66	1.82	3.9	122	123	0	0	9999	1	19	-1	10	#N/A	#N/A	#N/A	#N/A	#N/A	#N/A	#N/A	#N/A	#N/A	#N/A	#N/A	#N/A	#N/A	#N/A	#N/A	#N/A	#N/A	#N/A	#N/A	#N/A	#N/A	#N/A	#N/A	#N/A
TODD	2	LAMBER	87	f	curr	nev cigs	cigs only	1	3	0	-	20	20	5.14	3.12	8.47	122	123	0	0	9999	20	20	-1	20	#N/A	#N/A	#N/A	#N/A	#N/A	#N/A	#N/A	#N/A	#N/A	#N/A	#N/A	#N/A	#N/A	#N/A	#N/A	#N/A	#N/A	#N/A	#N/A	#N/A	#N/A	#N/A	#N/A	#N/A
TODD	2	LAMBER	88	f	curr	nev cigs	cigs only	1	4	0	-	21	999	6.33	2.63	15.23	122	123	0	0	9999	21	70	-1	45.5	#N/A	#N/A	#N/A	#N/A	#N/A	#N/A	#N/A	#N/A	#N/A	#N/A	#N/A	#N/A	#N/A	#N/A	#N/A	#N/A	#N/A	#N/A	#N/A	#N/A	#N/A	#N/A	#N/A	#N/A
TODD	2	LAMBER	83	f	curr	nev cigs	cigs only	0	2	0	-	1	19	2.19	1.52	3.14	123	124	0	0	9999	1	19	-1	10	#N/A	#N/A	#N/A	#N/A	#N/A	#N/A	#N/A	#N/A	#N/A	#N/A	#N/A	#N/A	#N/A	#N/A	#N/A	#N/A	#N/A	#N/A	#N/A	#N/A	#N/A	#N/A	#N/A	#N/A
TODD	2	LAMBER	84	f	curr	nev cigs	cigs only	0	3	0	-	20	20	4.21	2.64	6.71	123	124	0	0	9999	20	20	-1	20	#N/A	#N/A	#N/A	#N/A	#N/A	#N/A	#N/A	#N/A	#N/A	#N/A	#N/A	#N/A	#N/A	#N/A	#N/A	#N/A	#N/A	#N/A	#N/A	#N/A	#N/A	#N/A	#N/A	#N/A
TODD	2	LAMBER	85	f	curr	nev cigs	cigs only	0	4	0	-	21	999	5	2.19	11.42	123	124	0	0	9999	21	70	-1	45.5	#N/A	#N/A	#N/A	#N/A	#N/A	#N/A	#N/A	#N/A	#N/A	#N/A	#N/A	#N/A	#N/A	#N/A	#N/A	#N/A	#N/A	#N/A	#N/A	#N/A	#N/A	#N/A	#N/A	#N/A
TROISI	1	TROISI	4	f	curr	nev cigs	cigs	1	2	0	-	1	14	1.5	1.13	2	124	125	0	124	951	1	14	47.1402	7.5	#N/A	1.5	#N/A	#N/A	#N/A	#N/A	#N/A	#N/A	#N/A	#N/A	#N/A	#N/A	#N/A	#N/A	#N/A	#N/A	#N/A	#N/A	#N/A	#N/A	#N/A	#N/A	#N/A	#N/A
TROISI	1	TROISI	5	f	curr	nev cigs	cigs	1	3	0	-	15	25	2.63	2.13	3.13	124	125	0	124	9999	15	25	103.714	20	#N/A	#N/A	#N/A	2.63	#N/A	#N/A	#N/A	#N/A	#N/A	#N/A	#N/A	#N/A	#N/A	#N/A	#N/A	#N/A	#N/A	#N/A	#N/A	#N/A	#N/A	#N/A	#N/A	#N/A
TROISI	1	TROISI	6	f	curr	nev cigs	cigs	1	4	0	-	25	999	4.63	3.88	5.5	124	125	0	124	9999	25	70	126.218	47.5	#N/A	#N/A	#N/A	4.63	#N/A	#N/A	#N/A	#N/A	#N/A	#N/A	#N/A	#N/A	#N/A	#N/A	#N/A	#N/A	#N/A	#N/A	#N/A	#N/A	#N/A	#N/A	#N/A	#N/A
WAGENA	1	WAGEN2	4	b	ever	nev cigs	cigs	0	2	0	-	1	10	1.24	0.92	1.68	125	126	0	125	954	1	10	42.375	5.5	#N/A	1.24	#N/A	#N/A	#N/A	#N/A	#N/A	#N/A	#N/A	#N/A	#N/A	#N/A	#N/A	#N/A	#N/A	#N/A	#N/A	#N/A	#N/A	#N/A	#N/A	#N/A	#N/A	#N/A
WAGENA	1	WAGEN2	5	b	ever	nev cigs	cigs	0	3	0	-	11	20	1.97	1.5	2.59	125	126	0	125	9999	11	20	51.5068	15.5	#N/A	1.97	#N/A	#N/A	#N/A	#N/A	#N/A	#N/A	#N/A	#N/A	#N/A	#N/A	#N/A	#N/A	#N/A	#N/A	#N/A	#N/A	#N/A	#N/A	#N/A	#N/A	#N/A	#N/A
WAGENA	1	WAGEN2	6	b	ever	nev cigs	cigs	0	4	0	-	21	999	1.96	1.39	2.75	125	126	0	125	9999	21	70	33.0072	45.5	1.96	#N/A	#N/A	#N/A	#N/A	#N/A	#N/A	#N/A	#N/A	#N/A	#N/A	#N/A	#N/A	#N/A	#N/A	#N/A	#N/A	#N/A	#N/A	#N/A	#N/A	#N/A	#N/A	#N/A
WEN	1	WEN	8	m	curr	nev cigs	cigs	1	2	0	-	1	10	3.99	1.2	13.3	126	127	0	126	957	1	10	2.65562	5.5	3.99	#N/A	#N/A	#N/A	#N/A	#N/A	#N/A	#N/A	#N/A	#N/A	#N/A	#N/A	#N/A	#N/A	#N/A	#N/A	#N/A	#N/A	#N/A	#N/A	#N/A	#N/A	#N/A	#N/A
WEN	1	WEN	9	m	curr	nev cigs	cigs	1	3	0	-	11	20	2.03	0.57	7.23	126	127	0	126	9999	11	20	2.38104	15.5	2.03	#N/A	#N/A	#N/A	#N/A	#N/A	#N/A	#N/A	#N/A	#N/A	#N/A	#N/A	#N/A	#N/A	#N/A	#N/A	#N/A	#N/A	#N/A	#N/A	#N/A	#N/A	#N/A	#N/A
WEN	1	WEN	10	m	curr	nev cigs	cigs	1	4	0	-	21	999	3.01	0.33	27.6	126	127	0	126	9999	21	70	0.784223	45.5	3.01	#N/A	#N/A	#N/A	#N/A	#N/A	#N/A	#N/A	#N/A	#N/A	#N/A	#N/A	#N/A	#N/A	#N/A	#N/A	#N/A	#N/A	#N/A	#N/A	#N/A	#N/A	#N/A	#N/A
WILHEL	1	WILHEL	4	m	curr	nev any	any	0	2	0	-	1	14	4.89	0.56	42.69	127	128	0	127	960	1	14	0.818129	7.5	4.89	#N/A	#N/A	#N/A	#N/A	#N/A	#N/A	#N/A	#N/A	#N/A	#N/A	#N/A	#N/A	#N/A	#N/A	#N/A	#N/A	#N/A	#N/A	#N/A	#N/A	#N/A	#N/A	#N/A
WILHEL	1	WILHEL	5	m	curr	nev any	any	0	3	0	-	15	999	18.06	2.27	143.87	127	128	0	127	9999	15	70	0.892569	42.5	18.06	#N/A	#N/A	#N/A	#N/A	#N/A	#N/A	#N/A	#N/A	#N/A	#N/A	#N/A	#N/A	#N/A	#N/A	#N/A	#N/A	#N/A	#N/A	#N/A	#N/A	#N/A	#N/A	#N/A
WOOLF	1	WOOLF	4	f	curr	nev cigs	cigs	0	2	0	-	1	10	5.02	1.89	13.36	128	129	0	128	962	1	10	4.01751	5.5	5.02	#N/A	#N/A	#N/A	#N/A	#N/A	#N/A	#N/A	#N/A	#N/A	#N/A	#N/A	#N/A	#N/A	#N/A	#N/A	#N/A	#N/A	#N/A	#N/A	#N/A	#N/A	#N/A	#N/A
WOOLF	1	WOOLF	5	f	curr	nev cigs	cigs	0	3	0	-	11	20	6.46	2.94	14.16	128	129	0	128	9999	11	20	6.21791	15.5	6.46	#N/A	#N/A	#N/A	#N/A	#N/A	#N/A	#N/A	#N/A	#N/A	#N/A	#N/A	#N/A	#N/A	#N/A	#N/A	#N/A	#N/A	#N/A	#N/A	#N/A	#N/A	#N/A	#N/A
WOOLF	1	WOOLF	6	f	curr	nev cigs	cigs	0	4	0	-	21	999	14.94	7.2	30.98	128	129	0	128	9999	21	70	7.2159	45.5	14.94	#N/A	#N/A	#N/A	#N/A	#N/A	#N/A	#N/A	#N/A	#N/A	#N/A	#N/A	#N/A	#N/A	#N/A	#N/A	#N/A	#N/A	#N/A	#N/A	#N/A	#N/A	#N/A	#N/A
YAMAGU	1	YAMAGU	10	b	curr	nev cigs	cigs	6	2	0	-	1	9	2.34	1.81	3.02	129	130	0	129	965	1	9	58.632	5	#N/A	2.34	#N/A	#N/A	#N/A	#N/A	#N/A	#N/A	#N/A	#N/A	#N/A	#N/A	#N/A	#N/A	#N/A	#N/A	#N/A	#N/A	#N/A	#N/A	#N/A	#N/A	#N/A	#N/A
YAMAGU	1	YAMAGU	11	b	curr	nev cigs	cigs	6	3	0	-	10	999	2.51	1.95	3.23	129	130	0	129	9999	10	70	60.3352	40	#N/A	2.51	#N/A	#N/A	#N/A	#N/A	#N/A	#N/A	#N/A	#N/A	#N/A	#N/A	#N/A	#N/A	#N/A	#N/A	#N/A	#N/A	#N/A	#N/A	#N/A	#N/A	#N/A	#N/A
With missing RR/CI
REFGP	PRINC	REF	NRR	SEX	SMKSTA	UNEXP	PROD	ADJ	DOSER	UNEXLO	UNEXHI	EXPLO	EXPHI	RR	RRL	RRU
KAHN	2	KAHN2	42	m	ever	nev any	cigs only	1	2	0	-	1	9	*	*	*
Table 2F
IESCOPD - Dose-response sets available for key scheme meta-analysis
Any CB - Age started
(Highest priority set listed first for each study)
		Study description:Principal/s
		Principal	Subsidiar	Total		Eligible
Number of Study x Sex sets		2	-	2		2											Template block									Individual points with differing symbol sizes (no lines)
																	Change yellow cells, and replace $983, $984, $986									1.19505	2.39009	3.58514	4.78018	5.97523	7.17027	8.36532	9.56036	10.7554		987	1006
																										2	3	4	5	6	7	8	9	10	11	1	2	9999
REFGP	PRINC	REF	NRR	SEX	SMKSTA	UNEXP	PROD	ADJ	DOSER	UNEXLO	UNEXHI	EXPLO	EXPHI	RR	RRL	RRU	two ways of finding start of new block		check they agree	remove repeats within study x sex and subsid(3)	block start	EXPLO	EXPHI	Wt	Midpoint (X axis)											987	992	9999
																						10	50	11.9505		1st decile	2nd decile	3rd decile	4th decile	5th decile	6th decile	7th decile	8th decile	9th decile	10th decile	OGILVI m	OGILVI f
OGILVI	1	OGILVI	60	m	ever	nev any	any	0	2	0	-	40	999	2.64	0.15	45.91	1	1	1	1	987	40	50	0.469015	45	2.64	#N/A	#N/A	#N/A	#N/A	#N/A	#N/A	#N/A	#N/A	#N/A	2.64	#N/A	#N/A
OGILVI	1	OGILVI	61	m	ever	nev any	any	0	3	0	-	30	39	1.05	0.27	4.07	1	1	1	1	9999	30	39	2.08768	34.5	#N/A	1.05	#N/A	#N/A	#N/A	#N/A	#N/A	#N/A	#N/A	#N/A	1.05	#N/A	#N/A
OGILVI	1	OGILVI	62	m	ever	nev any	any	0	4	0	-	20	29	2.94	1.31	6.59	1	1	1	1	9999	20	29	5.88746	24.5	#N/A	#N/A	#N/A	#N/A	2.94	#N/A	#N/A	#N/A	#N/A	#N/A	2.94	#N/A	#N/A
OGILVI	1	OGILVI	63	m	ever	nev any	any	0	5	0	-	16	19	3.19	1.51	6.72	1	1	1	1	9999	16	19	6.89365	17.5	#N/A	#N/A	#N/A	#N/A	#N/A	3.19	#N/A	#N/A	#N/A	#N/A	3.19	#N/A	#N/A
OGILVI	1	OGILVI	64	m	ever	nev any	any	0	6	0	-	1	15	4.02	1.87	8.64	1	1	1	1	9999	10	15	6.56009	12.5	#N/A	#N/A	#N/A	#N/A	#N/A	4.02	#N/A	#N/A	#N/A	#N/A	4.02	#N/A	#N/A
OGILVI	1	OGILVI	78	f	ever	nev any	cigs	0	2	0	-	40	999	3.53	1.57	7.94	2	2	1	2	992	40	50	5.84894	45	#N/A	#N/A	#N/A	#N/A	3.53	#N/A	#N/A	#N/A	#N/A	#N/A	#N/A	3.53	#N/A
OGILVI	1	OGILVI	79	f	ever	nev any	cigs	0	3	0	-	30	39	2.66	1.28	5.52	2	2	1	2	9999	30	39	7.19363	34.5	#N/A	#N/A	#N/A	#N/A	#N/A	#N/A	2.66	#N/A	#N/A	#N/A	#N/A	2.66	#N/A
OGILVI	1	OGILVI	80	f	ever	nev any	cigs	0	4	0	-	20	29	1.8	1.02	3.17	2	2	1	2	9999	20	29	11.9505	24.5	#N/A	#N/A	#N/A	#N/A	#N/A	#N/A	#N/A	#N/A	#N/A	1.8	#N/A	1.8	#N/A
OGILVI	1	OGILVI	81	f	ever	nev any	cigs	0	5	0	-	16	19	2.19	1.24	3.87	2	2	1	2	9999	16	19	11.8621	17.5	#N/A	#N/A	#N/A	#N/A	#N/A	#N/A	#N/A	#N/A	#N/A	2.19	#N/A	2.19	#N/A
OGILVI	1	OGILVI	82	f	ever	nev any	cigs	0	6	0	-	1	15	2.48	0.54	11.34	2	2	1	2	9999	10	15	1.65775	12.5	#N/A	2.48	#N/A	#N/A	#N/A	#N/A	#N/A	#N/A	#N/A	#N/A	#N/A	2.48	#N/A
OGILVI	1	OGILVI	69	f	ever	nev any	any	0	2	0	-	40	999	3.53	1.57	7.94	3	3	1	0	9999	40	50	-1	45	#N/A	#N/A	#N/A	#N/A	#N/A	#N/A	#N/A	#N/A	#N/A	#N/A	#N/A	#N/A	#N/A
OGILVI	1	OGILVI	70	f	ever	nev any	any	0	3	0	-	30	39	2.66	1.28	5.52	3	3	1	0	9999	30	39	-1	34.5	#N/A	#N/A	#N/A	#N/A	#N/A	#N/A	#N/A	#N/A	#N/A	#N/A	#N/A	#N/A	#N/A
OGILVI	1	OGILVI	71	f	ever	nev any	any	0	4	0	-	20	29	1.8	1.02	3.17	3	3	1	0	9999	20	29	-1	24.5	#N/A	#N/A	#N/A	#N/A	#N/A	#N/A	#N/A	#N/A	#N/A	#N/A	#N/A	#N/A	#N/A
OGILVI	1	OGILVI	72	f	ever	nev any	any	0	5	0	-	16	19	2.19	1.24	3.87	3	3	1	0	9999	16	19	-1	17.5	#N/A	#N/A	#N/A	#N/A	#N/A	#N/A	#N/A	#N/A	#N/A	#N/A	#N/A	#N/A	#N/A
OGILVI	1	OGILVI	73	f	ever	nev any	any	0	6	0	-	1	15	2.48	0.54	11.34	3	3	1	0	9999	10	15	-1	12.5	#N/A	#N/A	#N/A	#N/A	#N/A	#N/A	#N/A	#N/A	#N/A	#N/A	#N/A	#N/A	#N/A
OGILVI	1	OGILVI	87	f	ever	nev cigs	cigs	0	2	0	-	40	999	3.53	1.57	7.94	4	4	1	0	9999	40	50	-1	45	#N/A	#N/A	#N/A	#N/A	#N/A	#N/A	#N/A	#N/A	#N/A	#N/A	#N/A	#N/A	#N/A
OGILVI	1	OGILVI	88	f	ever	nev cigs	cigs	0	3	0	-	30	39	2.66	1.28	5.52	4	4	1	0	9999	30	39	-1	34.5	#N/A	#N/A	#N/A	#N/A	#N/A	#N/A	#N/A	#N/A	#N/A	#N/A	#N/A	#N/A	#N/A
OGILVI	1	OGILVI	89	f	ever	nev cigs	cigs	0	4	0	-	20	29	1.8	1.02	3.17	4	4	1	0	9999	20	29	-1	24.5	#N/A	#N/A	#N/A	#N/A	#N/A	#N/A	#N/A	#N/A	#N/A	#N/A	#N/A	#N/A	#N/A
OGILVI	1	OGILVI	90	f	ever	nev cigs	cigs	0	5	0	-	16	19	2.19	1.24	3.87	4	4	1	0	9999	16	19	-1	17.5	#N/A	#N/A	#N/A	#N/A	#N/A	#N/A	#N/A	#N/A	#N/A	#N/A	#N/A	#N/A	#N/A
OGILVI	1	OGILVI	91	f	ever	nev cigs	cigs	0	6	0	-	1	15	2.48	0.54	11.34	4	4	1	0	9999	10	15	-1	12.5	#N/A	#N/A	#N/A	#N/A	#N/A	#N/A	#N/A	#N/A	#N/A	#N/A	#N/A	#N/A	#N/A
Table 2G
IESCOPD - Dose-response sets available for key scheme meta-analysis
Any CB - Pack-years
(Highest priority set listed first for each study)
		Study description:Principal/s
		Principal	Subsidiar	Total		Eligible
Number of Study x Sex sets		9	2	11		11											Template block									Individual points with differing symbol sizes (no lines)
																	Change yellow cells, and replace $1019, $1020, $1022									31.9323	63.8646	95.7969	127.729	159.661	191.594	223.526	255.458	287.391		1023	1086
																										2	3	4	5	6	7	8	9	10	11	1	2	3	4	5	7	12	16	17	19	20	9999
REFGP	PRINC	REF	NRR	SEX	SMKSTA	UNEXP	PROD	ADJ	DOSER	UNEXLO	UNEXHI	EXPLO	EXPHI	RR	RRL	RRU	two ways of finding start of new block		check they agree	remove repeats within study x sex and subsid(3)	block start	EXPLO	EXPHI	Wt	Midpoint (X axis)											1023	1028	1031	1033	1036	1044	1059	1071	1073	1079	1083	9999
																						1	70	319.323		1st decile	2nd decile	3rd decile	4th decile	5th decile	6th decile	7th decile	8th decile	9th decile	10th decile	ANDER1 m	ANDER1 f	CERVER b	COATES b	FERRI1 m	FERRI1 f	HUCHON b	PEREZP f	SOBRAD b	TAGER2 m	TAGER2 f
ANDER1	1	ANDER1	50	m	ever	nev cigs	cigs	1	2	0	-	1	8	3.14	1.07	9.25	1	1	1	1	1023	1	8	3.30271	4.5	3.14	#N/A	#N/A	#N/A	#N/A	#N/A	#N/A	#N/A	#N/A	#N/A	3.14	#N/A	#N/A	#N/A	#N/A	#N/A	#N/A	#N/A	#N/A	#N/A	#N/A	#N/A
ANDER1	1	ANDER1	51	m	ever	nev cigs	cigs	1	3	0	-	9	16	2.73	0.95	7.89	1	1	1	1	9999	9	16	3.42894	12.5	2.73	#N/A	#N/A	#N/A	#N/A	#N/A	#N/A	#N/A	#N/A	#N/A	2.73	#N/A	#N/A	#N/A	#N/A	#N/A	#N/A	#N/A	#N/A	#N/A	#N/A	#N/A
ANDER1	1	ANDER1	52	m	ever	nev cigs	cigs	1	4	0	-	17	24	2.84	0.9	9.01	1	1	1	1	9999	17	24	2.89538	20.5	2.84	#N/A	#N/A	#N/A	#N/A	#N/A	#N/A	#N/A	#N/A	#N/A	2.84	#N/A	#N/A	#N/A	#N/A	#N/A	#N/A	#N/A	#N/A	#N/A	#N/A	#N/A
ANDER1	1	ANDER1	53	m	ever	nev cigs	cigs	1	5	0	-	25	32	5.24	1.55	17.7	1	1	1	1	9999	25	32	2.59088	28.5	5.24	#N/A	#N/A	#N/A	#N/A	#N/A	#N/A	#N/A	#N/A	#N/A	5.24	#N/A	#N/A	#N/A	#N/A	#N/A	#N/A	#N/A	#N/A	#N/A	#N/A	#N/A
ANDER1	1	ANDER1	54	m	ever	nev cigs	cigs	1	6	0	-	33	999	2.11	0.61	7.26	1	1	1	1	9999	33	70	2.50506	51.5	2.11	#N/A	#N/A	#N/A	#N/A	#N/A	#N/A	#N/A	#N/A	#N/A	2.11	#N/A	#N/A	#N/A	#N/A	#N/A	#N/A	#N/A	#N/A	#N/A	#N/A	#N/A
ANDER1	1	ANDER1	59	f	ever	nev cigs	cigs	1	2	0	-	1	8	1.29	0.49	3.41	2	2	1	2	1028	1	8	4.08249	4.5	1.29	#N/A	#N/A	#N/A	#N/A	#N/A	#N/A	#N/A	#N/A	#N/A	#N/A	1.29	#N/A	#N/A	#N/A	#N/A	#N/A	#N/A	#N/A	#N/A	#N/A	#N/A
ANDER1	1	ANDER1	60	f	ever	nev cigs	cigs	1	3	0	-	9	16	1.92	0.59	6.24	2	2	1	2	9999	9	16	2.76212	12.5	1.92	#N/A	#N/A	#N/A	#N/A	#N/A	#N/A	#N/A	#N/A	#N/A	#N/A	1.92	#N/A	#N/A	#N/A	#N/A	#N/A	#N/A	#N/A	#N/A	#N/A	#N/A
ANDER1	1	ANDER1	61	f	ever	nev cigs	cigs	1	4	0	-	17	999	5.64	2.17	14.68	2	2	1	2	9999	17	70	4.20426	43.5	5.64	#N/A	#N/A	#N/A	#N/A	#N/A	#N/A	#N/A	#N/A	#N/A	#N/A	5.64	#N/A	#N/A	#N/A	#N/A	#N/A	#N/A	#N/A	#N/A	#N/A	#N/A
CERVER	1	CERVER	7	b	curr	nev cigs	cigs	6	2	0	-	0	14	2.37	2.12	2.64	3	3	1	3	1031	0	14	319.323	7	#N/A	#N/A	#N/A	#N/A	#N/A	#N/A	#N/A	#N/A	#N/A	2.37	#N/A	#N/A	2.37	#N/A	#N/A	#N/A	#N/A	#N/A	#N/A	#N/A	#N/A	#N/A
CERVER	1	CERVER	8	b	curr	nev cigs	cigs	6	3	0	-	15	999	5.43	4.76	6.19	3	3	1	3	9999	15	70	222.678	42.5	#N/A	#N/A	#N/A	#N/A	#N/A	#N/A	5.43	#N/A	#N/A	#N/A	#N/A	#N/A	5.43	#N/A	#N/A	#N/A	#N/A	#N/A	#N/A	#N/A	#N/A	#N/A
COATES	1	COATES	4	b	ever	nev cigs	cigs	0	2	0	-	1	10	1.44	0.81	2.57	4	4	1	4	1033	1	10	11.5258	5.5	1.44	#N/A	#N/A	#N/A	#N/A	#N/A	#N/A	#N/A	#N/A	#N/A	#N/A	#N/A	#N/A	1.44	#N/A	#N/A	#N/A	#N/A	#N/A	#N/A	#N/A	#N/A
COATES	1	COATES	5	b	ever	nev cigs	cigs	0	3	0	-	11	30	5.72	3.49	9.38	4	4	1	4	9999	11	30	15.7198	20.5	5.72	#N/A	#N/A	#N/A	#N/A	#N/A	#N/A	#N/A	#N/A	#N/A	#N/A	#N/A	#N/A	5.72	#N/A	#N/A	#N/A	#N/A	#N/A	#N/A	#N/A	#N/A
COATES	1	COATES	6	b	ever	nev cigs	cigs	0	4	0	-	31	999	7.66	3.94	14.9	4	4	1	4	9999	31	70	8.6843	50.5	7.66	#N/A	#N/A	#N/A	#N/A	#N/A	#N/A	#N/A	#N/A	#N/A	#N/A	#N/A	#N/A	7.66	#N/A	#N/A	#N/A	#N/A	#N/A	#N/A	#N/A	#N/A
FERRIS	2	FERRI1	146	m	curr	nev any	cigs	1	2	0	-	0.05	8.2	1.13	0.42	3.03	5	5	1	5	1036	0.05	8.2	3.93509	4.125	1.13	#N/A	#N/A	#N/A	#N/A	#N/A	#N/A	#N/A	#N/A	#N/A	#N/A	#N/A	#N/A	#N/A	1.13	#N/A	#N/A	#N/A	#N/A	#N/A	#N/A	#N/A
FERRIS	2	FERRI1	147	m	curr	nev any	cigs	1	3	0	-	8.3	24.7	3.41	1.62	7.18	5	5	1	5	9999	8.3	24.7	6.93172	16.5	3.41	#N/A	#N/A	#N/A	#N/A	#N/A	#N/A	#N/A	#N/A	#N/A	#N/A	#N/A	#N/A	#N/A	3.41	#N/A	#N/A	#N/A	#N/A	#N/A	#N/A	#N/A
FERRIS	2	FERRI1	148	m	curr	nev any	cigs	1	4	0	-	24.8	49.3	3.67	1.74	7.73	5	5	1	5	9999	24.8	49.3	6.90988	37.05	3.67	#N/A	#N/A	#N/A	#N/A	#N/A	#N/A	#N/A	#N/A	#N/A	#N/A	#N/A	#N/A	#N/A	3.67	#N/A	#N/A	#N/A	#N/A	#N/A	#N/A	#N/A
FERRIS	2	FERRI1	149	m	curr	nev any	cigs	1	5	0	-	49.4	999	5.98	2.67	13.36	5	5	1	5	9999	49.4	70	5.92657	59.7	5.98	#N/A	#N/A	#N/A	#N/A	#N/A	#N/A	#N/A	#N/A	#N/A	#N/A	#N/A	#N/A	#N/A	5.98	#N/A	#N/A	#N/A	#N/A	#N/A	#N/A	#N/A
FERRIS	2	FERRI1	73	m	ever	nev any	cigs	1	2	0	-	0.05	8.2	1.02	0.42	2.48	6	6	1	0	9999	0.05	8.2	-1	4.125	#N/A	#N/A	#N/A	#N/A	#N/A	#N/A	#N/A	#N/A	#N/A	#N/A	#N/A	#N/A	#N/A	#N/A	#N/A	#N/A	#N/A	#N/A	#N/A	#N/A	#N/A	#N/A
FERRIS	2	FERRI1	74	m	ever	nev any	cigs	1	3	0	-	8.3	24.7	3.09	1.69	5.64	6	6	1	0	9999	8.3	24.7	-1	16.5	#N/A	#N/A	#N/A	#N/A	#N/A	#N/A	#N/A	#N/A	#N/A	#N/A	#N/A	#N/A	#N/A	#N/A	#N/A	#N/A	#N/A	#N/A	#N/A	#N/A	#N/A	#N/A
FERRIS	2	FERRI1	75	m	ever	nev any	cigs	1	4	0	-	24.8	49.3	3.33	1.82	6.08	6	6	1	0	9999	24.8	49.3	-1	37.05	#N/A	#N/A	#N/A	#N/A	#N/A	#N/A	#N/A	#N/A	#N/A	#N/A	#N/A	#N/A	#N/A	#N/A	#N/A	#N/A	#N/A	#N/A	#N/A	#N/A	#N/A	#N/A
FERRIS	2	FERRI1	76	m	ever	nev any	cigs	1	5	0	-	49.4	999	5.42	2.77	10.63	6	6	1	0	9999	49.4	70	-1	59.7	#N/A	#N/A	#N/A	#N/A	#N/A	#N/A	#N/A	#N/A	#N/A	#N/A	#N/A	#N/A	#N/A	#N/A	#N/A	#N/A	#N/A	#N/A	#N/A	#N/A	#N/A	#N/A
FERRIS	2	FERRI1	115	f	ever	nev any	cigs	1	2	0	-	0.05	8.2	1.01	0.49	2.1	7	7	1	7	1044	0.05	8.2	7.25536	4.125	1.01	#N/A	#N/A	#N/A	#N/A	#N/A	#N/A	#N/A	#N/A	#N/A	#N/A	#N/A	#N/A	#N/A	#N/A	1.01	#N/A	#N/A	#N/A	#N/A	#N/A	#N/A
FERRIS	2	FERRI1	116	f	ever	nev any	cigs	1	3	0	-	8.3	24.7	3.33	1.87	5.94	7	7	1	7	9999	8.3	24.7	11.503	16.5	3.33	#N/A	#N/A	#N/A	#N/A	#N/A	#N/A	#N/A	#N/A	#N/A	#N/A	#N/A	#N/A	#N/A	#N/A	3.33	#N/A	#N/A	#N/A	#N/A	#N/A	#N/A
FERRIS	2	FERRI1	117	f	ever	nev any	cigs	1	4	0	-	24.8	999	4.61	1.88	11.34	7	7	1	7	9999	24.8	70	4.75805	47.4	4.61	#N/A	#N/A	#N/A	#N/A	#N/A	#N/A	#N/A	#N/A	#N/A	#N/A	#N/A	#N/A	#N/A	#N/A	4.61	#N/A	#N/A	#N/A	#N/A	#N/A	#N/A
FERRIS	2	FERRI1	120	f	ever	nev any	cigs only	1	2	0	-	0.05	8.2	1.01	0.49	2.1	8	8	1	0	9999	0.05	8.2	-1	4.125	#N/A	#N/A	#N/A	#N/A	#N/A	#N/A	#N/A	#N/A	#N/A	#N/A	#N/A	#N/A	#N/A	#N/A	#N/A	#N/A	#N/A	#N/A	#N/A	#N/A	#N/A	#N/A
FERRIS	2	FERRI1	121	f	ever	nev any	cigs only	1	3	0	-	8.3	24.7	3.33	1.87	5.94	8	8	1	0	9999	8.3	24.7	-1	16.5	#N/A	#N/A	#N/A	#N/A	#N/A	#N/A	#N/A	#N/A	#N/A	#N/A	#N/A	#N/A	#N/A	#N/A	#N/A	#N/A	#N/A	#N/A	#N/A	#N/A	#N/A	#N/A
FERRIS	2	FERRI1	122	f	ever	nev any	cigs only	1	4	0	-	24.8	999	4.61	1.88	11.34	8	8	1	0	9999	24.8	70	-1	47.4	#N/A	#N/A	#N/A	#N/A	#N/A	#N/A	#N/A	#N/A	#N/A	#N/A	#N/A	#N/A	#N/A	#N/A	#N/A	#N/A	#N/A	#N/A	#N/A	#N/A	#N/A	#N/A
FERRIS	2	FERRI1	110	f	ever	nev any	any	1	2	0	-	0.05	8.2	1.01	0.49	2.1	9	9	1	0	9999	0.05	8.2	-1	4.125	#N/A	#N/A	#N/A	#N/A	#N/A	#N/A	#N/A	#N/A	#N/A	#N/A	#N/A	#N/A	#N/A	#N/A	#N/A	#N/A	#N/A	#N/A	#N/A	#N/A	#N/A	#N/A
FERRIS	2	FERRI1	111	f	ever	nev any	any	1	3	0	-	8.3	24.7	3.33	1.87	5.94	9	9	1	0	9999	8.3	24.7	-1	16.5	#N/A	#N/A	#N/A	#N/A	#N/A	#N/A	#N/A	#N/A	#N/A	#N/A	#N/A	#N/A	#N/A	#N/A	#N/A	#N/A	#N/A	#N/A	#N/A	#N/A	#N/A	#N/A
FERRIS	2	FERRI1	112	f	ever	nev any	any	1	4	0	-	24.8	999	4.61	1.88	11.34	9	9	1	0	9999	24.8	70	-1	47.4	#N/A	#N/A	#N/A	#N/A	#N/A	#N/A	#N/A	#N/A	#N/A	#N/A	#N/A	#N/A	#N/A	#N/A	#N/A	#N/A	#N/A	#N/A	#N/A	#N/A	#N/A	#N/A
FERRIS	2	FERRI1	125	f	ever	nev cigs	cigs	1	2	0	-	0.05	8.2	1.01	0.49	2.1	10	10	1	0	9999	0.05	8.2	-1	4.125	#N/A	#N/A	#N/A	#N/A	#N/A	#N/A	#N/A	#N/A	#N/A	#N/A	#N/A	#N/A	#N/A	#N/A	#N/A	#N/A	#N/A	#N/A	#N/A	#N/A	#N/A	#N/A
FERRIS	2	FERRI1	126	f	ever	nev cigs	cigs	1	3	0	-	8.3	24.7	3.33	1.87	5.94	10	10	1	0	9999	8.3	24.7	-1	16.5	#N/A	#N/A	#N/A	#N/A	#N/A	#N/A	#N/A	#N/A	#N/A	#N/A	#N/A	#N/A	#N/A	#N/A	#N/A	#N/A	#N/A	#N/A	#N/A	#N/A	#N/A	#N/A
FERRIS	2	FERRI1	127	f	ever	nev cigs	cigs	1	4	0	-	24.8	999	4.61	1.88	11.34	10	10	1	0	9999	24.8	70	-1	47.4	#N/A	#N/A	#N/A	#N/A	#N/A	#N/A	#N/A	#N/A	#N/A	#N/A	#N/A	#N/A	#N/A	#N/A	#N/A	#N/A	#N/A	#N/A	#N/A	#N/A	#N/A	#N/A
FERRIS	2	FERRI1	128	f	ever	nev cigs	cigs only	1	2	0	-	0.05	8.2	1.01	0.49	2.1	11	11	1	0	9999	0.05	8.2	-1	4.125	#N/A	#N/A	#N/A	#N/A	#N/A	#N/A	#N/A	#N/A	#N/A	#N/A	#N/A	#N/A	#N/A	#N/A	#N/A	#N/A	#N/A	#N/A	#N/A	#N/A	#N/A	#N/A
FERRIS	2	FERRI1	129	f	ever	nev cigs	cigs only	1	3	0	-	8.3	24.7	3.33	1.87	5.94	11	11	1	0	9999	8.3	24.7	-1	16.5	#N/A	#N/A	#N/A	#N/A	#N/A	#N/A	#N/A	#N/A	#N/A	#N/A	#N/A	#N/A	#N/A	#N/A	#N/A	#N/A	#N/A	#N/A	#N/A	#N/A	#N/A	#N/A
FERRIS	2	FERRI1	130	f	ever	nev cigs	cigs only	1	4	0	-	24.8	999	4.61	1.88	11.34	11	11	1	0	9999	24.8	70	-1	47.4	#N/A	#N/A	#N/A	#N/A	#N/A	#N/A	#N/A	#N/A	#N/A	#N/A	#N/A	#N/A	#N/A	#N/A	#N/A	#N/A	#N/A	#N/A	#N/A	#N/A	#N/A	#N/A
HUCHON	1	HUCHON	17	b	curr	nev cigs	cigs	1	2	0	-	1	14	2.87	2.21	3.75	12	12	1	12	1059	1	14	54.9583	7.5	#N/A	2.87	#N/A	#N/A	#N/A	#N/A	#N/A	#N/A	#N/A	#N/A	#N/A	#N/A	#N/A	#N/A	#N/A	#N/A	2.87	#N/A	#N/A	#N/A	#N/A	#N/A
HUCHON	1	HUCHON	18	b	curr	nev cigs	cigs	1	3	0	-	15	24	4.44	3.23	6.1	12	12	1	12	9999	15	24	38.0107	19.5	#N/A	4.44	#N/A	#N/A	#N/A	#N/A	#N/A	#N/A	#N/A	#N/A	#N/A	#N/A	#N/A	#N/A	#N/A	#N/A	4.44	#N/A	#N/A	#N/A	#N/A	#N/A
HUCHON	1	HUCHON	19	b	curr	nev cigs	cigs	1	4	0	-	25	999	7.42	5.64	9.77	12	12	1	12	9999	25	70	50.9012	47.5	#N/A	7.42	#N/A	#N/A	#N/A	#N/A	#N/A	#N/A	#N/A	#N/A	#N/A	#N/A	#N/A	#N/A	#N/A	#N/A	7.42	#N/A	#N/A	#N/A	#N/A	#N/A
HUCHON	1	HUCHON	7	b	curr	nev cigs	cigs	0	2	0	-	1	14	2.39	1.86	3.06	13	13	1	0	9999	1	14	-1	7.5	#N/A	#N/A	#N/A	#N/A	#N/A	#N/A	#N/A	#N/A	#N/A	#N/A	#N/A	#N/A	#N/A	#N/A	#N/A	#N/A	#N/A	#N/A	#N/A	#N/A	#N/A	#N/A
HUCHON	1	HUCHON	8	b	curr	nev cigs	cigs	0	3	0	-	15	24	3.78	2.79	5.13	13	13	1	0	9999	15	24	-1	19.5	#N/A	#N/A	#N/A	#N/A	#N/A	#N/A	#N/A	#N/A	#N/A	#N/A	#N/A	#N/A	#N/A	#N/A	#N/A	#N/A	#N/A	#N/A	#N/A	#N/A	#N/A	#N/A
HUCHON	1	HUCHON	9	b	curr	nev cigs	cigs	0	4	0	-	25	999	6.46	4.98	8.39	13	13	1	0	9999	25	70	-1	47.5	#N/A	#N/A	#N/A	#N/A	#N/A	#N/A	#N/A	#N/A	#N/A	#N/A	#N/A	#N/A	#N/A	#N/A	#N/A	#N/A	#N/A	#N/A	#N/A	#N/A	#N/A	#N/A
HUCHON	1	HUCHON	57	b	ever	nev cigs	cigs	1	2	0	-	1	14	1.59	1.26	2	14	14	1	0	9999	1	14	-1	7.5	#N/A	#N/A	#N/A	#N/A	#N/A	#N/A	#N/A	#N/A	#N/A	#N/A	#N/A	#N/A	#N/A	#N/A	#N/A	#N/A	#N/A	#N/A	#N/A	#N/A	#N/A	#N/A
HUCHON	1	HUCHON	58	b	ever	nev cigs	cigs	1	3	0	-	15	24	2.63	2.01	3.44	14	14	1	0	9999	15	24	-1	19.5	#N/A	#N/A	#N/A	#N/A	#N/A	#N/A	#N/A	#N/A	#N/A	#N/A	#N/A	#N/A	#N/A	#N/A	#N/A	#N/A	#N/A	#N/A	#N/A	#N/A	#N/A	#N/A
HUCHON	1	HUCHON	59	b	ever	nev cigs	cigs	1	4	0	-	25	999	2.97	2.38	3.71	14	14	1	0	9999	25	70	-1	47.5	#N/A	#N/A	#N/A	#N/A	#N/A	#N/A	#N/A	#N/A	#N/A	#N/A	#N/A	#N/A	#N/A	#N/A	#N/A	#N/A	#N/A	#N/A	#N/A	#N/A	#N/A	#N/A
HUCHON	1	HUCHON	47	b	ever	nev cigs	cigs	0	2	0	-	1	14	1.44	1.15	1.79	15	15	1	0	9999	1	14	-1	7.5	#N/A	#N/A	#N/A	#N/A	#N/A	#N/A	#N/A	#N/A	#N/A	#N/A	#N/A	#N/A	#N/A	#N/A	#N/A	#N/A	#N/A	#N/A	#N/A	#N/A	#N/A	#N/A
HUCHON	1	HUCHON	48	b	ever	nev cigs	cigs	0	3	0	-	15	24	2.54	1.96	3.3	15	15	1	0	9999	15	24	-1	19.5	#N/A	#N/A	#N/A	#N/A	#N/A	#N/A	#N/A	#N/A	#N/A	#N/A	#N/A	#N/A	#N/A	#N/A	#N/A	#N/A	#N/A	#N/A	#N/A	#N/A	#N/A	#N/A
HUCHON	1	HUCHON	49	b	ever	nev cigs	cigs	0	4	0	-	25	999	3.56	2.86	4.42	15	15	1	0	9999	25	70	-1	47.5	#N/A	#N/A	#N/A	#N/A	#N/A	#N/A	#N/A	#N/A	#N/A	#N/A	#N/A	#N/A	#N/A	#N/A	#N/A	#N/A	#N/A	#N/A	#N/A	#N/A	#N/A	#N/A
PEREZP	1	PEREZP	6	f	ever	nev cigs	cigs	0	2	0	-	1	10	0.82	0.44	1.55	16	16	1	16	1071	1	10	9.69041	5.5	0.82	#N/A	#N/A	#N/A	#N/A	#N/A	#N/A	#N/A	#N/A	#N/A	#N/A	#N/A	#N/A	#N/A	#N/A	#N/A	#N/A	0.82	#N/A	#N/A	#N/A	#N/A
PEREZP	1	PEREZP	7	f	ever	nev cigs	cigs	0	3	0	-	11	999	2.35	0.89	6.21	16	16	1	16	9999	11	70	4.07143	40.5	2.35	#N/A	#N/A	#N/A	#N/A	#N/A	#N/A	#N/A	#N/A	#N/A	#N/A	#N/A	#N/A	#N/A	#N/A	#N/A	#N/A	2.35	#N/A	#N/A	#N/A	#N/A
SOBRAD	1	SOBRAD	10	b	ever	nev any	cigs	3	2	0	-	1	14	3.58	1.84	6.98	17	17	1	17	1073	1	14	8.64393	7.5	3.58	#N/A	#N/A	#N/A	#N/A	#N/A	#N/A	#N/A	#N/A	#N/A	#N/A	#N/A	#N/A	#N/A	#N/A	#N/A	#N/A	#N/A	3.58	#N/A	#N/A	#N/A
SOBRAD	1	SOBRAD	11	b	ever	nev any	cigs	3	3	0	-	15	30	6.44	3.35	12.38	17	17	1	17	9999	15	30	8.9934	22.5	6.44	#N/A	#N/A	#N/A	#N/A	#N/A	#N/A	#N/A	#N/A	#N/A	#N/A	#N/A	#N/A	#N/A	#N/A	#N/A	#N/A	#N/A	6.44	#N/A	#N/A	#N/A
SOBRAD	1	SOBRAD	12	b	ever	nev any	cigs	3	4	0	-	31	999	12.7	6.93	23.32	17	17	1	17	9999	31	70	10.4355	50.5	12.7	#N/A	#N/A	#N/A	#N/A	#N/A	#N/A	#N/A	#N/A	#N/A	#N/A	#N/A	#N/A	#N/A	#N/A	#N/A	#N/A	#N/A	12.7	#N/A	#N/A	#N/A
SOBRAD	1	SOBRAD	5	b	ever	nev any	cigs	0	2	0	-	1	14	3.46	1.89	6.34	18	18	1	0	9999	1	14	-1	7.5	#N/A	#N/A	#N/A	#N/A	#N/A	#N/A	#N/A	#N/A	#N/A	#N/A	#N/A	#N/A	#N/A	#N/A	#N/A	#N/A	#N/A	#N/A	#N/A	#N/A	#N/A	#N/A
SOBRAD	1	SOBRAD	6	b	ever	nev any	cigs	0	3	0	-	15	30	7.11	4.1	12.32	18	18	1	0	9999	15	30	-1	22.5	#N/A	#N/A	#N/A	#N/A	#N/A	#N/A	#N/A	#N/A	#N/A	#N/A	#N/A	#N/A	#N/A	#N/A	#N/A	#N/A	#N/A	#N/A	#N/A	#N/A	#N/A	#N/A
SOBRAD	1	SOBRAD	7	b	ever	nev any	cigs	0	4	0	-	31	999	18.04	11.09	29.35	18	18	1	0	9999	31	70	-1	50.5	#N/A	#N/A	#N/A	#N/A	#N/A	#N/A	#N/A	#N/A	#N/A	#N/A	#N/A	#N/A	#N/A	#N/A	#N/A	#N/A	#N/A	#N/A	#N/A	#N/A	#N/A	#N/A
TAGER2	1	TAGER2	3	m	curr	nev cigs	cigs	0	2	0	-	0.1	5	1.26	0.25	6.37	19	19	1	19	1079	0.1	5	1.46565	2.55	1.26	#N/A	#N/A	#N/A	#N/A	#N/A	#N/A	#N/A	#N/A	#N/A	#N/A	#N/A	#N/A	#N/A	#N/A	#N/A	#N/A	#N/A	#N/A	1.26	#N/A	#N/A
TAGER2	1	TAGER2	4	m	curr	nev cigs	cigs	0	3	0	-	5.1	10	4.42	0.76	25.52	19	19	1	19	9999	5.1	10	1.24445	7.55	4.42	#N/A	#N/A	#N/A	#N/A	#N/A	#N/A	#N/A	#N/A	#N/A	#N/A	#N/A	#N/A	#N/A	#N/A	#N/A	#N/A	#N/A	#N/A	4.42	#N/A	#N/A
TAGER2	1	TAGER2	5	m	curr	nev cigs	cigs	0	4	0	-	10.1	20	5.3	1.61	17.4	19	19	1	19	9999	10.1	20	2.71217	15.05	5.3	#N/A	#N/A	#N/A	#N/A	#N/A	#N/A	#N/A	#N/A	#N/A	#N/A	#N/A	#N/A	#N/A	#N/A	#N/A	#N/A	#N/A	#N/A	5.3	#N/A	#N/A
TAGER2	1	TAGER2	6	m	curr	nev cigs	cigs	0	5	0	-	20.1	999	12.01	5	28.86	19	19	1	19	9999	20.1	70	5.00015	45.05	12.01	#N/A	#N/A	#N/A	#N/A	#N/A	#N/A	#N/A	#N/A	#N/A	#N/A	#N/A	#N/A	#N/A	#N/A	#N/A	#N/A	#N/A	#N/A	12.01	#N/A	#N/A
TAGER2	1	TAGER2	12	f	curr	nev cigs	cigs	0	2	0	-	0.1	5	3.46	0.84	14.21	20	20	1	20	1083	0.1	5	1.9209	2.55	3.46	#N/A	#N/A	#N/A	#N/A	#N/A	#N/A	#N/A	#N/A	#N/A	#N/A	#N/A	#N/A	#N/A	#N/A	#N/A	#N/A	#N/A	#N/A	#N/A	3.46	#N/A
TAGER2	1	TAGER2	13	f	curr	nev cigs	cigs	0	3	0	-	5.1	10	2.08	0.24	18.26	20	20	1	20	9999	5.1	10	0.818867	7.55	2.08	#N/A	#N/A	#N/A	#N/A	#N/A	#N/A	#N/A	#N/A	#N/A	#N/A	#N/A	#N/A	#N/A	#N/A	#N/A	#N/A	#N/A	#N/A	#N/A	2.08	#N/A
TAGER2	1	TAGER2	14	f	curr	nev cigs	cigs	0	4	0	-	10.1	20	5.46	1.62	18.39	20	20	1	20	9999	10.1	20	2.60354	15.05	5.46	#N/A	#N/A	#N/A	#N/A	#N/A	#N/A	#N/A	#N/A	#N/A	#N/A	#N/A	#N/A	#N/A	#N/A	#N/A	#N/A	#N/A	#N/A	#N/A	5.46	#N/A
TAGER2	1	TAGER2	15	f	curr	nev cigs	cigs	0	5	0	-	20.1	999	8.89	3.5	22.59	20	20	1	20	9999	20.1	70	4.41893	45.05	8.89	#N/A	#N/A	#N/A	#N/A	#N/A	#N/A	#N/A	#N/A	#N/A	#N/A	#N/A	#N/A	#N/A	#N/A	#N/A	#N/A	#N/A	#N/A	#N/A	8.89	#N/A
Table 2H
IESCOPD - Dose-response sets available for key scheme meta-analysis
Any CB - Duration of smoking
(Highest priority set listed first for each study)
		Study description:Principal/s
		Principal	Subsidiar	Total		Eligible
Number of Study x Sex sets		4	-	4		4											Template block									Individual points with differing symbol sizes (no lines)
																	Change yellow cells, and replace $1099, $1100, $1102									0.483076	0.966152	1.44923	1.9323	2.41538	2.89846	3.38153	3.86461	4.34768		1103	1122
																										2	3	4	5	6	7	8	9	10	11	1	2	4	6	9999
REFGP	PRINC	REF	NRR	SEX	SMKSTA	UNEXP	PROD	ADJ	DOSER	UNEXLO	UNEXHI	EXPLO	EXPHI	RR	RRL	RRU	two ways of finding start of new block		check they agree	remove repeats within study x sex and subsid(3)	block start	EXPLO	EXPHI	Wt	Midpoint (X axis)											1103	1108	1114	1120	9999
																						1	70	4.83076		1st decile	2nd decile	3rd decile	4th decile	5th decile	6th decile	7th decile	8th decile	9th decile	10th decile	BEST m	SAWICK m	SAWICK f	WEN m
BEST	1	BEST	9	m	curr	nev any	cigs only	1	2	0	-	1	9	14.29	2.88	70.78	1	1	1	1	1103	1	9	1.4989	5	#N/A	#N/A	#N/A	14.29	#N/A	#N/A	#N/A	#N/A	#N/A	#N/A	14.29	#N/A	#N/A	#N/A	#N/A
BEST	1	BEST	10	m	curr	nev any	cigs only	1	3	0	-	10	19	7.14	1.19	42.75	1	1	1	1	9999	10	19	1.19797	14.5	#N/A	#N/A	7.14	#N/A	#N/A	#N/A	#N/A	#N/A	#N/A	#N/A	7.14	#N/A	#N/A	#N/A	#N/A
BEST	1	BEST	11	m	curr	nev any	cigs only	1	4	0	-	20	29	8.7	1.95	38.87	1	1	1	1	9999	20	29	1.71601	24.5	#N/A	#N/A	#N/A	8.7	#N/A	#N/A	#N/A	#N/A	#N/A	#N/A	8.7	#N/A	#N/A	#N/A	#N/A
BEST	1	BEST	12	m	curr	nev any	cigs only	1	5	0	-	30	39	12.3	3.33	45.43	1	1	1	1	9999	30	39	2.25015	34.5	#N/A	#N/A	#N/A	#N/A	12.3	#N/A	#N/A	#N/A	#N/A	#N/A	12.3	#N/A	#N/A	#N/A	#N/A
BEST	1	BEST	13	m	curr	nev any	cigs only	1	6	0	-	40	999	11.7	3.62	37.78	1	1	1	1	9999	40	70	2.79355	55	#N/A	#N/A	#N/A	#N/A	#N/A	11.7	#N/A	#N/A	#N/A	#N/A	11.7	#N/A	#N/A	#N/A	#N/A
SAWICK	1	SAWICK	11	m	curr	nev any	any	1	2	0	-	1	10	1.22	0.37	3.99	2	2	1	2	1108	1	10	2.71717	5.5	#N/A	#N/A	#N/A	#N/A	#N/A	1.22	#N/A	#N/A	#N/A	#N/A	#N/A	1.22	#N/A	#N/A	#N/A
SAWICK	1	SAWICK	12	m	curr	nev any	any	1	3	0	-	11	20	4.19	1.58	11.09	2	2	1	2	9999	11	20	4.04671	15.5	#N/A	#N/A	#N/A	#N/A	#N/A	#N/A	#N/A	#N/A	4.19	#N/A	#N/A	4.19	#N/A	#N/A	#N/A
SAWICK	1	SAWICK	13	m	curr	nev any	any	1	4	0	-	21	999	8.39	3.44	20.47	2	2	1	2	9999	21	70	4.83076	45.5	#N/A	#N/A	#N/A	#N/A	#N/A	#N/A	#N/A	#N/A	#N/A	8.39	#N/A	8.39	#N/A	#N/A	#N/A
SAWICK	1	SAWICK	6	m	curr	nev any	any	0	2	0	-	1	10	1.17	0.37	3.76	3	3	1	0	9999	1	10	-1	5.5	#N/A	#N/A	#N/A	#N/A	#N/A	#N/A	#N/A	#N/A	#N/A	#N/A	#N/A	#N/A	#N/A	#N/A	#N/A
SAWICK	1	SAWICK	7	m	curr	nev any	any	0	3	0	-	11	20	3.17	1.22	8.24	3	3	1	0	9999	11	20	-1	15.5	#N/A	#N/A	#N/A	#N/A	#N/A	#N/A	#N/A	#N/A	#N/A	#N/A	#N/A	#N/A	#N/A	#N/A	#N/A
SAWICK	1	SAWICK	8	m	curr	nev any	any	0	4	0	-	21	999	8.42	3.47	20.44	3	3	1	0	9999	21	70	-1	45.5	#N/A	#N/A	#N/A	#N/A	#N/A	#N/A	#N/A	#N/A	#N/A	#N/A	#N/A	#N/A	#N/A	#N/A	#N/A
SAWICK	1	SAWICK	24	f	curr	nev any	any	1	2	0	-	1	10	2.5	0.85	7.31	4	4	1	4	1114	1	10	3.3187	5.5	#N/A	#N/A	#N/A	#N/A	#N/A	#N/A	2.5	#N/A	#N/A	#N/A	#N/A	#N/A	2.5	#N/A	#N/A
SAWICK	1	SAWICK	25	f	curr	nev any	any	1	3	0	-	11	20	5	1.46	17.1	4	4	1	4	9999	11	20	2.53781	15.5	#N/A	#N/A	#N/A	#N/A	#N/A	5	#N/A	#N/A	#N/A	#N/A	#N/A	#N/A	5	#N/A	#N/A
SAWICK	1	SAWICK	26	f	curr	nev any	any	1	4	0	-	21	999	6.67	2.71	16.42	4	4	1	4	9999	21	70	4.73438	45.5	#N/A	#N/A	#N/A	#N/A	#N/A	#N/A	#N/A	#N/A	#N/A	6.67	#N/A	#N/A	6.67	#N/A	#N/A
SAWICK	1	SAWICK	19	f	curr	nev any	any	0	2	0	-	1	10	2.36	0.83	6.74	5	5	1	0	9999	1	10	-1	5.5	#N/A	#N/A	#N/A	#N/A	#N/A	#N/A	#N/A	#N/A	#N/A	#N/A	#N/A	#N/A	#N/A	#N/A	#N/A
SAWICK	1	SAWICK	20	f	curr	nev any	any	0	3	0	-	11	20	4.21	1.32	13.47	5	5	1	0	9999	11	20	-1	15.5	#N/A	#N/A	#N/A	#N/A	#N/A	#N/A	#N/A	#N/A	#N/A	#N/A	#N/A	#N/A	#N/A	#N/A	#N/A
SAWICK	1	SAWICK	21	f	curr	nev any	any	0	4	0	-	21	999	7.37	3.02	17.97	5	5	1	0	9999	21	70	-1	45.5	#N/A	#N/A	#N/A	#N/A	#N/A	#N/A	#N/A	#N/A	#N/A	#N/A	#N/A	#N/A	#N/A	#N/A	#N/A
WEN	1	WEN	13	m	curr	nev cigs	cigs	1	2	0	-	1	20	2.33	0.26	21	6	6	1	6	1120	1	20	0.79673	10.5	#N/A	2.33	#N/A	#N/A	#N/A	#N/A	#N/A	#N/A	#N/A	#N/A	#N/A	#N/A	#N/A	2.33	#N/A
WEN	1	WEN	14	m	curr	nev cigs	cigs	1	3	0	-	21	30	2.33	0.25	22	6	6	1	6	9999	21	30	0.766508	25.5	#N/A	2.33	#N/A	#N/A	#N/A	#N/A	#N/A	#N/A	#N/A	#N/A	#N/A	#N/A	#N/A	2.33	#N/A
WEN	1	WEN	15	m	curr	nev cigs	cigs	1	4	0	-	31	999	3.32	1.1	10.1	6	6	1	6	9999	31	70	3.12562	50.5	#N/A	#N/A	#N/A	#N/A	#N/A	#N/A	3.32	#N/A	#N/A	#N/A	#N/A	#N/A	#N/A	3.32	#N/A
Table 2I
IESCOPD - Dose-response sets available for key scheme meta-analysis
Any CB - Duration of quitting (vs never)
(Highest priority set listed first for each study)
		Study description:Principal/s
		Principal	Subsidiar	Total		Eligible
Number of Study x Sex sets		9	2	11		11											Template block									Individual points with differing symbol sizes (no lines)
																	Change yellow cells, and replace $1135, $1136, $1138									8.16296	16.3259	24.4889	32.6518	40.8148	48.9778	57.1407	65.3037	73.4667		1139	1178
																										2	3	4	5	6	7	8	9	10	11	1	2	3	4	5	10	11	12	13	14	15	9999
REFGP	PRINC	REF	NRR	SEX	SMKSTA	UNEXP	PROD	ADJ	DOSER	UNEXLO	UNEXHI	EXPLO	EXPHI	RR	RRL	RRU	two ways of finding start of new block		check they agree	remove repeats within study x sex and subsid(3)	block start	EXPLO	EXPHI	Wt	Midpoint (X axis)											1139	1142	1145	1149	1151	1161	1163	1165	1170	1173	1177	9999
																						1	50	81.6296		1st decile	2nd decile	3rd decile	4th decile	5th decile	6th decile	7th decile	8th decile	9th decile	10th decile	ALDERS m	ALDERS f	DOLL1 m	HAENSZ m	HAENSZ f	HUHTI2 m	HUHTI2 f	KATO m	KATO f	TROISI f	WILHEL m
ALDERS	1	ALDERS	27	m	ex	nev any	cigs only	1	2	0	-	11	999	1.97	1.08	3.59	1	1	1	1	1139	11	50	10.6496	30.5	#N/A	1.97	#N/A	#N/A	#N/A	#N/A	#N/A	#N/A	#N/A	#N/A	1.97	#N/A	#N/A	#N/A	#N/A	#N/A	#N/A	#N/A	#N/A	#N/A	#N/A	#N/A
ALDERS	1	ALDERS	28	m	ex	nev any	cigs only	1	3	0	-	5	10	2.7	1.45	5.02	1	1	1	1	9999	5	10	9.96337	7.5	#N/A	2.7	#N/A	#N/A	#N/A	#N/A	#N/A	#N/A	#N/A	#N/A	2.7	#N/A	#N/A	#N/A	#N/A	#N/A	#N/A	#N/A	#N/A	#N/A	#N/A	#N/A
ALDERS	1	ALDERS	29	m	ex	nev any	cigs only	1	4	0	-	1	3	3.18	1.71	5.93	1	1	1	1	9999	1	3	9.93672	2	#N/A	3.18	#N/A	#N/A	#N/A	#N/A	#N/A	#N/A	#N/A	#N/A	3.18	#N/A	#N/A	#N/A	#N/A	#N/A	#N/A	#N/A	#N/A	#N/A	#N/A	#N/A
ALDERS	1	ALDERS	37	f	ex	nev any	cigs only	1	2	0	-	11	999	1.76	1.09	2.85	2	2	1	2	1142	11	50	16.6334	30.5	#N/A	#N/A	1.76	#N/A	#N/A	#N/A	#N/A	#N/A	#N/A	#N/A	#N/A	1.76	#N/A	#N/A	#N/A	#N/A	#N/A	#N/A	#N/A	#N/A	#N/A	#N/A
ALDERS	1	ALDERS	38	f	ex	nev any	cigs only	1	3	0	-	5	10	3.48	2.1	5.79	2	2	1	2	9999	5	10	14.9387	7.5	#N/A	3.48	#N/A	#N/A	#N/A	#N/A	#N/A	#N/A	#N/A	#N/A	#N/A	3.48	#N/A	#N/A	#N/A	#N/A	#N/A	#N/A	#N/A	#N/A	#N/A	#N/A
ALDERS	1	ALDERS	39	f	ex	nev any	cigs only	1	4	0	-	1	3	2.93	1.9	4.52	2	2	1	2	9999	1	3	20.4579	2	#N/A	#N/A	2.93	#N/A	#N/A	#N/A	#N/A	#N/A	#N/A	#N/A	#N/A	2.93	#N/A	#N/A	#N/A	#N/A	#N/A	#N/A	#N/A	#N/A	#N/A	#N/A
DOLL1	1	DOLL1	21	m	ex	nev any	cigs only	1	2	0	-	20	999	6	1.1	32.72	3	3	1	3	1145	20	50	1.33497	35	6	#N/A	#N/A	#N/A	#N/A	#N/A	#N/A	#N/A	#N/A	#N/A	#N/A	#N/A	6	#N/A	#N/A	#N/A	#N/A	#N/A	#N/A	#N/A	#N/A	#N/A
DOLL1	1	DOLL1	22	m	ex	nev any	cigs only	1	3	0	-	10	19	1.2	0.11	13.22	3	3	1	3	9999	10	19	0.669986	14.5	1.2	#N/A	#N/A	#N/A	#N/A	#N/A	#N/A	#N/A	#N/A	#N/A	#N/A	#N/A	1.2	#N/A	#N/A	#N/A	#N/A	#N/A	#N/A	#N/A	#N/A	#N/A
DOLL1	1	DOLL1	23	m	ex	nev any	cigs only	1	4	0	-	5	9	16.2	3.6	72.99	3	3	1	3	9999	5	9	1.69668	7	16.2	#N/A	#N/A	#N/A	#N/A	#N/A	#N/A	#N/A	#N/A	#N/A	#N/A	#N/A	16.2	#N/A	#N/A	#N/A	#N/A	#N/A	#N/A	#N/A	#N/A	#N/A
DOLL1	1	DOLL1	24	m	ex	nev any	cigs only	1	5	0	-	1	4	14.2	2.76	73.05	3	3	1	3	9999	1	4	1.43183	2.5	14.2	#N/A	#N/A	#N/A	#N/A	#N/A	#N/A	#N/A	#N/A	#N/A	#N/A	#N/A	14.2	#N/A	#N/A	#N/A	#N/A	#N/A	#N/A	#N/A	#N/A	#N/A
HAENSZ	1	HAENSZ	125	m	ex	nev any	any	0	2	0	-	10	999	1.76	0.96	3.2	4	4	1	4	1149	10	50	10.6004	30	#N/A	1.76	#N/A	#N/A	#N/A	#N/A	#N/A	#N/A	#N/A	#N/A	#N/A	#N/A	#N/A	1.76	#N/A	#N/A	#N/A	#N/A	#N/A	#N/A	#N/A	#N/A
HAENSZ	1	HAENSZ	126	m	ex	nev any	any	0	3	0	-	1	9	1.65	0.85	3.21	4	4	1	4	9999	1	9	8.70249	5	#N/A	1.65	#N/A	#N/A	#N/A	#N/A	#N/A	#N/A	#N/A	#N/A	#N/A	#N/A	#N/A	1.65	#N/A	#N/A	#N/A	#N/A	#N/A	#N/A	#N/A	#N/A
HAENSZ	1	HAENSZ	134	f	ex	nev any	cigs	0	2	0	-	10	999	2.8	1.02	7.69	5	5	1	5	1151	10	50	3.76533	30	2.8	#N/A	#N/A	#N/A	#N/A	#N/A	#N/A	#N/A	#N/A	#N/A	#N/A	#N/A	#N/A	#N/A	2.8	#N/A	#N/A	#N/A	#N/A	#N/A	#N/A	#N/A
HAENSZ	1	HAENSZ	135	f	ex	nev any	cigs	0	3	0	-	1	9	2.43	0.98	6.02	5	5	1	5	9999	1	9	4.66299	5	2.43	#N/A	#N/A	#N/A	#N/A	#N/A	#N/A	#N/A	#N/A	#N/A	#N/A	#N/A	#N/A	#N/A	2.43	#N/A	#N/A	#N/A	#N/A	#N/A	#N/A	#N/A
HAENSZ	1	HAENSZ	136	f	ex	nev any	cigs only	0	2	0	-	10	999	2.8	1.02	7.69	6	6	1	0	9999	10	50	-1	30	#N/A	#N/A	#N/A	#N/A	#N/A	#N/A	#N/A	#N/A	#N/A	#N/A	#N/A	#N/A	#N/A	#N/A	#N/A	#N/A	#N/A	#N/A	#N/A	#N/A	#N/A	#N/A
HAENSZ	1	HAENSZ	137	f	ex	nev any	cigs only	0	3	0	-	1	9	2.43	0.98	6.02	6	6	1	0	9999	1	9	-1	5	#N/A	#N/A	#N/A	#N/A	#N/A	#N/A	#N/A	#N/A	#N/A	#N/A	#N/A	#N/A	#N/A	#N/A	#N/A	#N/A	#N/A	#N/A	#N/A	#N/A	#N/A	#N/A
HAENSZ	1	HAENSZ	131	f	ex	nev any	any	0	2	0	-	10	999	2.8	1.02	7.69	7	7	1	0	9999	10	50	-1	30	#N/A	#N/A	#N/A	#N/A	#N/A	#N/A	#N/A	#N/A	#N/A	#N/A	#N/A	#N/A	#N/A	#N/A	#N/A	#N/A	#N/A	#N/A	#N/A	#N/A	#N/A	#N/A
HAENSZ	1	HAENSZ	132	f	ex	nev any	any	0	3	0	-	1	9	2.43	0.98	6.02	7	7	1	0	9999	1	9	-1	5	#N/A	#N/A	#N/A	#N/A	#N/A	#N/A	#N/A	#N/A	#N/A	#N/A	#N/A	#N/A	#N/A	#N/A	#N/A	#N/A	#N/A	#N/A	#N/A	#N/A	#N/A	#N/A
HAENSZ	1	HAENSZ	138	f	ex	nev cigs	cigs	0	2	0	-	10	999	2.8	1.02	7.69	8	8	1	0	9999	10	50	-1	30	#N/A	#N/A	#N/A	#N/A	#N/A	#N/A	#N/A	#N/A	#N/A	#N/A	#N/A	#N/A	#N/A	#N/A	#N/A	#N/A	#N/A	#N/A	#N/A	#N/A	#N/A	#N/A
HAENSZ	1	HAENSZ	139	f	ex	nev cigs	cigs	0	3	0	-	1	9	2.43	0.98	6.02	8	8	1	0	9999	1	9	-1	5	#N/A	#N/A	#N/A	#N/A	#N/A	#N/A	#N/A	#N/A	#N/A	#N/A	#N/A	#N/A	#N/A	#N/A	#N/A	#N/A	#N/A	#N/A	#N/A	#N/A	#N/A	#N/A
HAENSZ	1	HAENSZ	140	f	ex	nev cigs	cigs only	0	2	0	-	10	999	2.8	1.02	7.69	9	9	1	0	9999	10	50	-1	30	#N/A	#N/A	#N/A	#N/A	#N/A	#N/A	#N/A	#N/A	#N/A	#N/A	#N/A	#N/A	#N/A	#N/A	#N/A	#N/A	#N/A	#N/A	#N/A	#N/A	#N/A	#N/A
HAENSZ	1	HAENSZ	141	f	ex	nev cigs	cigs only	0	3	0	-	1	9	2.43	0.98	6.02	9	9	1	0	9999	1	9	-1	5	#N/A	#N/A	#N/A	#N/A	#N/A	#N/A	#N/A	#N/A	#N/A	#N/A	#N/A	#N/A	#N/A	#N/A	#N/A	#N/A	#N/A	#N/A	#N/A	#N/A	#N/A	#N/A
HUHTI1	2	HUHTI2	22	m	ex	nev any	any	0	2	0	-	10	999	1.22	0.53	2.82	10	10	1	10	1161	10	50	5.499	30	1.22	#N/A	#N/A	#N/A	#N/A	#N/A	#N/A	#N/A	#N/A	#N/A	#N/A	#N/A	#N/A	#N/A	#N/A	1.22	#N/A	#N/A	#N/A	#N/A	#N/A	#N/A
HUHTI1	2	HUHTI2	23	m	ex	nev any	any	0	3	0	-	1	9	0.97	0.38	2.48	10	10	1	10	9999	1	9	4.3668	5	0.97	#N/A	#N/A	#N/A	#N/A	#N/A	#N/A	#N/A	#N/A	#N/A	#N/A	#N/A	#N/A	#N/A	#N/A	0.97	#N/A	#N/A	#N/A	#N/A	#N/A	#N/A
HUHTI1	2	HUHTI2	31	f	ex	nev any	any	0	2	0	-	10	999	60.54	21.4	171.26	11	11	1	11	1163	10	50	3.55236	30	60.54	#N/A	#N/A	#N/A	#N/A	#N/A	#N/A	#N/A	#N/A	#N/A	#N/A	#N/A	#N/A	#N/A	#N/A	#N/A	60.54	#N/A	#N/A	#N/A	#N/A	#N/A
HUHTI1	2	HUHTI2	32	f	ex	nev any	any	0	3	0	-	1	9	25.22	7.32	86.88	11	11	1	11	9999	1	9	2.51065	5	25.22	#N/A	#N/A	#N/A	#N/A	#N/A	#N/A	#N/A	#N/A	#N/A	#N/A	#N/A	#N/A	#N/A	#N/A	#N/A	25.22	#N/A	#N/A	#N/A	#N/A	#N/A
KATO	1	KATO	7	m	ex	nev cigs	cigs	1	2	0	-	20	999	1.79	1.31	2.46	12	12	1	12	1165	20	50	38.6981	35	#N/A	#N/A	#N/A	#N/A	1.79	#N/A	#N/A	#N/A	#N/A	#N/A	#N/A	#N/A	#N/A	#N/A	#N/A	#N/A	#N/A	1.79	#N/A	#N/A	#N/A	#N/A
KATO	1	KATO	8	m	ex	nev cigs	cigs	1	3	0	-	10	19	1.47	1.11	1.97	12	12	1	12	9999	10	19	46.6903	14.5	#N/A	#N/A	#N/A	#N/A	#N/A	1.47	#N/A	#N/A	#N/A	#N/A	#N/A	#N/A	#N/A	#N/A	#N/A	#N/A	#N/A	1.47	#N/A	#N/A	#N/A	#N/A
KATO	1	KATO	9	m	ex	nev cigs	cigs	1	4	0	-	5	9	1.71	1.28	2.28	12	12	1	12	9999	5	9	46.1031	7	#N/A	#N/A	#N/A	#N/A	#N/A	1.71	#N/A	#N/A	#N/A	#N/A	#N/A	#N/A	#N/A	#N/A	#N/A	#N/A	#N/A	1.71	#N/A	#N/A	#N/A	#N/A
KATO	1	KATO	10	m	ex	nev cigs	cigs	1	5	0	-	2	4	1.66	1.23	2.24	12	12	1	12	9999	2	4	42.7596	3	#N/A	#N/A	#N/A	#N/A	#N/A	1.66	#N/A	#N/A	#N/A	#N/A	#N/A	#N/A	#N/A	#N/A	#N/A	#N/A	#N/A	1.66	#N/A	#N/A	#N/A	#N/A
KATO	1	KATO	11	m	ex	nev cigs	cigs	1	6	0	-	1	1	1.65	1.12	2.42	12	12	1	12	9999	1	1	25.8869	1	#N/A	#N/A	#N/A	1.65	#N/A	#N/A	#N/A	#N/A	#N/A	#N/A	#N/A	#N/A	#N/A	#N/A	#N/A	#N/A	#N/A	1.65	#N/A	#N/A	#N/A	#N/A
KATO	1	KATO	25	f	ex	nev cigs	cigs	1	2	0	-	20	999	2.39	1.27	4.49	13	13	1	13	1170	20	50	9.63524	35	#N/A	2.39	#N/A	#N/A	#N/A	#N/A	#N/A	#N/A	#N/A	#N/A	#N/A	#N/A	#N/A	#N/A	#N/A	#N/A	#N/A	#N/A	2.39	#N/A	#N/A	#N/A
KATO	1	KATO	26	f	ex	nev cigs	cigs	1	3	0	-	5	19	2	1.38	2.88	13	13	1	13	9999	5	19	28.3888	12	#N/A	#N/A	#N/A	2	#N/A	#N/A	#N/A	#N/A	#N/A	#N/A	#N/A	#N/A	#N/A	#N/A	#N/A	#N/A	#N/A	#N/A	2	#N/A	#N/A	#N/A
KATO	1	KATO	27	f	ex	nev cigs	cigs	1	4	0	-	1	4	2.73	1.89	3.94	13	13	1	13	9999	1	4	28.4741	2.5	#N/A	#N/A	#N/A	2.73	#N/A	#N/A	#N/A	#N/A	#N/A	#N/A	#N/A	#N/A	#N/A	#N/A	#N/A	#N/A	#N/A	#N/A	2.73	#N/A	#N/A	#N/A
TROISI	1	TROISI	7	f	ex	nev cigs	cigs	1	2	0	-	10	999	1	0.81	1.25	14	14	1	14	1173	10	50	81.6296	30	#N/A	#N/A	#N/A	#N/A	#N/A	#N/A	#N/A	#N/A	#N/A	1	#N/A	#N/A	#N/A	#N/A	#N/A	#N/A	#N/A	#N/A	#N/A	1	#N/A	#N/A
TROISI	1	TROISI	8	f	ex	nev cigs	cigs	1	3	0	-	5	9	0.88	0.56	1.38	14	14	1	14	9999	5	9	18.8902	7	#N/A	#N/A	0.88	#N/A	#N/A	#N/A	#N/A	#N/A	#N/A	#N/A	#N/A	#N/A	#N/A	#N/A	#N/A	#N/A	#N/A	#N/A	#N/A	0.88	#N/A	#N/A
TROISI	1	TROISI	9	f	ex	nev cigs	cigs	1	4	0	-	2	4	1.5	1.01	2.25	14	14	1	14	9999	2	4	23.9504	3	#N/A	#N/A	1.5	#N/A	#N/A	#N/A	#N/A	#N/A	#N/A	#N/A	#N/A	#N/A	#N/A	#N/A	#N/A	#N/A	#N/A	#N/A	#N/A	1.5	#N/A	#N/A
TROISI	1	TROISI	10	f	ex	nev cigs	cigs	1	5	0	-	1	1	1.75	1.25	2.5	14	14	1	14	9999	1	1	31.982	1	#N/A	#N/A	#N/A	1.75	#N/A	#N/A	#N/A	#N/A	#N/A	#N/A	#N/A	#N/A	#N/A	#N/A	#N/A	#N/A	#N/A	#N/A	#N/A	1.75	#N/A	#N/A
WILHEL	1	WILHEL	7	m	ex	nev any	any	0	2	0	-	6	999	2.68	0.24	30.16	15	15	1	15	1177	6	50	0.657671	28	2.68	#N/A	#N/A	#N/A	#N/A	#N/A	#N/A	#N/A	#N/A	#N/A	#N/A	#N/A	#N/A	#N/A	#N/A	#N/A	#N/A	#N/A	#N/A	#N/A	2.68	#N/A
WILHEL	1	WILHEL	8	m	ex	nev any	any	0	3	0	-	1	5	6.21	0.37	105.17	15	15	1	15	9999	1	5	0.481377	3	6.21	#N/A	#N/A	#N/A	#N/A	#N/A	#N/A	#N/A	#N/A	#N/A	#N/A	#N/A	#N/A	#N/A	#N/A	#N/A	#N/A	#N/A	#N/A	#N/A	6.21	#N/A
Table 2J
IESCOPD - Dose-response sets available for key scheme meta-analysis
Any CB - Duration of quitting (vs current)
(Highest priority set listed first for each study)
		Study description:Principal/s
		Principal	Subsidiar	Total		Eligible
Number of Study x Sex sets		9	2	11		11											Template block									Individual points with differing symbol sizes (no lines)
																	Change yellow cells, and replace $1191, $1192, $1194									8.8055	17.611	26.4165	35.222	44.0275	52.833	61.6385	70.444	79.2495		1195	1230
																										2	3	4	5	6	7	8	9	10	11	1	2	3	4	5	8	9	10	11	12	13	9999
REFGP	PRINC	REF	NRR	SEX	SMKSTA	UNEXP	PROD	ADJ	DOSER	UNEXLO	UNEXHI	EXPLO	EXPHI	RR	RRL	RRU	two ways of finding start of new block		check they agree	remove repeats within study x sex and subsid(3)	block start	EXPLO	EXPHI	Wt	Midpoint (X axis)											1195	1198	1201	1205	1207	1213	1215	1217	1222	1225	1229	9999
																						1	50	88.055		1st decile	2nd decile	3rd decile	4th decile	5th decile	6th decile	7th decile	8th decile	9th decile	10th decile	ALDERS m	ALDERS f	DOLL1 m	HAENSZ m	HAENSZ f	HUHTI2 m	HUHTI2 f	KATO m	KATO f	TROISI f	WILHEL m
ALDERS	1	ALDERS	32	m	ex	curr cigs	cigs only	1	2	0	-	1	3	1.05	0.64	1.71	1	1	1	1	1195	1	3	15.909	2	#N/A	1.05	#N/A	#N/A	#N/A	#N/A	#N/A	#N/A	#N/A	#N/A	1.05	#N/A	#N/A	#N/A	#N/A	#N/A	#N/A	#N/A	#N/A	#N/A	#N/A	#N/A
ALDERS	1	ALDERS	33	m	ex	curr cigs	cigs only	1	3	0	-	5	10	0.89	0.55	1.45	1	1	1	1	9999	5	10	16.3512	7.5	#N/A	0.89	#N/A	#N/A	#N/A	#N/A	#N/A	#N/A	#N/A	#N/A	0.89	#N/A	#N/A	#N/A	#N/A	#N/A	#N/A	#N/A	#N/A	#N/A	#N/A	#N/A
ALDERS	1	ALDERS	34	m	ex	curr cigs	cigs only	1	4	0	-	11	999	0.65	0.41	1.03	1	1	1	1	9999	11	50	18.1088	30.5	#N/A	#N/A	0.65	#N/A	#N/A	#N/A	#N/A	#N/A	#N/A	#N/A	0.65	#N/A	#N/A	#N/A	#N/A	#N/A	#N/A	#N/A	#N/A	#N/A	#N/A	#N/A
ALDERS	1	ALDERS	42	f	ex	curr cigs	cigs only	1	2	0	-	1	3	0.85	0.55	1.32	2	2	1	2	1198	1	3	20.0482	2	#N/A	#N/A	0.85	#N/A	#N/A	#N/A	#N/A	#N/A	#N/A	#N/A	#N/A	0.85	#N/A	#N/A	#N/A	#N/A	#N/A	#N/A	#N/A	#N/A	#N/A	#N/A
ALDERS	1	ALDERS	43	f	ex	curr cigs	cigs only	1	3	0	-	5	10	1.01	0.6	1.69	2	2	1	2	9999	5	10	14.3288	7.5	#N/A	1.01	#N/A	#N/A	#N/A	#N/A	#N/A	#N/A	#N/A	#N/A	#N/A	1.01	#N/A	#N/A	#N/A	#N/A	#N/A	#N/A	#N/A	#N/A	#N/A	#N/A
ALDERS	1	ALDERS	44	f	ex	curr cigs	cigs only	1	4	0	-	11	999	0.51	0.31	0.83	2	2	1	2	9999	11	50	15.8421	30.5	#N/A	0.51	#N/A	#N/A	#N/A	#N/A	#N/A	#N/A	#N/A	#N/A	#N/A	0.51	#N/A	#N/A	#N/A	#N/A	#N/A	#N/A	#N/A	#N/A	#N/A	#N/A
DOLL1	1	DOLL1	28	m	ex	curr cigs	cigs only	1	2	0	-	1	4	1.22	0.49	3.07	3	3	1	3	1201	1	4	4.56322	2.5	1.22	#N/A	#N/A	#N/A	#N/A	#N/A	#N/A	#N/A	#N/A	#N/A	#N/A	#N/A	1.22	#N/A	#N/A	#N/A	#N/A	#N/A	#N/A	#N/A	#N/A	#N/A
DOLL1	1	DOLL1	29	m	ex	curr cigs	cigs only	1	3	0	-	5	9	1.4	0.73	2.68	3	3	1	3	9999	5	9	9.08484	7	#N/A	1.4	#N/A	#N/A	#N/A	#N/A	#N/A	#N/A	#N/A	#N/A	#N/A	#N/A	1.4	#N/A	#N/A	#N/A	#N/A	#N/A	#N/A	#N/A	#N/A	#N/A
DOLL1	1	DOLL1	30	m	ex	curr cigs	cigs only	1	4	0	-	10	19	0.1	0.01	0.75	3	3	1	3	9999	10	19	0.824316	14.5	0.1	#N/A	#N/A	#N/A	#N/A	#N/A	#N/A	#N/A	#N/A	#N/A	#N/A	#N/A	0.1	#N/A	#N/A	#N/A	#N/A	#N/A	#N/A	#N/A	#N/A	#N/A
DOLL1	1	DOLL1	31	m	ex	curr cigs	cigs only	1	5	0	-	20	999	0.52	0.19	1.43	3	3	1	3	9999	20	50	3.77172	35	0.52	#N/A	#N/A	#N/A	#N/A	#N/A	#N/A	#N/A	#N/A	#N/A	#N/A	#N/A	0.52	#N/A	#N/A	#N/A	#N/A	#N/A	#N/A	#N/A	#N/A	#N/A
HAENSZ	1	HAENSZ	128	m	ex	curr any	any	0	2	0	-	1	9	0.72	0.41	1.28	4	4	1	4	1205	1	9	11.8556	5	#N/A	0.72	#N/A	#N/A	#N/A	#N/A	#N/A	#N/A	#N/A	#N/A	#N/A	#N/A	#N/A	0.72	#N/A	#N/A	#N/A	#N/A	#N/A	#N/A	#N/A	#N/A
HAENSZ	1	HAENSZ	129	m	ex	curr any	any	0	3	0	-	10	999	0.77	0.47	1.26	4	4	1	4	9999	10	50	15.801	30	#N/A	0.77	#N/A	#N/A	#N/A	#N/A	#N/A	#N/A	#N/A	#N/A	#N/A	#N/A	#N/A	0.77	#N/A	#N/A	#N/A	#N/A	#N/A	#N/A	#N/A	#N/A
HAENSZ	1	HAENSZ	145	f	ex	curr cigs	cigs	0	2	0	-	1	9	0.78	0.31	1.96	5	5	1	5	1207	1	9	4.51829	5	0.78	#N/A	#N/A	#N/A	#N/A	#N/A	#N/A	#N/A	#N/A	#N/A	#N/A	#N/A	#N/A	#N/A	0.78	#N/A	#N/A	#N/A	#N/A	#N/A	#N/A	#N/A
HAENSZ	1	HAENSZ	146	f	ex	curr cigs	cigs	0	3	0	-	10	999	0.9	0.33	2.5	5	5	1	5	9999	10	50	3.74737	30	0.9	#N/A	#N/A	#N/A	#N/A	#N/A	#N/A	#N/A	#N/A	#N/A	#N/A	#N/A	#N/A	#N/A	0.9	#N/A	#N/A	#N/A	#N/A	#N/A	#N/A	#N/A
HAENSZ	1	HAENSZ	148	f	ex	curr cigs	cigs only	0	2	0	-	1	9	0.78	0.31	1.96	6	6	1	0	9999	1	9	-1	5	#N/A	#N/A	#N/A	#N/A	#N/A	#N/A	#N/A	#N/A	#N/A	#N/A	#N/A	#N/A	#N/A	#N/A	#N/A	#N/A	#N/A	#N/A	#N/A	#N/A	#N/A	#N/A
HAENSZ	1	HAENSZ	149	f	ex	curr cigs	cigs only	0	3	0	-	10	999	0.9	0.33	2.5	6	6	1	0	9999	10	50	-1	30	#N/A	#N/A	#N/A	#N/A	#N/A	#N/A	#N/A	#N/A	#N/A	#N/A	#N/A	#N/A	#N/A	#N/A	#N/A	#N/A	#N/A	#N/A	#N/A	#N/A	#N/A	#N/A
HAENSZ	1	HAENSZ	142	f	ex	curr any	any	0	2	0	-	1	9	0.78	0.31	1.96	7	7	1	0	9999	1	9	-1	5	#N/A	#N/A	#N/A	#N/A	#N/A	#N/A	#N/A	#N/A	#N/A	#N/A	#N/A	#N/A	#N/A	#N/A	#N/A	#N/A	#N/A	#N/A	#N/A	#N/A	#N/A	#N/A
HAENSZ	1	HAENSZ	143	f	ex	curr any	any	0	3	0	-	10	999	0.9	0.33	2.5	7	7	1	0	9999	10	50	-1	30	#N/A	#N/A	#N/A	#N/A	#N/A	#N/A	#N/A	#N/A	#N/A	#N/A	#N/A	#N/A	#N/A	#N/A	#N/A	#N/A	#N/A	#N/A	#N/A	#N/A	#N/A	#N/A
HUHTI1	2	HUHTI2	25	m	ex	curr any	any	0	2	0	-	1	9	0.57	0.26	1.23	8	8	1	8	1213	1	9	6.36217	5	0.57	#N/A	#N/A	#N/A	#N/A	#N/A	#N/A	#N/A	#N/A	#N/A	#N/A	#N/A	#N/A	#N/A	#N/A	0.57	#N/A	#N/A	#N/A	#N/A	#N/A	#N/A
HUHTI1	2	HUHTI2	26	m	ex	curr any	any	0	3	0	-	10	999	0.71	0.37	1.36	8	8	1	8	9999	10	50	9.06796	30	#N/A	0.71	#N/A	#N/A	#N/A	#N/A	#N/A	#N/A	#N/A	#N/A	#N/A	#N/A	#N/A	#N/A	#N/A	0.71	#N/A	#N/A	#N/A	#N/A	#N/A	#N/A
HUHTI1	2	HUHTI2	34	f	ex	curr any	any	0	2	0	-	1	9	0.44	0.14	1.43	9	9	1	9	1215	1	9	2.84553	5	0.44	#N/A	#N/A	#N/A	#N/A	#N/A	#N/A	#N/A	#N/A	#N/A	#N/A	#N/A	#N/A	#N/A	#N/A	#N/A	0.44	#N/A	#N/A	#N/A	#N/A	#N/A
HUHTI1	2	HUHTI2	35	f	ex	curr any	any	0	3	0	-	10	999	1.06	0.41	2.78	9	9	1	9	9999	10	50	4.19421	30	1.06	#N/A	#N/A	#N/A	#N/A	#N/A	#N/A	#N/A	#N/A	#N/A	#N/A	#N/A	#N/A	#N/A	#N/A	#N/A	1.06	#N/A	#N/A	#N/A	#N/A	#N/A
KATO	1	KATO	16	m	ex	curr cigs	cigs	1	2	0	-	1	1	1.37	0.96	1.94	10	10	1	10	1217	1	1	31.0467	1	#N/A	#N/A	#N/A	1.37	#N/A	#N/A	#N/A	#N/A	#N/A	#N/A	#N/A	#N/A	#N/A	#N/A	#N/A	#N/A	#N/A	1.37	#N/A	#N/A	#N/A	#N/A
KATO	1	KATO	17	m	ex	curr cigs	cigs	1	3	0	-	2	4	1.38	1.07	1.78	10	10	1	10	9999	2	4	59.3196	3	#N/A	#N/A	#N/A	#N/A	#N/A	#N/A	1.38	#N/A	#N/A	#N/A	#N/A	#N/A	#N/A	#N/A	#N/A	#N/A	#N/A	1.38	#N/A	#N/A	#N/A	#N/A
KATO	1	KATO	18	m	ex	curr cigs	cigs	1	4	0	-	5	9	1.42	1.12	1.81	10	10	1	10	9999	5	9	66.6925	7	#N/A	#N/A	#N/A	#N/A	#N/A	#N/A	#N/A	1.42	#N/A	#N/A	#N/A	#N/A	#N/A	#N/A	#N/A	#N/A	#N/A	1.42	#N/A	#N/A	#N/A	#N/A
KATO	1	KATO	19	m	ex	curr cigs	cigs	1	5	0	-	10	19	1.23	0.97	1.56	10	10	1	10	9999	10	19	68.0619	14.5	#N/A	#N/A	#N/A	#N/A	#N/A	#N/A	#N/A	1.23	#N/A	#N/A	#N/A	#N/A	#N/A	#N/A	#N/A	#N/A	#N/A	1.23	#N/A	#N/A	#N/A	#N/A
KATO	1	KATO	20	m	ex	curr cigs	cigs	1	6	0	-	20	999	1.49	1.14	1.96	10	10	1	10	9999	20	50	52.3229	35	#N/A	#N/A	#N/A	#N/A	#N/A	1.49	#N/A	#N/A	#N/A	#N/A	#N/A	#N/A	#N/A	#N/A	#N/A	#N/A	#N/A	1.49	#N/A	#N/A	#N/A	#N/A
KATO	1	KATO	30	f	ex	curr cigs	cigs	1	2	0	-	1	4	1.52	1.03	2.24	11	11	1	11	1222	1	4	25.457	2.5	#N/A	#N/A	1.52	#N/A	#N/A	#N/A	#N/A	#N/A	#N/A	#N/A	#N/A	#N/A	#N/A	#N/A	#N/A	#N/A	#N/A	#N/A	1.52	#N/A	#N/A	#N/A
KATO	1	KATO	31	f	ex	curr cigs	cigs	1	3	0	-	5	19	1.11	0.75	1.64	11	11	1	11	9999	5	19	25.1028	12	#N/A	#N/A	1.11	#N/A	#N/A	#N/A	#N/A	#N/A	#N/A	#N/A	#N/A	#N/A	#N/A	#N/A	#N/A	#N/A	#N/A	#N/A	1.11	#N/A	#N/A	#N/A
KATO	1	KATO	32	f	ex	curr cigs	cigs	1	4	0	-	20	999	1.33	0.7	2.54	11	11	1	11	9999	20	50	9.25036	35	#N/A	1.33	#N/A	#N/A	#N/A	#N/A	#N/A	#N/A	#N/A	#N/A	#N/A	#N/A	#N/A	#N/A	#N/A	#N/A	#N/A	#N/A	1.33	#N/A	#N/A	#N/A
TROISI	1	TROISI	16	f	ex	curr cigs	cigs	1	2	0	-	1	1	0.58	0.41	0.82	12	12	1	12	1225	1	1	31.982	1	#N/A	#N/A	#N/A	0.58	#N/A	#N/A	#N/A	#N/A	#N/A	#N/A	#N/A	#N/A	#N/A	#N/A	#N/A	#N/A	#N/A	#N/A	#N/A	0.58	#N/A	#N/A
TROISI	1	TROISI	17	f	ex	curr cigs	cigs	1	3	0	-	2	4	0.5	0.34	0.74	12	12	1	12	9999	2	4	25.4054	3	#N/A	#N/A	0.5	#N/A	#N/A	#N/A	#N/A	#N/A	#N/A	#N/A	#N/A	#N/A	#N/A	#N/A	#N/A	#N/A	#N/A	#N/A	#N/A	0.5	#N/A	#N/A
TROISI	1	TROISI	18	f	ex	curr cigs	cigs	1	4	0	-	5	9	0.29	0.19	0.46	12	12	1	12	9999	5	9	19.6541	7	#N/A	#N/A	0.29	#N/A	#N/A	#N/A	#N/A	#N/A	#N/A	#N/A	#N/A	#N/A	#N/A	#N/A	#N/A	#N/A	#N/A	#N/A	#N/A	0.29	#N/A	#N/A
TROISI	1	TROISI	19	f	ex	curr cigs	cigs	1	5	0	-	10	999	0.33	0.27	0.41	12	12	1	12	9999	10	50	88.055	30	#N/A	#N/A	#N/A	#N/A	#N/A	#N/A	#N/A	#N/A	#N/A	0.33	#N/A	#N/A	#N/A	#N/A	#N/A	#N/A	#N/A	#N/A	#N/A	0.33	#N/A	#N/A
WILHEL	1	WILHEL	10	m	ex	curr any	any	0	2	0	-	1	5	0.61	0.07	4.97	13	13	1	13	1229	1	5	0.84565	3	0.61	#N/A	#N/A	#N/A	#N/A	#N/A	#N/A	#N/A	#N/A	#N/A	#N/A	#N/A	#N/A	#N/A	#N/A	#N/A	#N/A	#N/A	#N/A	#N/A	0.61	#N/A
WILHEL	1	WILHEL	11	m	ex	curr any	any	0	3	0	-	6	999	0.26	0.06	1.18	13	13	1	13	9999	6	50	1.73156	28	0.26	#N/A	#N/A	#N/A	#N/A	#N/A	#N/A	#N/A	#N/A	#N/A	#N/A	#N/A	#N/A	#N/A	#N/A	#N/A	#N/A	#N/A	#N/A	#N/A	0.26	#N/A
Table 3E
IESCOPD - Dose-response sets available for key scheme meta-analysis
Any emphysema - Amount smoked
(Highest priority set listed first for each study)
		Study description:Principal/s
		Principal	Subsidiar	Total		Eligible
Number of Study x Sex sets		9	2	11		11											Template block									Individual points with differing symbol sizes (no lines)
																	Change yellow cells, and replace $1243, $1244, $1246									11.8977	23.7954	35.6931	47.5908	59.4885	71.3862	83.2839	95.1816	107.079		1247	1299
																										2	3	4	5	6	7	8	9	10	11	1	3	4	7	9	10	14	15	16	17	18	9999
REFGP	PRINC	REF	NRR	SEX	SMKSTA	UNEXP	PROD	ADJ	DOSER	UNEXLO	UNEXHI	EXPLO	EXPHI	RR	RRL	RRU	two ways of finding start of new block		check they agree	remove repeats within study x sex and subsid(3)	block start	EXPLO	EXPHI	Wt	Midpoint (X axis)											1247	1253	1256	1262	1268	1272	1288	1290	1292	1294	1297	9999
																						1	70	118.977		1st decile	2nd decile	3rd decile	4th decile	5th decile	6th decile	7th decile	8th decile	9th decile	10th decile	AUERBA m	BEST m	HAMMO2 f	HUHTI1 m	DONTA2 m	KAHN2 m	LAVECC b	LAVECC m	LAVECC f	WEISS m	WEN m
AUERBA	1	AUERBA	6	m	curr	nev any	cigs	1	2	0	-	1	9	29.46	11.92	72.77	1	1	1	1	1247	1	9	4.69502	5	29.46	#N/A	#N/A	#N/A	#N/A	#N/A	#N/A	#N/A	#N/A	#N/A	29.46	#N/A	#N/A	#N/A	#N/A	#N/A	#N/A	#N/A	#N/A	#N/A	#N/A	#N/A
AUERBA	1	AUERBA	7	m	curr	nev any	cigs	1	3	0	-	10	19	464.01	99.62	2161.34	1	1	1	1	9999	10	19	1.62281	14.5	464.01	#N/A	#N/A	#N/A	#N/A	#N/A	#N/A	#N/A	#N/A	#N/A	464.01	#N/A	#N/A	#N/A	#N/A	#N/A	#N/A	#N/A	#N/A	#N/A	#N/A	#N/A
AUERBA	1	AUERBA	8	m	curr	nev any	cigs	1	4	0	-	20	999	4124.26	815.59	20855.6	1	1	1	1	9999	20	70	1.46243	45	4124.26	#N/A	#N/A	#N/A	#N/A	#N/A	#N/A	#N/A	#N/A	#N/A	4124.26	#N/A	#N/A	#N/A	#N/A	#N/A	#N/A	#N/A	#N/A	#N/A	#N/A	#N/A
AUERBA	1	AUERBA	3	m	curr	nev any	cigs	0	2	0	-	1	9	20.8	10.18	42.49	2	2	1	0	9999	1	9	-1	5	#N/A	#N/A	#N/A	#N/A	#N/A	#N/A	#N/A	#N/A	#N/A	#N/A	#N/A	#N/A	#N/A	#N/A	#N/A	#N/A	#N/A	#N/A	#N/A	#N/A	#N/A	#N/A
AUERBA	1	AUERBA	4	m	curr	nev any	cigs	0	3	0	-	10	19	291.2	84.48	1003.79	2	2	1	0	9999	10	19	-1	14.5	#N/A	#N/A	#N/A	#N/A	#N/A	#N/A	#N/A	#N/A	#N/A	#N/A	#N/A	#N/A	#N/A	#N/A	#N/A	#N/A	#N/A	#N/A	#N/A	#N/A	#N/A	#N/A
AUERBA	1	AUERBA	5	m	curr	nev any	cigs	0	4	0	-	20	999	2558.4	591.78	11060.5	2	2	1	0	9999	20	70	-1	45	#N/A	#N/A	#N/A	#N/A	#N/A	#N/A	#N/A	#N/A	#N/A	#N/A	#N/A	#N/A	#N/A	#N/A	#N/A	#N/A	#N/A	#N/A	#N/A	#N/A	#N/A	#N/A
BEST	1	BEST	21	m	curr	nev any	cigs only	1	2	0	-	1	9	4.81	1.3	17.76	3	3	1	3	1253	1	9	2.24776	5	4.81	#N/A	#N/A	#N/A	#N/A	#N/A	#N/A	#N/A	#N/A	#N/A	#N/A	4.81	#N/A	#N/A	#N/A	#N/A	#N/A	#N/A	#N/A	#N/A	#N/A	#N/A
BEST	1	BEST	22	m	curr	nev any	cigs only	1	3	0	-	10	20	6.12	1.83	20.51	3	3	1	3	9999	10	20	2.63116	15	6.12	#N/A	#N/A	#N/A	#N/A	#N/A	#N/A	#N/A	#N/A	#N/A	#N/A	6.12	#N/A	#N/A	#N/A	#N/A	#N/A	#N/A	#N/A	#N/A	#N/A	#N/A
BEST	1	BEST	23	m	curr	nev any	cigs only	1	4	0	-	21	999	6.93	1.79	26.79	3	3	1	3	9999	21	70	2.09875	45.5	6.93	#N/A	#N/A	#N/A	#N/A	#N/A	#N/A	#N/A	#N/A	#N/A	#N/A	6.93	#N/A	#N/A	#N/A	#N/A	#N/A	#N/A	#N/A	#N/A	#N/A	#N/A
HAMMO2	1	HAMMO2	13	f	ever	nev any	cigs	1	2	0	-	1	9	3.69	1.69	8.07	4	4	1	4	1256	1	9	6.2864	5	3.69	#N/A	#N/A	#N/A	#N/A	#N/A	#N/A	#N/A	#N/A	#N/A	#N/A	#N/A	3.69	#N/A	#N/A	#N/A	#N/A	#N/A	#N/A	#N/A	#N/A	#N/A
HAMMO2	1	HAMMO2	14	f	ever	nev any	cigs	1	3	0	-	10	999	12.21	6.22	23.96	4	4	1	4	9999	10	70	8.4485	40	12.21	#N/A	#N/A	#N/A	#N/A	#N/A	#N/A	#N/A	#N/A	#N/A	#N/A	#N/A	12.21	#N/A	#N/A	#N/A	#N/A	#N/A	#N/A	#N/A	#N/A	#N/A
HAMMO2	1	HAMMO2	9	f	ever	nev any	any	1	2	0	-	1	9	3.69	1.69	8.07	5	5	1	0	9999	1	9	-1	5	#N/A	#N/A	#N/A	#N/A	#N/A	#N/A	#N/A	#N/A	#N/A	#N/A	#N/A	#N/A	#N/A	#N/A	#N/A	#N/A	#N/A	#N/A	#N/A	#N/A	#N/A	#N/A
HAMMO2	1	HAMMO2	10	f	ever	nev any	any	1	3	0	-	10	999	12.21	6.22	23.96	5	5	1	0	9999	10	70	-1	40	#N/A	#N/A	#N/A	#N/A	#N/A	#N/A	#N/A	#N/A	#N/A	#N/A	#N/A	#N/A	#N/A	#N/A	#N/A	#N/A	#N/A	#N/A	#N/A	#N/A	#N/A	#N/A
HAMMO2	1	HAMMO2	17	f	ever	nev cigs	cigs	1	2	0	-	1	9	3.69	1.69	8.07	6	6	1	0	9999	1	9	-1	5	#N/A	#N/A	#N/A	#N/A	#N/A	#N/A	#N/A	#N/A	#N/A	#N/A	#N/A	#N/A	#N/A	#N/A	#N/A	#N/A	#N/A	#N/A	#N/A	#N/A	#N/A	#N/A
HAMMO2	1	HAMMO2	18	f	ever	nev cigs	cigs	1	3	0	-	10	999	12.21	6.22	23.96	6	6	1	0	9999	10	70	-1	40	#N/A	#N/A	#N/A	#N/A	#N/A	#N/A	#N/A	#N/A	#N/A	#N/A	#N/A	#N/A	#N/A	#N/A	#N/A	#N/A	#N/A	#N/A	#N/A	#N/A	#N/A	#N/A
HUHTI1	1	HUHTI1	71	m	curr	nev any	cigs	0	2	0	-	1	14	27.5	3.62	208.77	7	7	1	7	1262	1	14	0.934601	7.5	27.5	#N/A	#N/A	#N/A	#N/A	#N/A	#N/A	#N/A	#N/A	#N/A	#N/A	#N/A	#N/A	27.5	#N/A	#N/A	#N/A	#N/A	#N/A	#N/A	#N/A	#N/A
HUHTI1	1	HUHTI1	72	m	curr	nev any	cigs	0	3	0	-	15	24	14.95	1.98	112.63	7	7	1	7	9999	15	24	0.940971	19.5	14.95	#N/A	#N/A	#N/A	#N/A	#N/A	#N/A	#N/A	#N/A	#N/A	#N/A	#N/A	#N/A	14.95	#N/A	#N/A	#N/A	#N/A	#N/A	#N/A	#N/A	#N/A
HUHTI1	1	HUHTI1	73	m	curr	nev any	cigs	0	4	0	-	25	999	19.89	2.53	156.15	7	7	1	7	9999	25	70	0.904095	47.5	19.89	#N/A	#N/A	#N/A	#N/A	#N/A	#N/A	#N/A	#N/A	#N/A	#N/A	#N/A	#N/A	19.89	#N/A	#N/A	#N/A	#N/A	#N/A	#N/A	#N/A	#N/A
HUHTI1	1	HUHTI1	79	m	curr	nev any	cigs only	0	2	0	-	1	14	27.5	3.62	208.77	8	8	1	0	9999	1	14	-1	7.5	#N/A	#N/A	#N/A	#N/A	#N/A	#N/A	#N/A	#N/A	#N/A	#N/A	#N/A	#N/A	#N/A	#N/A	#N/A	#N/A	#N/A	#N/A	#N/A	#N/A	#N/A	#N/A
HUHTI1	1	HUHTI1	80	m	curr	nev any	cigs only	0	3	0	-	15	24	14.95	1.98	112.63	8	8	1	0	9999	15	24	-1	19.5	#N/A	#N/A	#N/A	#N/A	#N/A	#N/A	#N/A	#N/A	#N/A	#N/A	#N/A	#N/A	#N/A	#N/A	#N/A	#N/A	#N/A	#N/A	#N/A	#N/A	#N/A	#N/A
HUHTI1	1	HUHTI1	81	m	curr	nev any	cigs only	0	4	0	-	25	999	19.89	2.53	156.15	8	8	1	0	9999	25	70	-1	47.5	#N/A	#N/A	#N/A	#N/A	#N/A	#N/A	#N/A	#N/A	#N/A	#N/A	#N/A	#N/A	#N/A	#N/A	#N/A	#N/A	#N/A	#N/A	#N/A	#N/A	#N/A	#N/A
JACOBS	2	DONTA2	14	m	curr	nev cigs	cigs	0	2	0	-	1	9	0.27	0.03	2.37	9	9	1	9	1268	1	9	0.804828	5	0.27	#N/A	#N/A	#N/A	#N/A	#N/A	#N/A	#N/A	#N/A	#N/A	#N/A	#N/A	#N/A	#N/A	0.27	#N/A	#N/A	#N/A	#N/A	#N/A	#N/A	#N/A
JACOBS	2	DONTA2	15	m	curr	nev cigs	cigs	0	3	0	-	10	19	1.67	0.43	6.49	9	9	1	9	9999	10	19	2.08575	14.5	1.67	#N/A	#N/A	#N/A	#N/A	#N/A	#N/A	#N/A	#N/A	#N/A	#N/A	#N/A	#N/A	#N/A	1.67	#N/A	#N/A	#N/A	#N/A	#N/A	#N/A	#N/A
JACOBS	2	DONTA2	16	m	curr	nev cigs	cigs	0	4	0	-	20	29	1.9	0.49	7.34	9	9	1	9	9999	20	29	2.09739	24.5	1.9	#N/A	#N/A	#N/A	#N/A	#N/A	#N/A	#N/A	#N/A	#N/A	#N/A	#N/A	#N/A	#N/A	1.9	#N/A	#N/A	#N/A	#N/A	#N/A	#N/A	#N/A
JACOBS	2	DONTA2	17	m	curr	nev cigs	cigs	0	5	0	-	30	999	2.27	0.27	18.91	9	9	1	9	9999	30	70	0.851094	50	2.27	#N/A	#N/A	#N/A	#N/A	#N/A	#N/A	#N/A	#N/A	#N/A	#N/A	#N/A	#N/A	#N/A	2.27	#N/A	#N/A	#N/A	#N/A	#N/A	#N/A	#N/A
KAHN	2	KAHN2	48	m	curr	nev any	cigs	1	2	0	-	1	9	5.58	2.99	10.4	10	10	1	10	1272	1	9	9.88892	5	5.58	#N/A	#N/A	#N/A	#N/A	#N/A	#N/A	#N/A	#N/A	#N/A	#N/A	#N/A	#N/A	#N/A	#N/A	5.58	#N/A	#N/A	#N/A	#N/A	#N/A	#N/A
KAHN	2	KAHN2	49	m	curr	nev any	cigs	1	3	0	-	10	20	11.94	7.29	19.56	10	10	1	10	9999	10	20	15.7738	15	#N/A	11.94	#N/A	#N/A	#N/A	#N/A	#N/A	#N/A	#N/A	#N/A	#N/A	#N/A	#N/A	#N/A	#N/A	11.94	#N/A	#N/A	#N/A	#N/A	#N/A	#N/A
KAHN	2	KAHN2	50	m	curr	nev any	cigs	1	4	0	-	21	39	16.27	9.81	26.99	10	10	1	10	9999	21	39	15.0017	30	#N/A	16.27	#N/A	#N/A	#N/A	#N/A	#N/A	#N/A	#N/A	#N/A	#N/A	#N/A	#N/A	#N/A	#N/A	16.27	#N/A	#N/A	#N/A	#N/A	#N/A	#N/A
KAHN	2	KAHN2	51	m	curr	nev any	cigs	1	5	0	-	40	999	20.86	11.11	39.15	10	10	1	10	9999	40	70	9.6855	55	20.86	#N/A	#N/A	#N/A	#N/A	#N/A	#N/A	#N/A	#N/A	#N/A	#N/A	#N/A	#N/A	#N/A	#N/A	20.86	#N/A	#N/A	#N/A	#N/A	#N/A	#N/A
KAHN	2	KAHN2	56	m	curr	nev any	cigs only	1	2	0	-	1	9	5.33	2.46	11.55	11	11	1	0	9999	1	9	-1	5	#N/A	#N/A	#N/A	#N/A	#N/A	#N/A	#N/A	#N/A	#N/A	#N/A	#N/A	#N/A	#N/A	#N/A	#N/A	#N/A	#N/A	#N/A	#N/A	#N/A	#N/A	#N/A
KAHN	2	KAHN2	57	m	curr	nev any	cigs only	1	3	0	-	10	20	14.04	8.48	23.26	11	11	1	0	9999	10	20	-1	15	#N/A	#N/A	#N/A	#N/A	#N/A	#N/A	#N/A	#N/A	#N/A	#N/A	#N/A	#N/A	#N/A	#N/A	#N/A	#N/A	#N/A	#N/A	#N/A	#N/A	#N/A	#N/A
KAHN	2	KAHN2	58	m	curr	nev any	cigs only	1	4	0	-	21	39	17.04	10.08	28.8	11	11	1	0	9999	21	39	-1	30	#N/A	#N/A	#N/A	#N/A	#N/A	#N/A	#N/A	#N/A	#N/A	#N/A	#N/A	#N/A	#N/A	#N/A	#N/A	#N/A	#N/A	#N/A	#N/A	#N/A	#N/A	#N/A
KAHN	2	KAHN2	59	m	curr	nev any	cigs only	1	5	0	-	40	999	25.34	13.06	49.17	11	11	1	0	9999	40	70	-1	55	#N/A	#N/A	#N/A	#N/A	#N/A	#N/A	#N/A	#N/A	#N/A	#N/A	#N/A	#N/A	#N/A	#N/A	#N/A	#N/A	#N/A	#N/A	#N/A	#N/A	#N/A	#N/A
KAHN	2	KAHN2	82	m	ever	nev any	cigs	1	2	0	-	1	9	4.73	2.63	8.5	12	12	1	0	9999	1	9	-1	5	#N/A	#N/A	#N/A	#N/A	#N/A	#N/A	#N/A	#N/A	#N/A	#N/A	#N/A	#N/A	#N/A	#N/A	#N/A	#N/A	#N/A	#N/A	#N/A	#N/A	#N/A	#N/A
KAHN	2	KAHN2	83	m	ever	nev any	cigs	1	3	0	-	10	20	12.22	7.52	19.86	12	12	1	0	9999	10	20	-1	15	#N/A	#N/A	#N/A	#N/A	#N/A	#N/A	#N/A	#N/A	#N/A	#N/A	#N/A	#N/A	#N/A	#N/A	#N/A	#N/A	#N/A	#N/A	#N/A	#N/A	#N/A	#N/A
KAHN	2	KAHN2	84	m	ever	nev any	cigs	1	4	0	-	21	39	15.77	9.59	25.91	12	12	1	0	9999	21	39	-1	30	#N/A	#N/A	#N/A	#N/A	#N/A	#N/A	#N/A	#N/A	#N/A	#N/A	#N/A	#N/A	#N/A	#N/A	#N/A	#N/A	#N/A	#N/A	#N/A	#N/A	#N/A	#N/A
KAHN	2	KAHN2	85	m	ever	nev any	cigs	1	5	0	-	40	999	16.5	9.21	29.57	12	12	1	0	9999	40	70	-1	55	#N/A	#N/A	#N/A	#N/A	#N/A	#N/A	#N/A	#N/A	#N/A	#N/A	#N/A	#N/A	#N/A	#N/A	#N/A	#N/A	#N/A	#N/A	#N/A	#N/A	#N/A	#N/A
KAHN	2	KAHN2	90	m	ever	nev any	cigs only	1	2	0	-	1	9	4.85	2.4	9.78	13	13	1	0	9999	1	9	-1	5	#N/A	#N/A	#N/A	#N/A	#N/A	#N/A	#N/A	#N/A	#N/A	#N/A	#N/A	#N/A	#N/A	#N/A	#N/A	#N/A	#N/A	#N/A	#N/A	#N/A	#N/A	#N/A
KAHN	2	KAHN2	91	m	ever	nev any	cigs only	1	3	0	-	10	20	14.8	9	24.32	13	13	1	0	9999	10	20	-1	15	#N/A	#N/A	#N/A	#N/A	#N/A	#N/A	#N/A	#N/A	#N/A	#N/A	#N/A	#N/A	#N/A	#N/A	#N/A	#N/A	#N/A	#N/A	#N/A	#N/A	#N/A	#N/A
KAHN	2	KAHN2	92	m	ever	nev any	cigs only	1	4	0	-	21	39	16.95	10.14	28.33	13	13	1	0	9999	21	39	-1	30	#N/A	#N/A	#N/A	#N/A	#N/A	#N/A	#N/A	#N/A	#N/A	#N/A	#N/A	#N/A	#N/A	#N/A	#N/A	#N/A	#N/A	#N/A	#N/A	#N/A	#N/A	#N/A
KAHN	2	KAHN2	93	m	ever	nev any	cigs only	1	5	0	-	40	999	19.96	10.73	37.14	13	13	1	0	9999	40	70	-1	55	#N/A	#N/A	#N/A	#N/A	#N/A	#N/A	#N/A	#N/A	#N/A	#N/A	#N/A	#N/A	#N/A	#N/A	#N/A	#N/A	#N/A	#N/A	#N/A	#N/A	#N/A	#N/A
LAVECC	1	LAVECC	40	b	curr	nev any	cigs	6	2	0	-	1	14	1.77	1.48	2.12	14	14	1	14	1288	1	14	118.977	7.5	#N/A	#N/A	#N/A	#N/A	#N/A	#N/A	#N/A	#N/A	#N/A	1.77	#N/A	#N/A	#N/A	#N/A	#N/A	#N/A	1.77	#N/A	#N/A	#N/A	#N/A	#N/A
LAVECC	1	LAVECC	41	b	curr	nev any	cigs	6	3	0	-	15	999	1.86	1.55	2.24	14	14	1	14	9999	15	70	113.329	42.5	#N/A	#N/A	#N/A	#N/A	#N/A	#N/A	#N/A	#N/A	#N/A	1.86	#N/A	#N/A	#N/A	#N/A	#N/A	#N/A	1.86	#N/A	#N/A	#N/A	#N/A	#N/A
LAVECC	1	LAVECC	34	m	curr	nev any	cigs	0	2	0	-	1	14	2.46	1.99	3.04	15	15	1	15	1290	1	14	85.584	7.5	#N/A	#N/A	#N/A	#N/A	#N/A	#N/A	#N/A	2.46	#N/A	#N/A	#N/A	#N/A	#N/A	#N/A	#N/A	#N/A	#N/A	2.46	#N/A	#N/A	#N/A	#N/A
LAVECC	1	LAVECC	35	m	curr	nev any	cigs	0	3	0	-	15	999	1.62	1.32	1.98	15	15	1	15	9999	15	70	93.465	42.5	#N/A	#N/A	#N/A	#N/A	#N/A	#N/A	#N/A	1.62	#N/A	#N/A	#N/A	#N/A	#N/A	#N/A	#N/A	#N/A	#N/A	1.62	#N/A	#N/A	#N/A	#N/A
LAVECC	1	LAVECC	37	f	curr	nev any	cigs	0	2	0	-	1	14	0.51	0.36	0.73	16	16	1	16	1292	1	14	30.7461	7.5	#N/A	#N/A	0.51	#N/A	#N/A	#N/A	#N/A	#N/A	#N/A	#N/A	#N/A	#N/A	#N/A	#N/A	#N/A	#N/A	#N/A	#N/A	0.51	#N/A	#N/A	#N/A
LAVECC	1	LAVECC	38	f	curr	nev any	cigs	0	3	0	-	15	999	0.99	0.68	1.45	16	16	1	16	9999	15	70	26.7982	42.5	#N/A	#N/A	0.99	#N/A	#N/A	#N/A	#N/A	#N/A	#N/A	#N/A	#N/A	#N/A	#N/A	#N/A	#N/A	#N/A	#N/A	#N/A	0.99	#N/A	#N/A	#N/A
WEISS	1	WEISS	19	m	curr	nev any	cigs only	0	2	0	-	1	9	12.73	1.28	126.14	17	17	1	17	1294	1	9	0.729172	5	12.73	#N/A	#N/A	#N/A	#N/A	#N/A	#N/A	#N/A	#N/A	#N/A	#N/A	#N/A	#N/A	#N/A	#N/A	#N/A	#N/A	#N/A	#N/A	12.73	#N/A	#N/A
WEISS	1	WEISS	20	m	curr	nev any	cigs only	0	3	0	-	10	20	7.68	0.93	63.67	17	17	1	17	9999	10	20	0.860278	15	7.68	#N/A	#N/A	#N/A	#N/A	#N/A	#N/A	#N/A	#N/A	#N/A	#N/A	#N/A	#N/A	#N/A	#N/A	#N/A	#N/A	#N/A	#N/A	7.68	#N/A	#N/A
WEISS	1	WEISS	21	m	curr	nev any	cigs only	0	4	0	-	21	999	3.5	0.37	32.8	17	17	1	17	9999	21	70	0.764	45.5	3.5	#N/A	#N/A	#N/A	#N/A	#N/A	#N/A	#N/A	#N/A	#N/A	#N/A	#N/A	#N/A	#N/A	#N/A	#N/A	#N/A	#N/A	#N/A	3.5	#N/A	#N/A
WEN	1	WEN	19	m	curr	nev cigs	cigs	1	2	0	-	1	10	0.85	0.22	3.31	18	18	1	18	1297	1	10	2.09061	5.5	0.85	#N/A	#N/A	#N/A	#N/A	#N/A	#N/A	#N/A	#N/A	#N/A	#N/A	#N/A	#N/A	#N/A	#N/A	#N/A	#N/A	#N/A	#N/A	#N/A	0.85	#N/A
WEN	1	WEN	20	m	curr	nev cigs	cigs	1	3	0	-	11	20	1.43	0.51	4	18	18	1	18	9999	11	20	3.62221	15.5	1.43	#N/A	#N/A	#N/A	#N/A	#N/A	#N/A	#N/A	#N/A	#N/A	#N/A	#N/A	#N/A	#N/A	#N/A	#N/A	#N/A	#N/A	#N/A	#N/A	1.43	#N/A
WEN	1	WEN	21	m	curr	nev cigs	cigs	1	4	0	-	21	999	1.44	0.17	11.9	18	18	1	18	9999	21	70	0.851306	45.5	1.44	#N/A	#N/A	#N/A	#N/A	#N/A	#N/A	#N/A	#N/A	#N/A	#N/A	#N/A	#N/A	#N/A	#N/A	#N/A	#N/A	#N/A	#N/A	#N/A	1.44	#N/A
With missing RR/CI
REFGP	PRINC	REF	NRR	SEX	SMKSTA	UNEXP	PROD	ADJ	DOSER	UNEXLO	UNEXHI	EXPLO	EXPHI	RR	RRL	RRU
HIRAYA	1	HIRAYA	19	m	curr	nev cigs	cigs	1	2	0	-	1	9	1.8	*	*
HIRAYA	1	HIRAYA	20	m	curr	nev cigs	cigs	1	3	0	-	10	19	2.3	*	*
HIRAYA	1	HIRAYA	21	m	curr	nev cigs	cigs	1	4	0	-	20	29	2.5	*	*
HIRAYA	1	HIRAYA	22	m	curr	nev cigs	cigs	1	5	0	-	30	999	1.9	*	*
Table 3F
IESCOPD - Dose-response sets available for key scheme meta-analysis
Any emphysema - Age started
(Highest priority set listed first for each study)
		Study description:Principal/s
		Principal	Subsidiar	Total		Eligible
Number of Study x Sex sets		2	-	2		2											Template block									Individual points with differing symbol sizes (no lines)
																	Change yellow cells, and replace $1319, $1320, $1327									1.4835	2.967	4.4505	5.934	7.4175	8.901	10.3845	11.868	13.3515		1323	1326
																										2	3	4	5	6	7	8	9	10	11	1	2	9999
REFGP	PRINC	REF	NRR	SEX	SMKSTA	UNEXP	PROD	ADJ	DOSER	UNEXLO	UNEXHI	EXPLO	EXPHI	RR	RRL	RRU	two ways of finding start of new block		check they agree	remove repeats within study x sex and subsid(3)	block start	EXPLO	EXPHI	Wt	Midpoint (X axis)											1323	1325	9999
																						10	50	14.835		1st decile	2nd decile	3rd decile	4th decile	5th decile	6th decile	7th decile	8th decile	9th decile	10th decile	HIRAYA m	HIRAYA f
HIRAYA	1	HIRAYA	13	m	curr	nev cigs	cigs	1	2	0	-	20	999	2.21	1.33	3.68	1	1	1	1	1323	20	50	14.835	35	#N/A	#N/A	#N/A	#N/A	#N/A	#N/A	#N/A	#N/A	#N/A	2.21	2.21	#N/A	#N/A
HIRAYA	1	HIRAYA	14	m	curr	nev cigs	cigs	1	3	0	-	1	19	2.53	1.3	4.93	1	1	1	1	9999	10	19	8.64793	14.5	#N/A	#N/A	#N/A	#N/A	#N/A	2.53	#N/A	#N/A	#N/A	#N/A	2.53	#N/A	#N/A
HIRAYA	1	HIRAYA	16	f	curr	nev cigs	cigs	1	2	0	-	20	999	2.55	1.28	5.07	2	2	1	2	1325	20	50	8.10991	35	#N/A	#N/A	#N/A	#N/A	#N/A	2.55	#N/A	#N/A	#N/A	#N/A	#N/A	2.55	#N/A
HIRAYA	1	HIRAYA	17	f	curr	nev cigs	cigs	1	3	0	-	1	19	3.39	0.21	55.05	2	2	1	2	9999	10	19	0.495472	14.5	3.39	#N/A	#N/A	#N/A	#N/A	#N/A	#N/A	#N/A	#N/A	#N/A	#N/A	3.39	#N/A
Table 3G
IESCOPD - Dose-response sets available for key scheme meta-analysis
Any emphysema - Pack-years
(Highest priority set listed first for each study)
		Study description:Principal/s
		Principal	Subsidiar	Total		Eligible
Number of Study x Sex sets		3	-	3		3											Template block									Individual points with differing symbol sizes (no lines)
																	Change yellow cells, and replace $1339, $1340, $1342									2.97908	5.95816	8.93724	11.9163	14.8954	17.8745	20.8536	23.8326	26.8117		1343	1350
																										2	3	4	5	6	7	8	9	10	11	1	2	3	9999
REFGP	PRINC	REF	NRR	SEX	SMKSTA	UNEXP	PROD	ADJ	DOSER	UNEXLO	UNEXHI	EXPLO	EXPHI	RR	RRL	RRU	two ways of finding start of new block		check they agree	remove repeats within study x sex and subsid(3)	block start	EXPLO	EXPHI	Wt	Midpoint (X axis)											1343	1346	1349	9999
																						1	70	29.7908		1st decile	2nd decile	3rd decile	4th decile	5th decile	6th decile	7th decile	8th decile	9th decile	10th decile	HIRAYA m	HIRAYA f	WANG2 b
HIRAYA	1	HIRAYA	3	m	curr	nev cigs	cigs	1	2	0	-	1	13	0.51	0.17	1.51	1	1	1	1	1343	1	13	3.22125	7	#N/A	0.51	#N/A	#N/A	#N/A	#N/A	#N/A	#N/A	#N/A	#N/A	0.51	#N/A	#N/A	#N/A
HIRAYA	1	HIRAYA	4	m	curr	nev cigs	cigs	1	3	0	-	14	27	2.57	1.54	4.28	1	1	1	1	9999	14	27	14.7065	20.5	#N/A	#N/A	#N/A	#N/A	2.57	#N/A	#N/A	#N/A	#N/A	#N/A	2.57	#N/A	#N/A	#N/A
HIRAYA	1	HIRAYA	5	m	curr	nev cigs	cigs	1	4	0	-	28	999	1.93	1.06	3.52	1	1	1	1	9999	28	70	10.6673	49	#N/A	#N/A	#N/A	1.93	#N/A	#N/A	#N/A	#N/A	#N/A	#N/A	1.93	#N/A	#N/A	#N/A
HIRAYA	1	HIRAYA	8	f	curr	nev cigs	cigs	1	2	0	-	1	13	2.28	0.97	5.38	2	2	1	2	1346	1	13	5.2356	7	#N/A	2.28	#N/A	#N/A	#N/A	#N/A	#N/A	#N/A	#N/A	#N/A	#N/A	2.28	#N/A	#N/A
HIRAYA	1	HIRAYA	9	f	curr	nev cigs	cigs	1	3	0	-	14	27	3.14	1.34	7.36	2	2	1	2	9999	14	27	5.29575	20.5	#N/A	3.14	#N/A	#N/A	#N/A	#N/A	#N/A	#N/A	#N/A	#N/A	#N/A	3.14	#N/A	#N/A
HIRAYA	1	HIRAYA	10	f	curr	nev cigs	cigs	1	4	0	-	28	999	10.93	2.8	42.64	2	2	1	2	9999	28	70	2.07208	49	10.93	#N/A	#N/A	#N/A	#N/A	#N/A	#N/A	#N/A	#N/A	#N/A	#N/A	10.93	#N/A	#N/A
WANG2	1	WANG2	2	b	ever	nev cigs	cigs	0	2	0	-	1	30	4.16	2.84	6.1	3	3	1	3	1349	1	30	26.2917	15.5	#N/A	#N/A	#N/A	#N/A	#N/A	#N/A	#N/A	#N/A	4.16	#N/A	#N/A	#N/A	4.16	#N/A
WANG2	1	WANG2	3	b	ever	nev cigs	cigs	0	3	0	-	31	999	7.06	4.93	10.11	3	3	1	3	9999	31	70	29.7908	50.5	#N/A	#N/A	#N/A	#N/A	#N/A	#N/A	#N/A	#N/A	#N/A	7.06	#N/A	#N/A	7.06	#N/A
Table 3H
IESCOPD - Dose-response sets available for key scheme meta-analysis
Any emphysema - Duration of smoking
(Highest priority set listed first for each study)
		Study description:Principal/s
		Principal	Subsidiar	Total		Eligible
Number of Study x Sex sets		3	-	3		3											Template block									Individual points with differing symbol sizes (no lines)
																	Change yellow cells, and replace $1363, $1364, $1366									0.41822	0.836441	1.25466	1.67288	2.0911	2.50932	2.92754	3.34576	3.76398		1367	1376
																										2	3	4	5	6	7	8	9	10	11	1	2	3	9999
REFGP	PRINC	REF	NRR	SEX	SMKSTA	UNEXP	PROD	ADJ	DOSER	UNEXLO	UNEXHI	EXPLO	EXPHI	RR	RRL	RRU	two ways of finding start of new block		check they agree	remove repeats within study x sex and subsid(3)	block start	EXPLO	EXPHI	Wt	Midpoint (X axis)											1367	1372	1375	9999
																						1	70	4.1822		1st decile	2nd decile	3rd decile	4th decile	5th decile	6th decile	7th decile	8th decile	9th decile	10th decile	BEST m	SUTINE b	WEN m
BEST	1	BEST	26	m	curr	nev any	cigs only	1	2	0	-	1	9	4.76	0.5	45.78	1	1	1	1	1367	1	9	0.753108	5	#N/A	4.76	#N/A	#N/A	#N/A	#N/A	#N/A	#N/A	#N/A	#N/A	4.76	#N/A	#N/A	#N/A
BEST	1	BEST	27	m	curr	nev any	cigs only	1	3	0	-	10	19	6.25	1.04	37.4	1	1	1	1	9999	10	19	1.19728	14.5	#N/A	#N/A	6.25	#N/A	#N/A	#N/A	#N/A	#N/A	#N/A	#N/A	6.25	#N/A	#N/A	#N/A
BEST	1	BEST	28	m	curr	nev any	cigs only	1	4	0	-	20	29	8.7	1.95	38.87	1	1	1	1	9999	20	29	1.71601	24.5	#N/A	#N/A	#N/A	#N/A	8.7	#N/A	#N/A	#N/A	#N/A	#N/A	8.7	#N/A	#N/A	#N/A
BEST	1	BEST	29	m	curr	nev any	cigs only	1	5	0	-	30	39	13.3	3.75	47.13	1	1	1	1	9999	30	39	2.39839	34.5	#N/A	#N/A	#N/A	#N/A	#N/A	13.3	#N/A	#N/A	#N/A	#N/A	13.3	#N/A	#N/A	#N/A
BEST	1	BEST	30	m	curr	nev any	cigs only	1	6	0	-	40	999	4.9	1.41	17.05	1	1	1	1	9999	40	70	2.47323	55	#N/A	#N/A	#N/A	#N/A	#N/A	4.9	#N/A	#N/A	#N/A	#N/A	4.9	#N/A	#N/A	#N/A
SUTINE	1	SUTINE	2	b	ever	nev any	any	0	2	0	-	1	19	0.29	0.06	1.42	2	2	1	2	1372	1	19	1.53485	10	#N/A	#N/A	#N/A	0.29	#N/A	#N/A	#N/A	#N/A	#N/A	#N/A	#N/A	0.29	#N/A	#N/A
SUTINE	1	SUTINE	3	b	ever	nev any	any	0	3	0	-	20	39	5.97	2.29	15.57	2	2	1	2	9999	20	39	4.1822	29.5	#N/A	#N/A	#N/A	#N/A	#N/A	#N/A	#N/A	#N/A	#N/A	5.97	#N/A	5.97	#N/A	#N/A
SUTINE	1	SUTINE	4	b	ever	nev any	any	0	4	0	-	40	999	16.61	4.64	59.46	2	2	1	2	9999	40	70	2.36197	55	#N/A	#N/A	#N/A	#N/A	#N/A	16.61	#N/A	#N/A	#N/A	#N/A	#N/A	16.61	#N/A	#N/A
WEN	1	WEN	25	m	curr	nev cigs	cigs	1	2	0	-	20	30	0.71	0.08	6	3	3	1	3	1375	20	30	0.824316	25	#N/A	0.71	#N/A	#N/A	#N/A	#N/A	#N/A	#N/A	#N/A	#N/A	#N/A	#N/A	0.71	#N/A
WEN	1	WEN	26	m	curr	nev cigs	cigs	1	4	0	-	31	999	1.47	0.56	3.9	3	3	1	3	9999	31	70	4.0794	50.5	#N/A	#N/A	#N/A	#N/A	#N/A	#N/A	#N/A	#N/A	#N/A	1.47	#N/A	#N/A	1.47	#N/A
With missing RR/CI
REFGP	PRINC	REF	NRR	SEX	SMKSTA	UNEXP	PROD	ADJ	DOSER	UNEXLO	UNEXHI	EXPLO	EXPHI	RR	RRL	RRU
WEN	1	WEN	24	m	curr	nev cigs	cigs	1	2	0	-	1	19	*	*	*
[truncated: 44 more columns]

## Sheet: SplitNcigs
1E	L-Z (copied as values)
Any COPD - Amount smoked
REFGP	RPRINC	REF	NRR	SEX	SMKSTA	UNEXP	PROD	ADJ	DOSER	UNEXLO	UNEXHI	EXPLO	EXPHI	RR	RRL	RRU	two ways of finding start of new block		check they agree	remove repeats within study x sex	block start	EXPLO	EXPHI	Wt	Midpoint (X axis)											170	174	178	186	190	193	196	202	208	211	213	215	217	225
																						1	70	284.74		1st decile	2nd decile	3rd decile	4th decile	5th decile	6th decile	7th decile	8th decile	9th decile	10th decile	LEBOWI m	LEBOWI f	LEE m	LEE f	LINDST b	LUNDB1 b	MUELLE m	NILSSO m	NILSSO f	PETO m	SPEIZE m	SPEIZE f	TODD m	TVERDA m
LEBOWI	1	LEBOWI	10	m	c	2	2	1	2	0	-	1	20	5.34	1.67	17.09	49	49	1	49	170	1	20	2.84093	10.5	5.34	#N/A	#N/A	#N/A	#N/A	#N/A	#N/A	#N/A	#N/A	#N/A	5.34	#N/A	#N/A	#N/A	#N/A	#N/A	#N/A	#N/A	#N/A	#N/A	#N/A	#N/A	#N/A	#N/A
LEBOWI	1	LEBOWI	11	m	c	2	2	1	3	0	-	21	999	4.37	1.14	16.8	49	49	1	49	9999	21	70	2.12294	45.5	4.37	#N/A	#N/A	#N/A	#N/A	#N/A	#N/A	#N/A	#N/A	#N/A	4.37	#N/A	#N/A	#N/A	#N/A	#N/A	#N/A	#N/A	#N/A	#N/A	#N/A	#N/A	#N/A	#N/A
LEBOWI	1	LEBOWI	7	m	c	2	2	0	2	0	-	1	20	5.59	1.77	17.61	50	50	1	0	9999	1	20	-1	10.5	#N/A	#N/A	#N/A	#N/A	#N/A	#N/A	#N/A	#N/A	#N/A	#N/A	#N/A	#N/A	#N/A	#N/A	#N/A	#N/A	#N/A	#N/A	#N/A	#N/A	#N/A	#N/A	#N/A	#N/A
LEBOWI	1	LEBOWI	8	m	c	2	2	0	3	0	-	21	999	4.78	1.3	17.56	50	50	1	0	9999	21	70	-1	45.5	#N/A	#N/A	#N/A	#N/A	#N/A	#N/A	#N/A	#N/A	#N/A	#N/A	#N/A	#N/A	#N/A	#N/A	#N/A	#N/A	#N/A	#N/A	#N/A	#N/A	#N/A	#N/A	#N/A	#N/A
LEBOWI	1	LEBOWI	22	f	c	2	2	1	2	0	-	1	20	1.56	0.9	2.7	51	51	1	51	174	1	20	12.7311	10.5	1.56	#N/A	#N/A	#N/A	#N/A	#N/A	#N/A	#N/A	#N/A	#N/A	#N/A	1.56	#N/A	#N/A	#N/A	#N/A	#N/A	#N/A	#N/A	#N/A	#N/A	#N/A	#N/A	#N/A
LEBOWI	1	LEBOWI	23	f	c	2	2	1	3	0	-	21	999	3.19	1.65	6.17	51	51	1	51	9999	21	70	8.83318	45.5	3.19	#N/A	#N/A	#N/A	#N/A	#N/A	#N/A	#N/A	#N/A	#N/A	#N/A	3.19	#N/A	#N/A	#N/A	#N/A	#N/A	#N/A	#N/A	#N/A	#N/A	#N/A	#N/A	#N/A
LEBOWI	1	LEBOWI	19	f	c	2	2	0	2	0	-	1	20	1.49	0.86	2.57	52	52	1	0	9999	1	20	-1	10.5	#N/A	#N/A	#N/A	#N/A	#N/A	#N/A	#N/A	#N/A	#N/A	#N/A	#N/A	#N/A	#N/A	#N/A	#N/A	#N/A	#N/A	#N/A	#N/A	#N/A	#N/A	#N/A	#N/A	#N/A
LEBOWI	1	LEBOWI	20	f	c	2	2	0	3	0	-	21	999	2.86	1.49	5.49	52	52	1	0	9999	21	70	-1	45.5	#N/A	#N/A	#N/A	#N/A	#N/A	#N/A	#N/A	#N/A	#N/A	#N/A	#N/A	#N/A	#N/A	#N/A	#N/A	#N/A	#N/A	#N/A	#N/A	#N/A	#N/A	#N/A	#N/A	#N/A
LEE	1	LEE	22	m	c	1	3	1	2	0	-	1	9	7.75	0.87	68.85	53	53	1	53	178	1	9	0.804186	5	7.75	#N/A	#N/A	#N/A	#N/A	#N/A	#N/A	#N/A	#N/A	#N/A	#N/A	#N/A	7.75	#N/A	#N/A	#N/A	#N/A	#N/A	#N/A	#N/A	#N/A	#N/A	#N/A	#N/A
LEE	1	LEE	23	m	c	1	3	1	3	0	-	10	19	5.54	0.71	43.11	53	53	1	53	9999	10	19	0.911311	14.5	5.54	#N/A	#N/A	#N/A	#N/A	#N/A	#N/A	#N/A	#N/A	#N/A	#N/A	#N/A	5.54	#N/A	#N/A	#N/A	#N/A	#N/A	#N/A	#N/A	#N/A	#N/A	#N/A	#N/A
LEE	1	LEE	24	m	c	1	3	1	4	0	-	20	20	7.54	0.93	60.98	53	53	1	53	9999	20	20	0.878125	20	7.54	#N/A	#N/A	#N/A	#N/A	#N/A	#N/A	#N/A	#N/A	#N/A	#N/A	#N/A	7.54	#N/A	#N/A	#N/A	#N/A	#N/A	#N/A	#N/A	#N/A	#N/A	#N/A	#N/A
LEE	1	LEE	25	m	c	1	3	1	5	0	-	21	999	7.88	0.93	67.01	53	53	1	53	9999	21	70	0.839835	45.5	7.88	#N/A	#N/A	#N/A	#N/A	#N/A	#N/A	#N/A	#N/A	#N/A	#N/A	#N/A	7.88	#N/A	#N/A	#N/A	#N/A	#N/A	#N/A	#N/A	#N/A	#N/A	#N/A	#N/A
LEE	1	LEE	8	m	c	1	3	0	2	0	-	1	9	7.23	0.81	64.22	54	54	1	0	9999	1	9	-1	5	#N/A	#N/A	#N/A	#N/A	#N/A	#N/A	#N/A	#N/A	#N/A	#N/A	#N/A	#N/A	#N/A	#N/A	#N/A	#N/A	#N/A	#N/A	#N/A	#N/A	#N/A	#N/A	#N/A	#N/A
LEE	1	LEE	9	m	c	1	3	0	3	0	-	10	19	5.16	0.66	40.11	54	54	1	0	9999	10	19	-1	14.5	#N/A	#N/A	#N/A	#N/A	#N/A	#N/A	#N/A	#N/A	#N/A	#N/A	#N/A	#N/A	#N/A	#N/A	#N/A	#N/A	#N/A	#N/A	#N/A	#N/A	#N/A	#N/A	#N/A	#N/A
LEE	1	LEE	10	m	c	1	3	0	4	0	-	20	20	6.67	0.83	53.96	54	54	1	0	9999	20	20	-1	20	#N/A	#N/A	#N/A	#N/A	#N/A	#N/A	#N/A	#N/A	#N/A	#N/A	#N/A	#N/A	#N/A	#N/A	#N/A	#N/A	#N/A	#N/A	#N/A	#N/A	#N/A	#N/A	#N/A	#N/A
LEE	1	LEE	11	m	c	1	3	0	5	0	-	21	999	6.52	0.77	55.5	54	54	1	0	9999	21	70	-1	45.5	#N/A	#N/A	#N/A	#N/A	#N/A	#N/A	#N/A	#N/A	#N/A	#N/A	#N/A	#N/A	#N/A	#N/A	#N/A	#N/A	#N/A	#N/A	#N/A	#N/A	#N/A	#N/A	#N/A	#N/A
LEE	1	LEE	43	f	c	1	3	0	2	0	-	1	9	1.98	0.39	10.17	55	55	1	55	186	1	9	1.44491	5	1.98	#N/A	#N/A	#N/A	#N/A	#N/A	#N/A	#N/A	#N/A	#N/A	#N/A	#N/A	#N/A	1.98	#N/A	#N/A	#N/A	#N/A	#N/A	#N/A	#N/A	#N/A	#N/A	#N/A
LEE	1	LEE	44	f	c	1	3	0	3	0	-	10	19	1.12	0.22	5.75	55	55	1	55	9999	10	19	1.4429	14.5	1.12	#N/A	#N/A	#N/A	#N/A	#N/A	#N/A	#N/A	#N/A	#N/A	#N/A	#N/A	#N/A	1.12	#N/A	#N/A	#N/A	#N/A	#N/A	#N/A	#N/A	#N/A	#N/A	#N/A
LEE	1	LEE	45	f	c	1	3	0	4	0	-	20	20	0.72	0.04	13.06	55	55	1	55	9999	20	20	0.458601	20	0.72	#N/A	#N/A	#N/A	#N/A	#N/A	#N/A	#N/A	#N/A	#N/A	#N/A	#N/A	#N/A	0.72	#N/A	#N/A	#N/A	#N/A	#N/A	#N/A	#N/A	#N/A	#N/A	#N/A
LEE	1	LEE	46	f	c	1	3	0	5	0	-	21	999	3.76	0.44	31.89	55	55	1	55	9999	21	70	0.837538	45.5	3.76	#N/A	#N/A	#N/A	#N/A	#N/A	#N/A	#N/A	#N/A	#N/A	#N/A	#N/A	#N/A	3.76	#N/A	#N/A	#N/A	#N/A	#N/A	#N/A	#N/A	#N/A	#N/A	#N/A
LINDST	1	LINDST	10	b	c	2	2	5	2	0	-	1	4	0.97	0.53	1.77	56	56	1	56	190	1	4	10.5673	2.5	0.97	#N/A	#N/A	#N/A	#N/A	#N/A	#N/A	#N/A	#N/A	#N/A	#N/A	#N/A	#N/A	#N/A	0.97	#N/A	#N/A	#N/A	#N/A	#N/A	#N/A	#N/A	#N/A	#N/A
LINDST	1	LINDST	11	b	c	2	2	5	3	0	-	5	14	1.94	1.47	2.57	56	56	1	56	9999	5	14	49.2364	9.5	#N/A	1.94	#N/A	#N/A	#N/A	#N/A	#N/A	#N/A	#N/A	#N/A	#N/A	#N/A	#N/A	#N/A	1.94	#N/A	#N/A	#N/A	#N/A	#N/A	#N/A	#N/A	#N/A	#N/A
LINDST	1	LINDST	12	b	c	2	2	5	4	0	-	15	999	2.59	1.92	3.5	56	56	1	56	9999	15	70	42.6207	42.5	#N/A	2.59	#N/A	#N/A	#N/A	#N/A	#N/A	#N/A	#N/A	#N/A	#N/A	#N/A	#N/A	#N/A	2.59	#N/A	#N/A	#N/A	#N/A	#N/A	#N/A	#N/A	#N/A	#N/A
LUNDBA	1	LUNDB1	10	b	c	2	2	4	2	0	-	1	4	4.39	1.66	11.6	57	57	1	57	193	1	4	4.06518	2.5	4.39	#N/A	#N/A	#N/A	#N/A	#N/A	#N/A	#N/A	#N/A	#N/A	#N/A	#N/A	#N/A	#N/A	#N/A	4.39	#N/A	#N/A	#N/A	#N/A	#N/A	#N/A	#N/A	#N/A
LUNDBA	1	LUNDB1	11	b	c	2	2	4	3	0	-	5	14	6.44	3.37	11.6	57	57	1	57	9999	5	14	10.0567	9.5	6.44	#N/A	#N/A	#N/A	#N/A	#N/A	#N/A	#N/A	#N/A	#N/A	#N/A	#N/A	#N/A	#N/A	#N/A	6.44	#N/A	#N/A	#N/A	#N/A	#N/A	#N/A	#N/A	#N/A
LUNDBA	1	LUNDB1	12	b	c	2	2	4	4	0	-	15	999	8.04	3.99	16.2	57	57	1	57	9999	15	70	7.82607	42.5	8.04	#N/A	#N/A	#N/A	#N/A	#N/A	#N/A	#N/A	#N/A	#N/A	#N/A	#N/A	#N/A	#N/A	#N/A	8.04	#N/A	#N/A	#N/A	#N/A	#N/A	#N/A	#N/A	#N/A
MUELLE	1	MUELLE	25	m	c	1	2	1	2	0	-	1	14	4.51	0.71	28.48	58	58	1	58	196	1	14	1.12747	7.5	4.51	#N/A	#N/A	#N/A	#N/A	#N/A	#N/A	#N/A	#N/A	#N/A	#N/A	#N/A	#N/A	#N/A	#N/A	#N/A	4.51	#N/A	#N/A	#N/A	#N/A	#N/A	#N/A	#N/A
MUELLE	1	MUELLE	26	m	c	1	2	1	3	0	-	15	24	6.82	1.41	33.04	58	58	1	58	9999	15	24	1.54453	19.5	6.82	#N/A	#N/A	#N/A	#N/A	#N/A	#N/A	#N/A	#N/A	#N/A	#N/A	#N/A	#N/A	#N/A	#N/A	#N/A	6.82	#N/A	#N/A	#N/A	#N/A	#N/A	#N/A	#N/A
MUELLE	1	MUELLE	27	m	c	1	2	1	4	0	-	25	999	5.54	1.12	27.29	58	58	1	58	9999	25	70	1.50698	47.5	5.54	#N/A	#N/A	#N/A	#N/A	#N/A	#N/A	#N/A	#N/A	#N/A	#N/A	#N/A	#N/A	#N/A	#N/A	#N/A	5.54	#N/A	#N/A	#N/A	#N/A	#N/A	#N/A	#N/A
MUELLE	1	MUELLE	20	m	c	1	2	0	2	0	-	1	14	4.75	0.81	27.69	59	59	1	0	9999	1	14	-1	7.5	#N/A	#N/A	#N/A	#N/A	#N/A	#N/A	#N/A	#N/A	#N/A	#N/A	#N/A	#N/A	#N/A	#N/A	#N/A	#N/A	#N/A	#N/A	#N/A	#N/A	#N/A	#N/A	#N/A	#N/A
MUELLE	1	MUELLE	21	m	c	1	2	0	3	0	-	15	24	7.98	1.73	36.83	59	59	1	0	9999	15	24	-1	19.5	#N/A	#N/A	#N/A	#N/A	#N/A	#N/A	#N/A	#N/A	#N/A	#N/A	#N/A	#N/A	#N/A	#N/A	#N/A	#N/A	#N/A	#N/A	#N/A	#N/A	#N/A	#N/A	#N/A	#N/A
MUELLE	1	MUELLE	22	m	c	1	2	0	4	0	-	25	999	6.2	1.29	29.69	59	59	1	0	9999	25	70	-1	47.5	#N/A	#N/A	#N/A	#N/A	#N/A	#N/A	#N/A	#N/A	#N/A	#N/A	#N/A	#N/A	#N/A	#N/A	#N/A	#N/A	#N/A	#N/A	#N/A	#N/A	#N/A	#N/A	#N/A	#N/A
NILSSO	1	NILSSO	10	m	c	1	3	2	2	0	-	1	7	3.3	1.86	5.85	60	60	1	60	202	1	7	11.7028	4	3.3	#N/A	#N/A	#N/A	#N/A	#N/A	#N/A	#N/A	#N/A	#N/A	#N/A	#N/A	#N/A	#N/A	#N/A	#N/A	#N/A	3.3	#N/A	#N/A	#N/A	#N/A	#N/A	#N/A
NILSSO	1	NILSSO	11	m	c	1	3	2	3	0	-	8	15	8.46	5.15	13.9	60	60	1	60	9999	8	15	15.5866	11.5	8.46	#N/A	#N/A	#N/A	#N/A	#N/A	#N/A	#N/A	#N/A	#N/A	#N/A	#N/A	#N/A	#N/A	#N/A	#N/A	#N/A	8.46	#N/A	#N/A	#N/A	#N/A	#N/A	#N/A
NILSSO	1	NILSSO	12	m	c	1	3	2	4	0	-	16	999	14.28	8.13	25.11	60	60	1	60	9999	16	70	12.0827	43	14.28	#N/A	#N/A	#N/A	#N/A	#N/A	#N/A	#N/A	#N/A	#N/A	#N/A	#N/A	#N/A	#N/A	#N/A	#N/A	#N/A	14.28	#N/A	#N/A	#N/A	#N/A	#N/A	#N/A
NILSSO	1	NILSSO	20	m	c	1	all	2	2	0	-	1	7	1.9	0.79	4.58	61	61	1	0	9999	1	7	-1	4	#N/A	#N/A	#N/A	#N/A	#N/A	#N/A	#N/A	#N/A	#N/A	#N/A	#N/A	#N/A	#N/A	#N/A	#N/A	#N/A	#N/A	#N/A	#N/A	#N/A	#N/A	#N/A	#N/A	#N/A
NILSSO	1	NILSSO	21	m	c	1	all	2	3	0	-	8	15	2.9	1.46	5.76	61	61	1	0	9999	8	15	-1	11.5	#N/A	#N/A	#N/A	#N/A	#N/A	#N/A	#N/A	#N/A	#N/A	#N/A	#N/A	#N/A	#N/A	#N/A	#N/A	#N/A	#N/A	#N/A	#N/A	#N/A	#N/A	#N/A	#N/A	#N/A
NILSSO	1	NILSSO	22	m	c	1	all	2	4	0	-	16	999	5.3	2.64	10.65	61	61	1	0	9999	16	70	-1	43	#N/A	#N/A	#N/A	#N/A	#N/A	#N/A	#N/A	#N/A	#N/A	#N/A	#N/A	#N/A	#N/A	#N/A	#N/A	#N/A	#N/A	#N/A	#N/A	#N/A	#N/A	#N/A	#N/A	#N/A
NILSSO	1	NILSSO	15	f	c	1	3	2	2	0	-	1	7	3.8	2.2	6.57	62	62	1	62	208	1	7	12.8374	4	3.8	#N/A	#N/A	#N/A	#N/A	#N/A	#N/A	#N/A	#N/A	#N/A	#N/A	#N/A	#N/A	#N/A	#N/A	#N/A	#N/A	#N/A	3.8	#N/A	#N/A	#N/A	#N/A	#N/A
NILSSO	1	NILSSO	16	f	c	1	3	2	3	0	-	8	15	11.8	7.36	18.9	62	62	1	62	9999	8	15	17.2758	11.5	11.8	#N/A	#N/A	#N/A	#N/A	#N/A	#N/A	#N/A	#N/A	#N/A	#N/A	#N/A	#N/A	#N/A	#N/A	#N/A	#N/A	#N/A	11.8	#N/A	#N/A	#N/A	#N/A	#N/A
NILSSO	1	NILSSO	17	f	c	1	3	2	4	0	-	16	999	15.28	7.56	30.88	62	62	1	62	9999	16	70	7.75928	43	15.28	#N/A	#N/A	#N/A	#N/A	#N/A	#N/A	#N/A	#N/A	#N/A	#N/A	#N/A	#N/A	#N/A	#N/A	#N/A	#N/A	#N/A	15.28	#N/A	#N/A	#N/A	#N/A	#N/A
PETO	1	PETO	4	m	c	2	2	0	2	0	-	1	14	28.76	1.78	464.04	63	63	1	63	211	1	14	0.496458	7.5	28.76	#N/A	#N/A	#N/A	#N/A	#N/A	#N/A	#N/A	#N/A	#N/A	#N/A	#N/A	#N/A	#N/A	#N/A	#N/A	#N/A	#N/A	#N/A	28.76	#N/A	#N/A	#N/A	#N/A
PETO	1	PETO	5	m	c	2	2	0	3	0	-	15	999	24.52	1.51	398.53	63	63	1	63	9999	15	70	0.494267	42.5	24.52	#N/A	#N/A	#N/A	#N/A	#N/A	#N/A	#N/A	#N/A	#N/A	#N/A	#N/A	#N/A	#N/A	#N/A	#N/A	#N/A	#N/A	#N/A	24.52	#N/A	#N/A	#N/A	#N/A
SPEIZE	1	SPEIZE	7	m	c	2	2	1	2	0	-	1	14	13	0.73	230.76	64	64	1	64	213	1	14	0.463768	7.5	13	#N/A	#N/A	#N/A	#N/A	#N/A	#N/A	#N/A	#N/A	#N/A	#N/A	#N/A	#N/A	#N/A	#N/A	#N/A	#N/A	#N/A	#N/A	#N/A	13	#N/A	#N/A	#N/A
SPEIZE	1	SPEIZE	8	m	c	2	2	1	3	0	-	15	999	12.32	0.7	215.76	64	64	1	64	9999	15	70	0.467864	42.5	12.32	#N/A	#N/A	#N/A	#N/A	#N/A	#N/A	#N/A	#N/A	#N/A	#N/A	#N/A	#N/A	#N/A	#N/A	#N/A	#N/A	#N/A	#N/A	#N/A	12.32	#N/A	#N/A	#N/A
SPEIZE	1	SPEIZE	10	f	c	2	2	1	2	0	-	1	14	6.33	1.83	21.88	65	65	1	65	215	1	14	2.49582	7.5	6.33	#N/A	#N/A	#N/A	#N/A	#N/A	#N/A	#N/A	#N/A	#N/A	#N/A	#N/A	#N/A	#N/A	#N/A	#N/A	#N/A	#N/A	#N/A	#N/A	#N/A	6.33	#N/A	#N/A
SPEIZE	1	SPEIZE	11	f	c	2	2	1	3	0	-	15	999	3.26	0.87	12.13	65	65	1	65	9999	15	70	2.21316	42.5	3.26	#N/A	#N/A	#N/A	#N/A	#N/A	#N/A	#N/A	#N/A	#N/A	#N/A	#N/A	#N/A	#N/A	#N/A	#N/A	#N/A	#N/A	#N/A	#N/A	#N/A	3.26	#N/A	#N/A
TODD	1	TODD	22	m	c	1	3	1	2	0	-	1	9	8.94	1.08	73.89	66	66	1	66	217	1	9	0.86055	5	8.94	#N/A	#N/A	#N/A	#N/A	#N/A	#N/A	#N/A	#N/A	#N/A	#N/A	#N/A	#N/A	#N/A	#N/A	#N/A	#N/A	#N/A	#N/A	#N/A	#N/A	#N/A	8.94	#N/A
TODD	1	TODD	23	m	c	1	3	1	3	0	-	10	19	6.56	0.86	50.33	66	66	1	66	9999	10	19	0.927877	14.5	6.56	#N/A	#N/A	#N/A	#N/A	#N/A	#N/A	#N/A	#N/A	#N/A	#N/A	#N/A	#N/A	#N/A	#N/A	#N/A	#N/A	#N/A	#N/A	#N/A	#N/A	#N/A	6.56	#N/A
TODD	1	TODD	24	m	c	1	3	1	4	0	-	20	20	9.31	1.17	74.18	66	66	1	66	9999	20	20	0.892414	20	9.31	#N/A	#N/A	#N/A	#N/A	#N/A	#N/A	#N/A	#N/A	#N/A	#N/A	#N/A	#N/A	#N/A	#N/A	#N/A	#N/A	#N/A	#N/A	#N/A	#N/A	#N/A	9.31	#N/A
TODD	1	TODD	25	m	c	1	3	1	5	0	-	21	999	10.25	1.24	84.76	66	66	1	66	9999	21	70	0.860918	45.5	10.25	#N/A	#N/A	#N/A	#N/A	#N/A	#N/A	#N/A	#N/A	#N/A	#N/A	#N/A	#N/A	#N/A	#N/A	#N/A	#N/A	#N/A	#N/A	#N/A	#N/A	#N/A	10.25	#N/A
TODD	1	TODD	8	m	c	1	3	0	2	0	-	1	9	9.87	1.19	81.63	67	67	1	0	9999	1	9	-1	5	#N/A	#N/A	#N/A	#N/A	#N/A	#N/A	#N/A	#N/A	#N/A	#N/A	#N/A	#N/A	#N/A	#N/A	#N/A	#N/A	#N/A	#N/A	#N/A	#N/A	#N/A	#N/A	#N/A	#N/A
TODD	1	TODD	9	m	c	1	3	0	3	0	-	10	19	6.1	0.8	46.78	67	67	1	0	9999	10	19	-1	14.5	#N/A	#N/A	#N/A	#N/A	#N/A	#N/A	#N/A	#N/A	#N/A	#N/A	#N/A	#N/A	#N/A	#N/A	#N/A	#N/A	#N/A	#N/A	#N/A	#N/A	#N/A	#N/A	#N/A	#N/A
TODD	1	TODD	10	m	c	1	3	0	4	0	-	20	20	8.54	1.07	68.05	67	67	1	0	9999	20	20	-1	20	#N/A	#N/A	#N/A	#N/A	#N/A	#N/A	#N/A	#N/A	#N/A	#N/A	#N/A	#N/A	#N/A	#N/A	#N/A	#N/A	#N/A	#N/A	#N/A	#N/A	#N/A	#N/A	#N/A	#N/A
TODD	1	TODD	11	m	c	1	3	0	5	0	-	21	999	9.23	1.12	76.33	67	67	1	0	9999	21	70	-1	45.5	#N/A	#N/A	#N/A	#N/A	#N/A	#N/A	#N/A	#N/A	#N/A	#N/A	#N/A	#N/A	#N/A	#N/A	#N/A	#N/A	#N/A	#N/A	#N/A	#N/A	#N/A	#N/A	#N/A	#N/A
TVERDA	1	TVERDA	5	m	c	2	3	2	2	0	-	1	9	1.86	0.59	5.88	68	68	1	68	225	1	9	2.90674	5	1.86	#N/A	#N/A	#N/A	#N/A	#N/A	#N/A	#N/A	#N/A	#N/A	#N/A	#N/A	#N/A	#N/A	#N/A	#N/A	#N/A	#N/A	#N/A	#N/A	#N/A	#N/A	#N/A	1.86
TVERDA	1	TVERDA	6	m	c	2	3	2	3	0	-	10	19	4.85	2.13	11.08	68	68	1	68	9999	10	19	5.65073	14.5	4.85	#N/A	#N/A	#N/A	#N/A	#N/A	#N/A	#N/A	#N/A	#N/A	#N/A	#N/A	#N/A	#N/A	#N/A	#N/A	#N/A	#N/A	#N/A	#N/A	#N/A	#N/A	#N/A	4.85
TVERDA	1	TVERDA	7	m	c	2	3	2	4	0	-	20	999	3.82	1.42	10.26	68	68	1	68	9999	20	70	3.92899	45	3.82	#N/A	#N/A	#N/A	#N/A	#N/A	#N/A	#N/A	#N/A	#N/A	#N/A	#N/A	#N/A	#N/A	#N/A	#N/A	#N/A	#N/A	#N/A	#N/A	#N/A	#N/A	#N/A	3.82
VONHER	1	VONHER	9	m	c	1	2	0	2	0	-	1	9	5.98	3.94	9.07	69	69	1	69	228	1	9	22.1025	5	5.98	#N/A	#N/A	#N/A	#N/A	#N/A	#N/A	#N/A	#N/A	#N/A	#N/A	#N/A	#N/A	#N/A	#N/A	#N/A	#N/A	#N/A	#N/A	#N/A	#N/A	#N/A	#N/A	#N/A
VONHER	1	VONHER	10	m	c	1	2	0	3	0	-	10	19	8.43	6.1	11.64	69	69	1	69	9999	10	19	36.8025	14.5	#N/A	8.43	#N/A	#N/A	#N/A	#N/A	#N/A	#N/A	#N/A	#N/A	#N/A	#N/A	#N/A	#N/A	#N/A	#N/A	#N/A	#N/A	#N/A	#N/A	#N/A	#N/A	#N/A	#N/A
VONHER	1	VONHER	11	m	c	1	2	0	4	0	-	20	29	18.03	13.04	24.93	69	69	1	69	9999	20	29	36.588	24.5	#N/A	18.03	#N/A	#N/A	#N/A	#N/A	#N/A	#N/A	#N/A	#N/A	#N/A	#N/A	#N/A	#N/A	#N/A	#N/A	#N/A	#N/A	#N/A	#N/A	#N/A	#N/A	#N/A	#N/A
VONHER	1	VONHER	12	m	c	1	2	0	5	0	-	30	999	16.24	10.66	24.73	69	69	1	69	9999	30	70	21.6984	50	16.24	#N/A	#N/A	#N/A	#N/A	#N/A	#N/A	#N/A	#N/A	#N/A	#N/A	#N/A	#N/A	#N/A	#N/A	#N/A	#N/A	#N/A	#N/A	#N/A	#N/A	#N/A	#N/A	#N/A
VONHER	1	VONHER	16	f	c	1	2	0	2	0	-	1	9	3.43	2.22	5.3	70	70	1	70	232	1	9	20.2917	5	3.43	#N/A	#N/A	#N/A	#N/A	#N/A	#N/A	#N/A	#N/A	#N/A	#N/A	#N/A	#N/A	#N/A	#N/A	#N/A	#N/A	#N/A	#N/A	#N/A	#N/A	#N/A	#N/A	#N/A
VONHER	1	VONHER	17	f	c	1	2	0	3	0	-	10	19	7.98	5.53	11.54	70	70	1	70	9999	10	19	28.3946	14.5	7.98	#N/A	#N/A	#N/A	#N/A	#N/A	#N/A	#N/A	#N/A	#N/A	#N/A	#N/A	#N/A	#N/A	#N/A	#N/A	#N/A	#N/A	#N/A	#N/A	#N/A	#N/A	#N/A	#N/A
VONHER	1	VONHER	18	f	c	1	2	0	4	0	-	20	29	12.97	8.44	19.93	70	70	1	70	9999	20	29	20.8125	24.5	12.97	#N/A	#N/A	#N/A	#N/A	#N/A	#N/A	#N/A	#N/A	#N/A	#N/A	#N/A	#N/A	#N/A	#N/A	#N/A	#N/A	#N/A	#N/A	#N/A	#N/A	#N/A	#N/A	#N/A
VONHER	1	VONHER	19	f	c	1	2	0	5	0	-	30	999	8.43	1.62	43.85	70	70	1	70	9999	30	70	1.41242	50	8.43	#N/A	#N/A	#N/A	#N/A	#N/A	#N/A	#N/A	#N/A	#N/A	#N/A	#N/A	#N/A	#N/A	#N/A	#N/A	#N/A	#N/A	#N/A	#N/A	#N/A	#N/A	#N/A	#N/A
WEISS	1	WEISS	6	m	c	1	3	0	2	0	-	1	9	2.62	0.33	20.55	71	71	1	71	236	1	9	0.900193	5	2.62	#N/A	#N/A	#N/A	#N/A	#N/A	#N/A	#N/A	#N/A	#N/A	#N/A	#N/A	#N/A	#N/A	#N/A	#N/A	#N/A	#N/A	#N/A	#N/A	#N/A	#N/A	#N/A	#N/A
WEISS	1	WEISS	7	m	c	1	3	0	3	0	-	10	20	3.24	0.64	16.27	71	71	1	71	9999	10	20	1.46772	15	3.24	#N/A	#N/A	#N/A	#N/A	#N/A	#N/A	#N/A	#N/A	#N/A	#N/A	#N/A	#N/A	#N/A	#N/A	#N/A	#N/A	#N/A	#N/A	#N/A	#N/A	#N/A	#N/A	#N/A
WEISS	1	WEISS	8	m	c	1	3	0	4	0	-	21	999	6.38	1.32	30.73	71	71	1	71	9999	21	70	1.55094	45.5	6.38	#N/A	#N/A	#N/A	#N/A	#N/A	#N/A	#N/A	#N/A	#N/A	#N/A	#N/A	#N/A	#N/A	#N/A	#N/A	#N/A	#N/A	#N/A	#N/A	#N/A	#N/A	#N/A	#N/A
WEN	1	WEN	2	m	c	2	2	1	2	0	-	1	10	1.83	1.07	3.12	72	72	1	72	239	1	10	13.4167	5.5	1.83	#N/A	#N/A	#N/A	#N/A	#N/A	#N/A	#N/A	#N/A	#N/A	#N/A	#N/A	#N/A	#N/A	#N/A	#N/A	#N/A	#N/A	#N/A	#N/A	#N/A	#N/A	#N/A	#N/A
WEN	1	WEN	3	m	c	2	2	1	3	0	-	11	20	2.65	1.68	4.18	72	72	1	72	9999	11	20	18.4938	15.5	2.65	#N/A	#N/A	#N/A	#N/A	#N/A	#N/A	#N/A	#N/A	#N/A	#N/A	#N/A	#N/A	#N/A	#N/A	#N/A	#N/A	#N/A	#N/A	#N/A	#N/A	#N/A	#N/A	#N/A
WEN	1	WEN	4	m	c	2	2	1	4	0	-	21	999	1.46	0.51	4.19	72	72	1	72	9999	21	70	3.46434	45.5	1.46	#N/A	#N/A	#N/A	#N/A	#N/A	#N/A	#N/A	#N/A	#N/A	#N/A	#N/A	#N/A	#N/A	#N/A	#N/A	#N/A	#N/A	#N/A	#N/A	#N/A	#N/A	#N/A	#N/A
WEN	3	LIAW	3	b	c	2	2	2	2	0	-	1	10	1.7	0.9	3.3	73	73	1	0	9999	1	10	-1	5.5	#N/A	#N/A	#N/A	#N/A	#N/A	#N/A	#N/A	#N/A	#N/A	#N/A	#N/A	#N/A	#N/A	#N/A	#N/A	#N/A	#N/A	#N/A	#N/A	#N/A	#N/A	#N/A	#N/A	#N/A
WEN	3	LIAW	4	b	c	2	2	2	3	0	-	11	20	2	1.1	3.9	73	73	1	0	9999	11	20	-1	15.5	#N/A	#N/A	#N/A	#N/A	#N/A	#N/A	#N/A	#N/A	#N/A	#N/A	#N/A	#N/A	#N/A	#N/A	#N/A	#N/A	#N/A	#N/A	#N/A	#N/A	#N/A	#N/A	#N/A	#N/A
WEN	3	LIAW	5	b	c	2	2	2	4	0	-	21	999	0.8	0.1	6	73	73	1	0	9999	21	70	-1	45.5	#N/A	#N/A	#N/A	#N/A	#N/A	#N/A	#N/A	#N/A	#N/A	#N/A	#N/A	#N/A	#N/A	#N/A	#N/A	#N/A	#N/A	#N/A	#N/A	#N/A	#N/A	#N/A	#N/A	#N/A
YAMAGU	1	YAMAGU	4	b	c	2	2	6	2	0	-	1	9	1.96	1.53	2.53	74	74	1	74	245	1	9	60.7441	5	#N/A	#N/A	1.96	#N/A	#N/A	#N/A	#N/A	#N/A	#N/A	#N/A	#N/A	#N/A	#N/A	#N/A	#N/A	#N/A	#N/A	#N/A	#N/A	#N/A	#N/A	#N/A	#N/A	#N/A
YAMAGU	1	YAMAGU	5	b	c	2	2	6	3	0	-	10	999	1.99	1.55	2.56	74	74	1	74	9999	10	70	61.0348	40	#N/A	#N/A	1.99	#N/A	#N/A	#N/A	#N/A	#N/A	#N/A	#N/A	#N/A	#N/A	#N/A	#N/A	#N/A	#N/A	#N/A	#N/A	#N/A	#N/A	#N/A	#N/A	#N/A	#N/A
YUAN	1	YUAN	9	m	c	2	2	2	2	0	-	1	19	0.8	0.36	1.77	75	75	1	75	247	1	19	6.05795	10	0.8	#N/A	#N/A	#N/A	#N/A	#N/A	#N/A	#N/A	#N/A	#N/A	#N/A	#N/A	#N/A	#N/A	#N/A	#N/A	#N/A	#N/A	#N/A	#N/A	#N/A	#N/A	#N/A	#N/A
YUAN	1	YUAN	10	m	c	2	2	2	3	0	-	20	999	2	1.1	3.8	75	75	1	75	9999	20	70	9.99837	45	2	#N/A	#N/A	#N/A	#N/A	#N/A	#N/A	#N/A	#N/A	#N/A	#N/A	#N/A	#N/A	#N/A	#N/A	#N/A	#N/A	#N/A	#N/A	#N/A	#N/A	#N/A	#N/A	#N/A
YUAN	1	YUAN	6	m	c	2	2	1	2	0	-	1	19	0.8	0.36	1.77	76	76	1	0	9999	1	19	-1	10	#N/A	#N/A	#N/A	#N/A	#N/A	#N/A	#N/A	#N/A	#N/A	#N/A	#N/A	#N/A	#N/A	#N/A	#N/A	#N/A	#N/A	#N/A	#N/A	#N/A	#N/A	#N/A	#N/A	#N/A
YUAN	1	YUAN	7	m	c	2	2	1	3	0	-	20	999	1.82	0.97	3.41	76	76	1	0	9999	20	70	-1	45	#N/A	#N/A	#N/A	#N/A	#N/A	#N/A	#N/A	#N/A	#N/A	#N/A	#N/A	#N/A	#N/A	#N/A	#N/A	#N/A	#N/A	#N/A	#N/A	#N/A	#N/A	#N/A	#N/A	#N/A
																										2	3	4	5	6	7	8	9	10	11	76	79	80	81	82	83	84	86	87	88	89	91	97	99
REFGP	RPRINC	REF	NRR	SEX	SMKSTA	UNEXP	PROD	ADJ	DOSER	UNEXLO	UNEXHI	EXPLO	EXPHI	RR	RRL	RRU	two ways of finding start of new block		check they agree	remove repeats within study x sex and subsid(3)	block start	EXPLO	EXPHI	Wt	Midpoint (X axis)											809	824	826	828	830	832	835	839	842	844	846	850	868	876
																						1	70	344.128		1st decile	2nd decile	3rd decile	4th decile	5th decile	6th decile	7th decile	8th decile	9th decile	10th decile	KAHN2 m	LAVECC b	LAVECC m	LAVECC f	LEBOWI b	LINDST b	MENEZ1 b	MEREN b	MILNE m	MILNE f	MUELLE m	MUELLE f	OGILVI m	OGILVI f
KAHN	2	KAHN2	3	m	c	1	2	1	2	0	-	1	9	2.13	0.81	5.6	76	76	1	76	809	1	9	4.1103	5	2.13	#N/A	#N/A	#N/A	#N/A	#N/A	#N/A	#N/A	#N/A	#N/A	2.13	#N/A	#N/A	#N/A	#N/A	#N/A	#N/A	#N/A	#N/A	#N/A	#N/A	#N/A	#N/A	#N/A
KAHN	2	KAHN2	4	m	c	1	2	1	3	0	-	10	20	4.34	2.29	8.22	76	76	1	76	9999	10	20	9.40767	15	4.34	#N/A	#N/A	#N/A	#N/A	#N/A	#N/A	#N/A	#N/A	#N/A	4.34	#N/A	#N/A	#N/A	#N/A	#N/A	#N/A	#N/A	#N/A	#N/A	#N/A	#N/A	#N/A	#N/A
KAHN	2	KAHN2	5	m	c	1	2	1	4	0	-	21	39	4.01	1.93	8.34	76	76	1	76	9999	21	39	7.17373	30	4.01	#N/A	#N/A	#N/A	#N/A	#N/A	#N/A	#N/A	#N/A	#N/A	4.01	#N/A	#N/A	#N/A	#N/A	#N/A	#N/A	#N/A	#N/A	#N/A	#N/A	#N/A	#N/A	#N/A
KAHN	2	KAHN2	6	m	c	1	2	1	5	0	-	40	999	6.91	2.46	19.38	76	76	1	76	9999	40	70	3.60664	55	6.91	#N/A	#N/A	#N/A	#N/A	#N/A	#N/A	#N/A	#N/A	#N/A	6.91	#N/A	#N/A	#N/A	#N/A	#N/A	#N/A	#N/A	#N/A	#N/A	#N/A	#N/A	#N/A	#N/A
KAHN	2	KAHN2	11	m	c	1	3	1	2	0	-	1	9	3.63	1.29	10.18	77	77	1	0	9999	1	9	-1	5	#N/A	#N/A	#N/A	#N/A	#N/A	#N/A	#N/A	#N/A	#N/A	#N/A	#N/A	#N/A	#N/A	#N/A	#N/A	#N/A	#N/A	#N/A	#N/A	#N/A	#N/A	#N/A	#N/A	#N/A
KAHN	2	KAHN2	12	m	c	1	3	1	3	0	-	10	20	4.51	2.27	8.95	77	77	1	0	9999	10	20	-1	15	#N/A	#N/A	#N/A	#N/A	#N/A	#N/A	#N/A	#N/A	#N/A	#N/A	#N/A	#N/A	#N/A	#N/A	#N/A	#N/A	#N/A	#N/A	#N/A	#N/A	#N/A	#N/A	#N/A	#N/A
KAHN	2	KAHN2	13	m	c	1	3	1	4	0	-	21	39	4.57	2.09	10.02	77	77	1	0	9999	21	39	-1	30	#N/A	#N/A	#N/A	#N/A	#N/A	#N/A	#N/A	#N/A	#N/A	#N/A	#N/A	#N/A	#N/A	#N/A	#N/A	#N/A	#N/A	#N/A	#N/A	#N/A	#N/A	#N/A	#N/A	#N/A
KAHN	2	KAHN2	14	m	c	1	3	1	5	0	-	40	999	8.31	2.71	25.49	77	77	1	0	9999	40	70	-1	55	#N/A	#N/A	#N/A	#N/A	#N/A	#N/A	#N/A	#N/A	#N/A	#N/A	#N/A	#N/A	#N/A	#N/A	#N/A	#N/A	#N/A	#N/A	#N/A	#N/A	#N/A	#N/A	#N/A	#N/A
KAHN	2	KAHN2	34	m	ever	1	2	1	2	0	-	1	9	1.57	0.63	3.96	78	78	1	0	9999	1	9	-1	5	#N/A	#N/A	#N/A	#N/A	#N/A	#N/A	#N/A	#N/A	#N/A	#N/A	#N/A	#N/A	#N/A	#N/A	#N/A	#N/A	#N/A	#N/A	#N/A	#N/A	#N/A	#N/A	#N/A	#N/A
KAHN	2	KAHN2	35	m	ever	1	2	1	3	0	-	10	20	3.71	1.98	6.96	78	78	1	0	9999	10	20	-1	15	#N/A	#N/A	#N/A	#N/A	#N/A	#N/A	#N/A	#N/A	#N/A	#N/A	#N/A	#N/A	#N/A	#N/A	#N/A	#N/A	#N/A	#N/A	#N/A	#N/A	#N/A	#N/A	#N/A	#N/A
KAHN	2	KAHN2	36	m	ever	1	2	1	4	0	-	21	39	4.34	2.2	8.56	78	78	1	0	9999	21	39	-1	30	#N/A	#N/A	#N/A	#N/A	#N/A	#N/A	#N/A	#N/A	#N/A	#N/A	#N/A	#N/A	#N/A	#N/A	#N/A	#N/A	#N/A	#N/A	#N/A	#N/A	#N/A	#N/A	#N/A	#N/A
KAHN	2	KAHN2	37	m	ever	1	2	1	5	0	-	40	999	8.09	3.59	18.2	78	78	1	0	9999	40	70	-1	55	#N/A	#N/A	#N/A	#N/A	#N/A	#N/A	#N/A	#N/A	#N/A	#N/A	#N/A	#N/A	#N/A	#N/A	#N/A	#N/A	#N/A	#N/A	#N/A	#N/A	#N/A	#N/A	#N/A	#N/A
KAHN	2	KAHN2	43	m	ever	1	3	1	3	0	-	10	20	4.22	2.16	8.22	78	79	0	0	9999	10	20	-1	15	#N/A	#N/A	#N/A	#N/A	#N/A	#N/A	#N/A	#N/A	#N/A	#N/A	#N/A	#N/A	#N/A	#N/A	#N/A	#N/A	#N/A	#N/A	#N/A	#N/A	#N/A	#N/A	#N/A	#N/A
KAHN	2	KAHN2	44	m	ever	1	3	1	4	0	-	21	39	5.26	2.57	10.78	78	79	0	0	9999	21	39	-1	30	#N/A	#N/A	#N/A	#N/A	#N/A	#N/A	#N/A	#N/A	#N/A	#N/A	#N/A	#N/A	#N/A	#N/A	#N/A	#N/A	#N/A	#N/A	#N/A	#N/A	#N/A	#N/A	#N/A	#N/A
KAHN	2	KAHN2	45	m	ever	1	3	1	5	0	-	40	999	11.78	5.11	27.18	78	79	0	0	9999	40	70	-1	55	#N/A	#N/A	#N/A	#N/A	#N/A	#N/A	#N/A	#N/A	#N/A	#N/A	#N/A	#N/A	#N/A	#N/A	#N/A	#N/A	#N/A	#N/A	#N/A	#N/A	#N/A	#N/A	#N/A	#N/A
LAVECC	1	LAVECC	19	b	c	1	2	6	2	0	-	1	14	1.84	1.65	2.06	79	80	0	79	824	1	14	311.976	7.5	#N/A	#N/A	#N/A	#N/A	#N/A	#N/A	#N/A	#N/A	#N/A	1.84	#N/A	1.84	#N/A	#N/A	#N/A	#N/A	#N/A	#N/A	#N/A	#N/A	#N/A	#N/A	#N/A	#N/A
LAVECC	1	LAVECC	20	b	c	1	2	6	3	0	-	15	999	2.83	2.55	3.15	79	80	0	79	9999	15	70	344.128	42.5	#N/A	#N/A	#N/A	#N/A	#N/A	#N/A	#N/A	#N/A	#N/A	2.83	#N/A	2.83	#N/A	#N/A	#N/A	#N/A	#N/A	#N/A	#N/A	#N/A	#N/A	#N/A	#N/A	#N/A
LAVECC	1	LAVECC	13	m	c	1	2	0	2	0	-	1	14	2.03	1.79	2.31	80	81	0	80	826	1	14	236.247	7.5	#N/A	#N/A	#N/A	#N/A	#N/A	#N/A	2.03	#N/A	#N/A	#N/A	#N/A	#N/A	2.03	#N/A	#N/A	#N/A	#N/A	#N/A	#N/A	#N/A	#N/A	#N/A	#N/A	#N/A
LAVECC	1	LAVECC	14	m	c	1	2	0	3	0	-	15	999	2.23	2	2.48	80	81	0	80	9999	15	70	332.07	42.5	#N/A	#N/A	#N/A	#N/A	#N/A	#N/A	#N/A	#N/A	#N/A	2.23	#N/A	#N/A	2.23	#N/A	#N/A	#N/A	#N/A	#N/A	#N/A	#N/A	#N/A	#N/A	#N/A	#N/A
LAVECC	1	LAVECC	16	f	c	1	2	0	2	0	-	1	14	0.7	0.58	0.86	81	82	0	81	828	1	14	99.0318	7.5	#N/A	#N/A	0.7	#N/A	#N/A	#N/A	#N/A	#N/A	#N/A	#N/A	#N/A	#N/A	#N/A	0.7	#N/A	#N/A	#N/A	#N/A	#N/A	#N/A	#N/A	#N/A	#N/A	#N/A
LAVECC	1	LAVECC	17	f	c	1	2	0	3	0	-	15	999	1.7	1.41	2.07	81	82	0	81	9999	15	70	104.229	42.5	#N/A	#N/A	#N/A	1.7	#N/A	#N/A	#N/A	#N/A	#N/A	#N/A	#N/A	#N/A	#N/A	1.7	#N/A	#N/A	#N/A	#N/A	#N/A	#N/A	#N/A	#N/A	#N/A	#N/A
LEBOWI	1	LEBOWI	37	b	c	2	2	0	2	0	-	1	19	1.7	1.09	2.64	82	83	0	82	830	1	19	19.6364	10	1.7	#N/A	#N/A	#N/A	#N/A	#N/A	#N/A	#N/A	#N/A	#N/A	#N/A	#N/A	#N/A	#N/A	1.7	#N/A	#N/A	#N/A	#N/A	#N/A	#N/A	#N/A	#N/A	#N/A
LEBOWI	1	LEBOWI	38	b	c	2	2	0	3	0	-	20	999	2.52	1.52	4.18	82	83	0	82	9999	20	70	15.0154	45	2.52	#N/A	#N/A	#N/A	#N/A	#N/A	#N/A	#N/A	#N/A	#N/A	#N/A	#N/A	#N/A	#N/A	2.52	#N/A	#N/A	#N/A	#N/A	#N/A	#N/A	#N/A	#N/A	#N/A
LINDST	1	LINDST	24	b	c	2	2	5	2	0	-	1	4	0.84	0.59	1.2	83	84	0	83	832	1	4	30.4856	2.5	0.84	#N/A	#N/A	#N/A	#N/A	#N/A	#N/A	#N/A	#N/A	#N/A	#N/A	#N/A	#N/A	#N/A	#N/A	0.84	#N/A	#N/A	#N/A	#N/A	#N/A	#N/A	#N/A	#N/A
LINDST	1	LINDST	25	b	c	2	2	5	3	0	-	5	14	1.69	1.42	2.02	83	84	0	83	9999	5	14	123.704	9.5	#N/A	#N/A	#N/A	1.69	#N/A	#N/A	#N/A	#N/A	#N/A	#N/A	#N/A	#N/A	#N/A	#N/A	#N/A	1.69	#N/A	#N/A	#N/A	#N/A	#N/A	#N/A	#N/A	#N/A
LINDST	1	LINDST	26	b	c	2	2	5	4	0	-	15	999	2.86	2.39	3.43	83	84	0	83	9999	15	70	117.733	42.5	#N/A	#N/A	#N/A	2.86	#N/A	#N/A	#N/A	#N/A	#N/A	#N/A	#N/A	#N/A	#N/A	#N/A	#N/A	2.86	#N/A	#N/A	#N/A	#N/A	#N/A	#N/A	#N/A	#N/A
MENEZ1	1	MENEZ1	10	b	c	2	2	8	2	0	-	1	19	2.36	1.24	4.46	84	85	0	84	835	1	19	9.37801	10	2.36	#N/A	#N/A	#N/A	#N/A	#N/A	#N/A	#N/A	#N/A	#N/A	#N/A	#N/A	#N/A	#N/A	#N/A	#N/A	2.36	#N/A	#N/A	#N/A	#N/A	#N/A	#N/A	#N/A
MENEZ1	1	MENEZ1	11	b	c	2	2	8	3	0	-	20	999	8.1	4.46	14.71	84	85	0	84	9999	20	70	10.7895	45	8.1	#N/A	#N/A	#N/A	#N/A	#N/A	#N/A	#N/A	#N/A	#N/A	#N/A	#N/A	#N/A	#N/A	#N/A	#N/A	8.1	#N/A	#N/A	#N/A	#N/A	#N/A	#N/A	#N/A
MENEZ1	1	MENEZ1	7	b	c	2	2	0	2	0	-	1	19	2.24	1.26	3.95	85	86	0	0	9999	1	19	-1	10	#N/A	#N/A	#N/A	#N/A	#N/A	#N/A	#N/A	#N/A	#N/A	#N/A	#N/A	#N/A	#N/A	#N/A	#N/A	#N/A	#N/A	#N/A	#N/A	#N/A	#N/A	#N/A	#N/A	#N/A
MENEZ1	1	MENEZ1	8	b	c	2	2	0	3	0	-	20	999	6.92	4.22	11.36	85	86	0	0	9999	20	70	-1	45	#N/A	#N/A	#N/A	#N/A	#N/A	#N/A	#N/A	#N/A	#N/A	#N/A	#N/A	#N/A	#N/A	#N/A	#N/A	#N/A	#N/A	#N/A	#N/A	#N/A	#N/A	#N/A	#N/A	#N/A
MEREN	1	MEREN	2	b	c	2	2	4	2	0	-	1	4	1.57	1.2	2.13	86	87	0	86	839	1	4	46.6696	2.5	#N/A	1.57	#N/A	#N/A	#N/A	#N/A	#N/A	#N/A	#N/A	#N/A	#N/A	#N/A	#N/A	#N/A	#N/A	#N/A	#N/A	1.57	#N/A	#N/A	#N/A	#N/A	#N/A	#N/A
MEREN	1	MEREN	3	b	c	2	2	4	3	0	-	5	14	2.47	1.79	3.56	86	87	0	86	9999	5	14	32.5053	9.5	2.47	#N/A	#N/A	#N/A	#N/A	#N/A	#N/A	#N/A	#N/A	#N/A	#N/A	#N/A	#N/A	#N/A	#N/A	#N/A	#N/A	2.47	#N/A	#N/A	#N/A	#N/A	#N/A	#N/A
MEREN	1	MEREN	4	b	c	2	2	4	4	0	-	15	999	3.55	2.41	5.29	86	87	0	86	9999	15	70	24.8599	42.5	3.55	#N/A	#N/A	#N/A	#N/A	#N/A	#N/A	#N/A	#N/A	#N/A	#N/A	#N/A	#N/A	#N/A	#N/A	#N/A	#N/A	3.55	#N/A	#N/A	#N/A	#N/A	#N/A	#N/A
MILNE	1	MILNE	4	m	c	2	2	0	2	0	-	1	14	5.13	1.38	19.12	87	88	0	87	842	1	14	2.22377	7.5	5.13	#N/A	#N/A	#N/A	#N/A	#N/A	#N/A	#N/A	#N/A	#N/A	#N/A	#N/A	#N/A	#N/A	#N/A	#N/A	#N/A	#N/A	5.13	#N/A	#N/A	#N/A	#N/A	#N/A
MILNE	1	MILNE	5	m	c	2	2	0	3	0	-	15	999	17.44	4.85	62.68	87	88	0	87	9999	15	70	2.34636	42.5	17.44	#N/A	#N/A	#N/A	#N/A	#N/A	#N/A	#N/A	#N/A	#N/A	#N/A	#N/A	#N/A	#N/A	#N/A	#N/A	#N/A	#N/A	17.44	#N/A	#N/A	#N/A	#N/A	#N/A
MILNE	1	MILNE	10	f	c	2	2	0	2	0	-	1	14	2.42	0.8	7.34	88	89	0	88	844	1	14	3.12772	7.5	2.42	#N/A	#N/A	#N/A	#N/A	#N/A	#N/A	#N/A	#N/A	#N/A	#N/A	#N/A	#N/A	#N/A	#N/A	#N/A	#N/A	#N/A	#N/A	2.42	#N/A	#N/A	#N/A	#N/A
MILNE	1	MILNE	11	f	c	2	2	0	3	0	-	15	999	6.89	1.85	25.65	88	89	0	88	9999	15	70	2.22258	42.5	6.89	#N/A	#N/A	#N/A	#N/A	#N/A	#N/A	#N/A	#N/A	#N/A	#N/A	#N/A	#N/A	#N/A	#N/A	#N/A	#N/A	#N/A	#N/A	6.89	#N/A	#N/A	#N/A	#N/A
MUELLE	1	MUELLE	44	m	c	1	2	1	2	0	-	1	24	5.66	1.24	25.78	89	90	0	89	846	1	24	1.66873	12.5	5.66	#N/A	#N/A	#N/A	#N/A	#N/A	#N/A	#N/A	#N/A	#N/A	#N/A	#N/A	#N/A	#N/A	#N/A	#N/A	#N/A	#N/A	#N/A	#N/A	5.66	#N/A	#N/A	#N/A
MUELLE	1	MUELLE	45	m	c	1	2	1	3	0	-	25	999	16.01	3.52	72.95	89	90	0	89	9999	25	70	1.67222	47.5	16.01	#N/A	#N/A	#N/A	#N/A	#N/A	#N/A	#N/A	#N/A	#N/A	#N/A	#N/A	#N/A	#N/A	#N/A	#N/A	#N/A	#N/A	#N/A	#N/A	16.01	#N/A	#N/A	#N/A
MUELLE	1	MUELLE	41	m	c	1	2	0	2	0	-	1	24	6	1.33	27.15	90	91	0	0	9999	1	24	-1	12.5	#N/A	#N/A	#N/A	#N/A	#N/A	#N/A	#N/A	#N/A	#N/A	#N/A	#N/A	#N/A	#N/A	#N/A	#N/A	#N/A	#N/A	#N/A	#N/A	#N/A	#N/A	#N/A	#N/A	#N/A
MUELLE	1	MUELLE	42	m	c	1	2	0	3	0	-	25	999	17.1	3.78	77.43	90	91	0	0	9999	25	70	-1	47.5	#N/A	#N/A	#N/A	#N/A	#N/A	#N/A	#N/A	#N/A	#N/A	#N/A	#N/A	#N/A	#N/A	#N/A	#N/A	#N/A	#N/A	#N/A	#N/A	#N/A	#N/A	#N/A	#N/A	#N/A
MUELLE	1	MUELLE	71	f	c	1	2	1	2	0	-	1	14	11.61	2.46	54.91	91	92	0	91	850	1	14	1.59325	7.5	11.61	#N/A	#N/A	#N/A	#N/A	#N/A	#N/A	#N/A	#N/A	#N/A	#N/A	#N/A	#N/A	#N/A	#N/A	#N/A	#N/A	#N/A	#N/A	#N/A	#N/A	11.61	#N/A	#N/A
MUELLE	1	MUELLE	72	f	c	1	2	1	3	0	-	15	24	15.14	3.04	75.48	91	92	0	91	9999	15	24	1.48937	19.5	15.14	#N/A	#N/A	#N/A	#N/A	#N/A	#N/A	#N/A	#N/A	#N/A	#N/A	#N/A	#N/A	#N/A	#N/A	#N/A	#N/A	#N/A	#N/A	#N/A	#N/A	15.14	#N/A	#N/A
MUELLE	1	MUELLE	73	f	c	1	2	1	4	0	-	25	999	40.86	7	238.48	91	92	0	91	9999	25	70	1.23426	47.5	40.86	#N/A	#N/A	#N/A	#N/A	#N/A	#N/A	#N/A	#N/A	#N/A	#N/A	#N/A	#N/A	#N/A	#N/A	#N/A	#N/A	#N/A	#N/A	#N/A	#N/A	40.86	#N/A	#N/A
MUELLE	1	MUELLE	66	f	c	1	2	0	2	0	-	1	14	8.91	2.21	35.86	92	93	0	0	9999	1	14	-1	7.5	#N/A	#N/A	#N/A	#N/A	#N/A	#N/A	#N/A	#N/A	#N/A	#N/A	#N/A	#N/A	#N/A	#N/A	#N/A	#N/A	#N/A	#N/A	#N/A	#N/A	#N/A	#N/A	#N/A	#N/A
MUELLE	1	MUELLE	67	f	c	1	2	0	3	0	-	15	24	18.23	5.01	66.31	92	93	0	0	9999	15	24	-1	19.5	#N/A	#N/A	#N/A	#N/A	#N/A	#N/A	#N/A	#N/A	#N/A	#N/A	#N/A	#N/A	#N/A	#N/A	#N/A	#N/A	#N/A	#N/A	#N/A	#N/A	#N/A	#N/A	#N/A	#N/A
MUELLE	1	MUELLE	68	f	c	1	2	0	4	0	-	25	999	28	6.95	112.88	92	93	0	0	9999	25	70	-1	47.5	#N/A	#N/A	#N/A	#N/A	#N/A	#N/A	#N/A	#N/A	#N/A	#N/A	#N/A	#N/A	#N/A	#N/A	#N/A	#N/A	#N/A	#N/A	#N/A	#N/A	#N/A	#N/A	#N/A	#N/A
MUELLE	1	MUELLE	81	f	c	1	3	1	2	0	-	1	14	11.61	2.46	54.91	93	94	0	0	9999	1	14	-1	7.5	#N/A	#N/A	#N/A	#N/A	#N/A	#N/A	#N/A	#N/A	#N/A	#N/A	#N/A	#N/A	#N/A	#N/A	#N/A	#N/A	#N/A	#N/A	#N/A	#N/A	#N/A	#N/A	#N/A	#N/A
MUELLE	1	MUELLE	82	f	c	1	3	1	3	0	-	15	24	15.14	3.04	75.48	93	94	0	0	9999	15	24	-1	19.5	#N/A	#N/A	#N/A	#N/A	#N/A	#N/A	#N/A	#N/A	#N/A	#N/A	#N/A	#N/A	#N/A	#N/A	#N/A	#N/A	#N/A	#N/A	#N/A	#N/A	#N/A	#N/A	#N/A	#N/A
MUELLE	1	MUELLE	83	f	c	1	3	1	4	0	-	25	999	40.86	7	238.48	93	94	0	0	9999	25	70	-1	47.5	#N/A	#N/A	#N/A	#N/A	#N/A	#N/A	#N/A	#N/A	#N/A	#N/A	#N/A	#N/A	#N/A	#N/A	#N/A	#N/A	#N/A	#N/A	#N/A	#N/A	#N/A	#N/A	#N/A	#N/A
MUELLE	1	MUELLE	76	f	c	1	3	0	2	0	-	1	14	8.91	2.21	35.86	94	95	0	0	9999	1	14	-1	7.5	#N/A	#N/A	#N/A	#N/A	#N/A	#N/A	#N/A	#N/A	#N/A	#N/A	#N/A	#N/A	#N/A	#N/A	#N/A	#N/A	#N/A	#N/A	#N/A	#N/A	#N/A	#N/A	#N/A	#N/A
MUELLE	1	MUELLE	77	f	c	1	3	0	3	0	-	15	24	18.23	5.01	66.31	94	95	0	0	9999	15	24	-1	19.5	#N/A	#N/A	#N/A	#N/A	#N/A	#N/A	#N/A	#N/A	#N/A	#N/A	#N/A	#N/A	#N/A	#N/A	#N/A	#N/A	#N/A	#N/A	#N/A	#N/A	#N/A	#N/A	#N/A	#N/A
MUELLE	1	MUELLE	78	f	c	1	3	0	4	0	-	25	999	28	6.95	112.88	94	95	0	0	9999	25	70	-1	47.5	#N/A	#N/A	#N/A	#N/A	#N/A	#N/A	#N/A	#N/A	#N/A	#N/A	#N/A	#N/A	#N/A	#N/A	#N/A	#N/A	#N/A	#N/A	#N/A	#N/A	#N/A	#N/A	#N/A	#N/A
MUELLE	1	MUELLE	61	f	c	1	all	1	2	0	-	1	14	11.61	2.46	54.91	95	96	0	0	9999	1	14	-1	7.5	#N/A	#N/A	#N/A	#N/A	#N/A	#N/A	#N/A	#N/A	#N/A	#N/A	#N/A	#N/A	#N/A	#N/A	#N/A	#N/A	#N/A	#N/A	#N/A	#N/A	#N/A	#N/A	#N/A	#N/A
MUELLE	1	MUELLE	62	f	c	1	all	1	3	0	-	15	24	15.14	3.04	75.48	95	96	0	0	9999	15	24	-1	19.5	#N/A	#N/A	#N/A	#N/A	#N/A	#N/A	#N/A	#N/A	#N/A	#N/A	#N/A	#N/A	#N/A	#N/A	#N/A	#N/A	#N/A	#N/A	#N/A	#N/A	#N/A	#N/A	#N/A	#N/A
MUELLE	1	MUELLE	63	f	c	1	all	1	4	0	-	25	999	40.86	7	238.48	95	96	0	0	9999	25	70	-1	47.5	#N/A	#N/A	#N/A	#N/A	#N/A	#N/A	#N/A	#N/A	#N/A	#N/A	#N/A	#N/A	#N/A	#N/A	#N/A	#N/A	#N/A	#N/A	#N/A	#N/A	#N/A	#N/A	#N/A	#N/A
MUELLE	1	MUELLE	56	f	c	1	all	0	2	0	-	1	14	8.91	2.21	35.86	96	97	0	0	9999	1	14	-1	7.5	#N/A	#N/A	#N/A	#N/A	#N/A	#N/A	#N/A	#N/A	#N/A	#N/A	#N/A	#N/A	#N/A	#N/A	#N/A	#N/A	#N/A	#N/A	#N/A	#N/A	#N/A	#N/A	#N/A	#N/A
MUELLE	1	MUELLE	57	f	c	1	all	0	3	0	-	15	24	18.23	5.01	66.31	96	97	0	0	9999	15	24	-1	19.5	#N/A	#N/A	#N/A	#N/A	#N/A	#N/A	#N/A	#N/A	#N/A	#N/A	#N/A	#N/A	#N/A	#N/A	#N/A	#N/A	#N/A	#N/A	#N/A	#N/A	#N/A	#N/A	#N/A	#N/A
MUELLE	1	MUELLE	58	f	c	1	all	0	4	0	-	25	999	28	6.95	112.88	96	97	0	0	9999	25	70	-1	47.5	#N/A	#N/A	#N/A	#N/A	#N/A	#N/A	#N/A	#N/A	#N/A	#N/A	#N/A	#N/A	#N/A	#N/A	#N/A	#N/A	#N/A	#N/A	#N/A	#N/A	#N/A	#N/A	#N/A	#N/A
OGILVI	1	OGILVI	15	m	c	1	2	0	2	0	-	1	5	7.58	2.62	21.93	97	98	0	97	868	1	5	3.40384	3	7.58	#N/A	#N/A	#N/A	#N/A	#N/A	#N/A	#N/A	#N/A	#N/A	#N/A	#N/A	#N/A	#N/A	#N/A	#N/A	#N/A	#N/A	#N/A	#N/A	#N/A	#N/A	7.58	#N/A
OGILVI	1	OGILVI	16	m	c	1	2	0	3	0	-	6	15	3.67	1.72	7.84	97	98	0	97	9999	6	15	6.67781	10.5	3.67	#N/A	#N/A	#N/A	#N/A	#N/A	#N/A	#N/A	#N/A	#N/A	#N/A	#N/A	#N/A	#N/A	#N/A	#N/A	#N/A	#N/A	#N/A	#N/A	#N/A	#N/A	3.67	#N/A
OGILVI	1	OGILVI	17	m	c	1	2	0	4	0	-	16	25	3.95	1.79	8.73	97	98	0	97	9999	16	25	6.1199	20.5	3.95	#N/A	#N/A	#N/A	#N/A	#N/A	#N/A	#N/A	#N/A	#N/A	#N/A	#N/A	#N/A	#N/A	#N/A	#N/A	#N/A	#N/A	#N/A	#N/A	#N/A	#N/A	3.95	#N/A
OGILVI	1	OGILVI	18	m	c	1	2	0	5	0	-	26	999	4.61	1.71	12.45	97	98	0	97	9999	26	70	3.89884	48	4.61	#N/A	#N/A	#N/A	#N/A	#N/A	#N/A	#N/A	#N/A	#N/A	#N/A	#N/A	#N/A	#N/A	#N/A	#N/A	#N/A	#N/A	#N/A	#N/A	#N/A	#N/A	4.61	#N/A
OGILVI	1	OGILVI	35	m	ever	1	2	0	2	0	-	1	5	3.39	1.01	11.34	98	99	0	0	9999	1	5	-1	3	#N/A	#N/A	#N/A	#N/A	#N/A	#N/A	#N/A	#N/A	#N/A	#N/A	#N/A	#N/A	#N/A	#N/A	#N/A	#N/A	#N/A	#N/A	#N/A	#N/A	#N/A	#N/A	#N/A	#N/A
OGILVI	1	OGILVI	36	m	ever	1	2	0	3	0	-	6	15	3.55	1.62	7.75	98	99	0	0	9999	6	15	-1	10.5	#N/A	#N/A	#N/A	#N/A	#N/A	#N/A	#N/A	#N/A	#N/A	#N/A	#N/A	#N/A	#N/A	#N/A	#N/A	#N/A	#N/A	#N/A	#N/A	#N/A	#N/A	#N/A	#N/A	#N/A
OGILVI	1	OGILVI	37	m	ever	1	2	0	4	0	-	16	25	3.43	1.58	7.41	98	99	0	0	9999	16	25	-1	20.5	#N/A	#N/A	#N/A	#N/A	#N/A	#N/A	#N/A	#N/A	#N/A	#N/A	#N/A	#N/A	#N/A	#N/A	#N/A	#N/A	#N/A	#N/A	#N/A	#N/A	#N/A	#N/A	#N/A	#N/A
OGILVI	1	OGILVI	38	m	ever	1	2	0	5	0	-	26	999	4.19	1.9	9.24	98	99	0	0	9999	26	70	-1	48	#N/A	#N/A	#N/A	#N/A	#N/A	#N/A	#N/A	#N/A	#N/A	#N/A	#N/A	#N/A	#N/A	#N/A	#N/A	#N/A	#N/A	#N/A	#N/A	#N/A	#N/A	#N/A	#N/A	#N/A
OGILVI	1	OGILVI	27	f	c	1	2	0	2	0	-	1	5	1.62	0.91	2.89	99	100	0	99	876	1	5	11.5071	3	1.62	#N/A	#N/A	#N/A	#N/A	#N/A	#N/A	#N/A	#N/A	#N/A	#N/A	#N/A	#N/A	#N/A	#N/A	#N/A	#N/A	#N/A	#N/A	#N/A	#N/A	#N/A	#N/A	1.62
OGILVI	1	OGILVI	28	f	c	1	2	0	3	0	-	6	15	3.59	2.12	6.07	99	100	0	99	9999	6	15	13.8858	10.5	3.59	#N/A	#N/A	#N/A	#N/A	#N/A	#N/A	#N/A	#N/A	#N/A	#N/A	#N/A	#N/A	#N/A	#N/A	#N/A	#N/A	#N/A	#N/A	#N/A	#N/A	#N/A	#N/A	3.59
OGILVI	1	OGILVI	29	f	c	1	2	0	4	0	-	16	999	2.98	1.29	6.84	99	100	0	99	9999	16	70	5.5219	43	2.98	#N/A	#N/A	#N/A	#N/A	#N/A	#N/A	#N/A	#N/A	#N/A	#N/A	#N/A	#N/A	#N/A	#N/A	#N/A	#N/A	#N/A	#N/A	#N/A	#N/A	#N/A	#N/A	2.98
OGILVI	1	OGILVI	22	f	c	1	all	0	2	0	-	1	5	1.62	0.91	2.89	100	101	0	0	9999	1	5	-1	3	#N/A	#N/A	#N/A	#N/A	#N/A	#N/A	#N/A	#N/A	#N/A	#N/A	#N/A	#N/A	#N/A	#N/A	#N/A	#N/A	#N/A	#N/A	#N/A	#N/A	#N/A	#N/A	#N/A	#N/A
OGILVI	1	OGILVI	23	f	c	1	all	0	3	0	-	6	15	3.59	2.12	6.07	100	101	0	0	9999	6	15	-1	10.5	#N/A	#N/A	#N/A	#N/A	#N/A	#N/A	#N/A	#N/A	#N/A	#N/A	#N/A	#N/A	#N/A	#N/A	#N/A	#N/A	#N/A	#N/A	#N/A	#N/A	#N/A	#N/A	#N/A	#N/A
OGILVI	1	OGILVI	24	f	c	1	all	0	4	0	-	16	999	2.98	1.29	6.84	100	101	0	0	9999	16	70	-1	43	#N/A	#N/A	#N/A	#N/A	#N/A	#N/A	#N/A	#N/A	#N/A	#N/A	#N/A	#N/A	#N/A	#N/A	#N/A	#N/A	#N/A	#N/A	#N/A	#N/A	#N/A	#N/A	#N/A	#N/A
OGILVI	1	OGILVI	32	f	c	2	2	0	2	0	-	1	5	1.62	0.91	2.89	101	102	0	0	9999	1	5	-1	3	#N/A	#N/A	#N/A	#N/A	#N/A	#N/A	#N/A	#N/A	#N/A	#N/A	#N/A	#N/A	#N/A	#N/A	#N/A	#N/A	#N/A	#N/A	#N/A	#N/A	#N/A	#N/A	#N/A	#N/A
OGILVI	1	OGILVI	33	f	c	2	2	0	3	0	-	6	15	3.59	2.12	6.07	101	102	0	0	9999	6	15	-1	10.5	#N/A	#N/A	#N/A	#N/A	#N/A	#N/A	#N/A	#N/A	#N/A	#N/A	#N/A	#N/A	#N/A	#N/A	#N/A	#N/A	#N/A	#N/A	#N/A	#N/A	#N/A	#N/A	#N/A	#N/A
OGILVI	1	OGILVI	34	f	c	2	2	0	4	0	-	16	999	2.98	1.29	6.84	101	102	0	0	9999	16	70	-1	43	#N/A	#N/A	#N/A	#N/A	#N/A	#N/A	#N/A	#N/A	#N/A	#N/A	#N/A	#N/A	#N/A	#N/A	#N/A	#N/A	#N/A	#N/A	#N/A	#N/A	#N/A	#N/A	#N/A	#N/A
OGILVI	1	OGILVI	49	f	ever	1	2	0	2	0	-	1	5	1.07	0.57	2	102	103	0	0	9999	1	5	-1	3	#N/A	#N/A	#N/A	#N/A	#N/A	#N/A	#N/A	#N/A	#N/A	#N/A	#N/A	#N/A	#N/A	#N/A	#N/A	#N/A	#N/A	#N/A	#N/A	#N/A	#N/A	#N/A	#N/A	#N/A
OGILVI	1	OGILVI	50	f	ever	1	2	0	3	0	-	6	15	2.72	1.66	4.45	102	103	0	0	9999	6	15	-1	10.5	#N/A	#N/A	#N/A	#N/A	#N/A	#N/A	#N/A	#N/A	#N/A	#N/A	#N/A	#N/A	#N/A	#N/A	#N/A	#N/A	#N/A	#N/A	#N/A	#N/A	#N/A	#N/A	#N/A	#N/A
OGILVI	1	OGILVI	51	f	ever	1	2	0	4	0	-	16	25	3.43	1.67	7.08	102	103	0	0	9999	16	25	-1	20.5	#N/A	#N/A	#N/A	#N/A	#N/A	#N/A	#N/A	#N/A	#N/A	#N/A	#N/A	#N/A	#N/A	#N/A	#N/A	#N/A	#N/A	#N/A	#N/A	#N/A	#N/A	#N/A	#N/A	#N/A
OGILVI	1	OGILVI	52	f	ever	1	2	0	5	0	-	26	999	5.58	1.47	21.16	102	103	0	0	9999	26	70	-1	48	#N/A	#N/A	#N/A	#N/A	#N/A	#N/A	#N/A	#N/A	#N/A	#N/A	#N/A	#N/A	#N/A	#N/A	#N/A	#N/A	#N/A	#N/A	#N/A	#N/A	#N/A	#N/A	#N/A	#N/A
OGILVI	1	OGILVI	42	f	ever	1	all	0	2	0	-	1	5	1.07	0.57	2	103	104	0	0	9999	1	5	-1	3	#N/A	#N/A	#N/A	#N/A	#N/A	#N/A	#N/A	#N/A	#N/A	#N/A	#N/A	#N/A	#N/A	#N/A	#N/A	#N/A	#N/A	#N/A	#N/A	#N/A	#N/A	#N/A	#N/A	#N/A
OGILVI	1	OGILVI	43	f	ever	1	all	0	3	0	-	6	15	2.72	1.66	4.45	103	104	0	0	9999	6	15	-1	10.5	#N/A	#N/A	#N/A	#N/A	#N/A	#N/A	#N/A	#N/A	#N/A	#N/A	#N/A	#N/A	#N/A	#N/A	#N/A	#N/A	#N/A	#N/A	#N/A	#N/A	#N/A	#N/A	#N/A	#N/A
OGILVI	1	OGILVI	44	f	ever	1	all	0	4	0	-	16	25	3.43	1.67	7.08	103	104	0	0	9999	16	25	-1	20.5	#N/A	#N/A	#N/A	#N/A	#N/A	#N/A	#N/A	#N/A	#N/A	#N/A	#N/A	#N/A	#N/A	#N/A	#N/A	#N/A	#N/A	#N/A	#N/A	#N/A	#N/A	#N/A	#N/A	#N/A
OGILVI	1	OGILVI	45	f	ever	1	all	0	5	0	-	26	999	5.58	1.47	21.16	103	104	0	0	9999	26	70	-1	48	#N/A	#N/A	#N/A	#N/A	#N/A	#N/A	#N/A	#N/A	#N/A	#N/A	#N/A	#N/A	#N/A	#N/A	#N/A	#N/A	#N/A	#N/A	#N/A	#N/A	#N/A	#N/A	#N/A	#N/A
OGILVI	1	OGILVI	56	f	ever	2	2	0	2	0	-	1	5	1.07	0.57	2	104	105	0	0	9999	1	5	-1	3	#N/A	#N/A	#N/A	#N/A	#N/A	#N/A	#N/A	#N/A	#N/A	#N/A	#N/A	#N/A	#N/A	#N/A	#N/A	#N/A	#N/A	#N/A	#N/A	#N/A	#N/A	#N/A	#N/A	#N/A
OGILVI	1	OGILVI	57	f	ever	2	2	0	3	0	-	6	15	2.72	1.66	4.45	104	105	0	0	9999	6	15	-1	10.5	#N/A	#N/A	#N/A	#N/A	#N/A	#N/A	#N/A	#N/A	#N/A	#N/A	#N/A	#N/A	#N/A	#N/A	#N/A	#N/A	#N/A	#N/A	#N/A	#N/A	#N/A	#N/A	#N/A	#N/A
OGILVI	1	OGILVI	58	f	ever	2	2	0	4	0	-	16	25	3.43	1.67	7.08	104	105	0	0	9999	16	25	-1	20.5	#N/A	#N/A	#N/A	#N/A	#N/A	#N/A	#N/A	#N/A	#N/A	#N/A	#N/A	#N/A	#N/A	#N/A	#N/A	#N/A	#N/A	#N/A	#N/A	#N/A	#N/A	#N/A	#N/A	#N/A
OGILVI	1	OGILVI	59	f	ever	2	2	0	5	0	-	26	999	5.58	1.47	21.16	104	105	0	0	9999	26	70	-1	48	#N/A	#N/A	#N/A	#N/A	#N/A	#N/A	#N/A	#N/A	#N/A	#N/A	#N/A	#N/A	#N/A	#N/A	#N/A	#N/A	#N/A	#N/A	#N/A	#N/A	#N/A	#N/A	#N/A	#N/A
PETO	2	HIGGI2	4	m	c	2	2	0	2	0	-	1	14	2.03	0.24	17.25	105	106	0	105	897	1	14	0.840811	7.5	2.03	#N/A	#N/A	#N/A	#N/A	#N/A	#N/A	#N/A	#N/A	#N/A	#N/A	#N/A	#N/A	#N/A	#N/A	#N/A	#N/A	#N/A	#N/A	#N/A	#N/A	#N/A	#N/A	#N/A
PETO	2	HIGGI2	5	m	c	2	2	0	3	0	-	15	999	3.79	0.48	29.93	105	106	0	105	9999	15	70	0.899624	42.5	3.79	#N/A	#N/A	#N/A	#N/A	#N/A	#N/A	#N/A	#N/A	#N/A	#N/A	#N/A	#N/A	#N/A	#N/A	#N/A	#N/A	#N/A	#N/A	#N/A	#N/A	#N/A	#N/A	#N/A
PETO	2	HIGGI2	16	f	c	2	2	1	2	0	-	1	14	1.48	0.3	7.19	106	107	0	106	899	1	14	1.5227	7.5	1.48	#N/A	#N/A	#N/A	#N/A	#N/A	#N/A	#N/A	#N/A	#N/A	#N/A	#N/A	#N/A	#N/A	#N/A	#N/A	#N/A	#N/A	#N/A	#N/A	#N/A	#N/A	#N/A	#N/A
PETO	2	HIGGI2	17	f	c	2	2	1	3	0	-	15	999	11.04	2.63	46.32	106	107	0	106	9999	15	70	1.86732	42.5	11.04	#N/A	#N/A	#N/A	#N/A	#N/A	#N/A	#N/A	#N/A	#N/A	#N/A	#N/A	#N/A	#N/A	#N/A	#N/A	#N/A	#N/A	#N/A	#N/A	#N/A	#N/A	#N/A	#N/A
PETO	2	HIGGI2	10	f	c	2	2	0	2	0	-	1	14	1.55	0.43	5.67	107	108	0	0	9999	1	14	-1	7.5	#N/A	#N/A	#N/A	#N/A	#N/A	#N/A	#N/A	#N/A	#N/A	#N/A	#N/A	#N/A	#N/A	#N/A	#N/A	#N/A	#N/A	#N/A	#N/A	#N/A	#N/A	#N/A	#N/A	#N/A
PETO	2	HIGGI2	11	f	c	2	2	0	3	0	-	15	999	9.44	2.34	38.07	107	108	0	0	9999	15	70	-1	42.5	#N/A	#N/A	#N/A	#N/A	#N/A	#N/A	#N/A	#N/A	#N/A	#N/A	#N/A	#N/A	#N/A	#N/A	#N/A	#N/A	#N/A	#N/A	#N/A	#N/A	#N/A	#N/A	#N/A	#N/A
REID	1	REID	12	m	c	2	2	1	2	0	-	1	19	5.54	3.15	9.75	108	109	0	108	903	1	19	12.0366	10	5.54	#N/A	#N/A	#N/A	#N/A	#N/A	#N/A	#N/A	#N/A	#N/A	#N/A	#N/A	#N/A	#N/A	#N/A	#N/A	#N/A	#N/A	#N/A	#N/A	#N/A	#N/A	#N/A	#N/A
REID	1	REID	13	m	c	2	2	1	3	0	-	20	20	6.07	3.46	10.62	108	109	0	108	9999	20	20	12.2174	20	6.07	#N/A	#N/A	#N/A	#N/A	#N/A	#N/A	#N/A	#N/A	#N/A	#N/A	#N/A	#N/A	#N/A	#N/A	#N/A	#N/A	#N/A	#N/A	#N/A	#N/A	#N/A	#N/A	#N/A
REID	1	REID	14	m	c	2	2	1	4	0	-	21	999	8.44	4.65	15.29	108	109	0	108	9999	21	70	10.8448	45.5	8.44	#N/A	#N/A	#N/A	#N/A	#N/A	#N/A	#N/A	#N/A	#N/A	#N/A	#N/A	#N/A	#N/A	#N/A	#N/A	#N/A	#N/A	#N/A	#N/A	#N/A	#N/A	#N/A	#N/A
REID	1	REID	7	m	c	2	2	0	2	0	-	1	19	5.53	3.19	9.61	109	110	0	0	9999	1	19	-1	10	#N/A	#N/A	#N/A	#N/A	#N/A	#N/A	#N/A	#N/A	#N/A	#N/A	#N/A	#N/A	#N/A	#N/A	#N/A	#N/A	#N/A	#N/A	#N/A	#N/A	#N/A	#N/A	#N/A	#N/A
REID	1	REID	8	m	c	2	2	0	3	0	-	20	20	4.89	2.82	8.45	109	110	0	0	9999	20	20	-1	20	#N/A	#N/A	#N/A	#N/A	#N/A	#N/A	#N/A	#N/A	#N/A	#N/A	#N/A	#N/A	#N/A	#N/A	#N/A	#N/A	#N/A	#N/A	#N/A	#N/A	#N/A	#N/A	#N/A	#N/A
REID	1	REID	9	m	c	2	2	0	4	0	-	21	999	5.49	3.16	9.54	109	110	0	0	9999	21	70	-1	45.5	#N/A	#N/A	#N/A	#N/A	#N/A	#N/A	#N/A	#N/A	#N/A	#N/A	#N/A	#N/A	#N/A	#N/A	#N/A	#N/A	#N/A	#N/A	#N/A	#N/A	#N/A	#N/A	#N/A	#N/A
REID	1	REID	28	f	c	2	2	1	2	0	-	1	19	2.23	1.27	3.92	110	111	0	110	909	1	19	12.0962	10	2.23	#N/A	#N/A	#N/A	#N/A	#N/A	#N/A	#N/A	#N/A	#N/A	#N/A	#N/A	#N/A	#N/A	#N/A	#N/A	#N/A	#N/A	#N/A	#N/A	#N/A	#N/A	#N/A	#N/A
REID	1	REID	29	f	c	2	2	1	3	0	-	20	20	4.3	2.38	7.75	110	111	0	110	9999	20	20	11.0244	20	4.3	#N/A	#N/A	#N/A	#N/A	#N/A	#N/A	#N/A	#N/A	#N/A	#N/A	#N/A	#N/A	#N/A	#N/A	#N/A	#N/A	#N/A	#N/A	#N/A	#N/A	#N/A	#N/A	#N/A
REID	1	REID	30	f	c	2	2	1	4	0	-	21	999	10.56	5.95	18.73	110	111	0	110	9999	21	70	11.685	45.5	10.56	#N/A	#N/A	#N/A	#N/A	#N/A	#N/A	#N/A	#N/A	#N/A	#N/A	#N/A	#N/A	#N/A	#N/A	#N/A	#N/A	#N/A	#N/A	#N/A	#N/A	#N/A	#N/A	#N/A
REID	1	REID	23	f	c	2	2	0	2	0	-	1	19	1.75	1.03	2.97	111	112	0	0	9999	1	19	-1	10	#N/A	#N/A	#N/A	#N/A	#N/A	#N/A	#N/A	#N/A	#N/A	#N/A	#N/A	#N/A	#N/A	#N/A	#N/A	#N/A	#N/A	#N/A	#N/A	#N/A	#N/A	#N/A	#N/A	#N/A
REID	1	REID	24	f	c	2	2	0	3	0	-	20	20	2.85	1.63	4.96	111	112	0	0	9999	20	20	-1	20	#N/A	#N/A	#N/A	#N/A	#N/A	#N/A	#N/A	#N/A	#N/A	#N/A	#N/A	#N/A	#N/A	#N/A	#N/A	#N/A	#N/A	#N/A	#N/A	#N/A	#N/A	#N/A	#N/A	#N/A
REID	1	REID	25	f	c	2	2	0	4	0	-	21	999	8.74	5.24	14.6	111	112	0	0	9999	21	70	-1	45.5	#N/A	#N/A	#N/A	#N/A	#N/A	#N/A	#N/A	#N/A	#N/A	#N/A	#N/A	#N/A	#N/A	#N/A	#N/A	#N/A	#N/A	#N/A	#N/A	#N/A	#N/A	#N/A	#N/A	#N/A
TODD	2	LAMBER	12	m	c	2	2	1	2	0	-	1	19	2.73	1.62	4.6	112	113	0	112	915	1	19	14.1079	10	2.73	#N/A	#N/A	#N/A	#N/A	#N/A	#N/A	#N/A	#N/A	#N/A	#N/A	#N/A	#N/A	#N/A	#N/A	#N/A	#N/A	#N/A	#N/A	#N/A	#N/A	#N/A	#N/A	#N/A
TODD	2	LAMBER	13	m	c	2	2	1	3	0	-	20	20	2.99	1.67	5.36	112	113	0	112	9999	20	20	11.2994	20	2.99	#N/A	#N/A	#N/A	#N/A	#N/A	#N/A	#N/A	#N/A	#N/A	#N/A	#N/A	#N/A	#N/A	#N/A	#N/A	#N/A	#N/A	#N/A	#N/A	#N/A	#N/A	#N/A	#N/A
TODD	2	LAMBER	14	m	c	2	2	1	4	0	-	21	999	2.87	1.5	5.48	112	113	0	112	9999	21	70	9.15351	45.5	2.87	#N/A	#N/A	#N/A	#N/A	#N/A	#N/A	#N/A	#N/A	#N/A	#N/A	#N/A	#N/A	#N/A	#N/A	#N/A	#N/A	#N/A	#N/A	#N/A	#N/A	#N/A	#N/A	#N/A
TODD	2	LAMBER	7	m	c	2	2	0	2	0	-	1	19	2.88	1.72	4.83	113	114	0	0	9999	1	19	-1	10	#N/A	#N/A	#N/A	#N/A	#N/A	#N/A	#N/A	#N/A	#N/A	#N/A	#N/A	#N/A	#N/A	#N/A	#N/A	#N/A	#N/A	#N/A	#N/A	#N/A	#N/A	#N/A	#N/A	#N/A
TODD	2	LAMBER	8	m	c	2	2	0	3	0	-	20	20	2.87	1.61	5.11	113	114	0	0	9999	20	20	-1	20	#N/A	#N/A	#N/A	#N/A	#N/A	#N/A	#N/A	#N/A	#N/A	#N/A	#N/A	#N/A	#N/A	#N/A	#N/A	#N/A	#N/A	#N/A	#N/A	#N/A	#N/A	#N/A	#N/A	#N/A
TODD	2	LAMBER	9	m	c	2	2	0	4	0	-	21	999	3.03	1.66	5.55	113	114	0	0	9999	21	70	-1	45.5	#N/A	#N/A	#N/A	#N/A	#N/A	#N/A	#N/A	#N/A	#N/A	#N/A	#N/A	#N/A	#N/A	#N/A	#N/A	#N/A	#N/A	#N/A	#N/A	#N/A	#N/A	#N/A	#N/A	#N/A
TODD	2	LAMBER	58	f	c	1	2	1	2	0	-	1	19	2.66	1.82	3.9	114	115	0	114	921	1	19	26.4537	10	2.66	#N/A	#N/A	#N/A	#N/A	#N/A	#N/A	#N/A	#N/A	#N/A	#N/A	#N/A	#N/A	#N/A	#N/A	#N/A	#N/A	#N/A	#N/A	#N/A	#N/A	#N/A	#N/A	#N/A
TODD	2	LAMBER	59	f	c	1	2	1	3	0	-	20	20	5.14	3.12	8.47	114	115	0	114	9999	20	20	15.4059	20	5.14	#N/A	#N/A	#N/A	#N/A	#N/A	#N/A	#N/A	#N/A	#N/A	#N/A	#N/A	#N/A	#N/A	#N/A	#N/A	#N/A	#N/A	#N/A	#N/A	#N/A	#N/A	#N/A	#N/A
TODD	2	LAMBER	60	f	c	1	2	1	4	0	-	21	999	6.33	2.63	15.23	114	115	0	114	9999	21	70	4.98158	45.5	6.33	#N/A	#N/A	#N/A	#N/A	#N/A	#N/A	#N/A	#N/A	#N/A	#N/A	#N/A	#N/A	#N/A	#N/A	#N/A	#N/A	#N/A	#N/A	#N/A	#N/A	#N/A	#N/A	#N/A
TODD	2	LAMBER	55	f	c	1	2	0	2	0	-	1	19	2.19	1.52	3.14	115	116	0	0	9999	1	19	-1	10	#N/A	#N/A	#N/A	#N/A	#N/A	#N/A	#N/A	#N/A	#N/A	#N/A	#N/A	#N/A	#N/A	#N/A	#N/A	#N/A	#N/A	#N/A	#N/A	#N/A	#N/A	#N/A	#N/A	#N/A
TODD	2	LAMBER	56	f	c	1	2	0	3	0	-	20	20	4.21	2.64	6.71	115	116	0	0	9999	20	20	-1	20	#N/A	#N/A	#N/A	#N/A	#N/A	#N/A	#N/A	#N/A	#N/A	#N/A	#N/A	#N/A	#N/A	#N/A	#N/A	#N/A	#N/A	#N/A	#N/A	#N/A	#N/A	#N/A	#N/A	#N/A
TODD	2	LAMBER	57	f	c	1	2	0	4	0	-	21	999	5	2.19	11.42	115	116	0	0	9999	21	70	-1	45.5	#N/A	#N/A	#N/A	#N/A	#N/A	#N/A	#N/A	#N/A	#N/A	#N/A	#N/A	#N/A	#N/A	#N/A	#N/A	#N/A	#N/A	#N/A	#N/A	#N/A	#N/A	#N/A	#N/A	#N/A
TODD	2	LAMBER	72	f	c	1	3	1	2	0	-	1	19	2.66	1.82	3.9	116	117	0	0	9999	1	19	-1	10	#N/A	#N/A	#N/A	#N/A	#N/A	#N/A	#N/A	#N/A	#N/A	#N/A	#N/A	#N/A	#N/A	#N/A	#N/A	#N/A	#N/A	#N/A	#N/A	#N/A	#N/A	#N/A	#N/A	#N/A
TODD	2	LAMBER	73	f	c	1	3	1	3	0	-	20	20	5.14	3.12	8.47	116	117	0	0	9999	20	20	-1	20	#N/A	#N/A	#N/A	#N/A	#N/A	#N/A	#N/A	#N/A	#N/A	#N/A	#N/A	#N/A	#N/A	#N/A	#N/A	#N/A	#N/A	#N/A	#N/A	#N/A	#N/A	#N/A	#N/A	#N/A
TODD	2	LAMBER	74	f	c	1	3	1	4	0	-	21	999	6.33	2.63	15.23	116	117	0	0	9999	21	70	-1	45.5	#N/A	#N/A	#N/A	#N/A	#N/A	#N/A	#N/A	#N/A	#N/A	#N/A	#N/A	#N/A	#N/A	#N/A	#N/A	#N/A	#N/A	#N/A	#N/A	#N/A	#N/A	#N/A	#N/A	#N/A
TODD	2	LAMBER	67	f	c	1	3	0	2	0	-	1	19	2.19	1.52	3.14	117	118	0	0	9999	1	19	-1	10	#N/A	#N/A	#N/A	#N/A	#N/A	#N/A	#N/A	#N/A	#N/A	#N/A	#N/A	#N/A	#N/A	#N/A	#N/A	#N/A	#N/A	#N/A	#N/A	#N/A	#N/A	#N/A	#N/A	#N/A
TODD	2	LAMBER	68	f	c	1	3	0	3	0	-	20	20	4.21	2.64	6.71	117	118	0	0	9999	20	20	-1	20	#N/A	#N/A	#N/A	#N/A	#N/A	#N/A	#N/A	#N/A	#N/A	#N/A	#N/A	#N/A	#N/A	#N/A	#N/A	#N/A	#N/A	#N/A	#N/A	#N/A	#N/A	#N/A	#N/A	#N/A
TODD	2	LAMBER	69	f	c	1	3	0	4	0	-	21	999	5	2.19	11.42	117	118	0	0	9999	21	70	-1	45.5	#N/A	#N/A	#N/A	#N/A	#N/A	#N/A	#N/A	#N/A	#N/A	#N/A	#N/A	#N/A	#N/A	#N/A	#N/A	#N/A	#N/A	#N/A	#N/A	#N/A	#N/A	#N/A	#N/A	#N/A
TODD	2	LAMBER	44	f	c	1	all	1	2	0	-	1	19	2.66	1.82	3.9	118	119	0	0	9999	1	19	-1	10	#N/A	#N/A	#N/A	#N/A	#N/A	#N/A	#N/A	#N/A	#N/A	#N/A	#N/A	#N/A	#N/A	#N/A	#N/A	#N/A	#N/A	#N/A	#N/A	#N/A	#N/A	#N/A	#N/A	#N/A
TODD	2	LAMBER	45	f	c	1	all	1	3	0	-	20	20	5.14	3.12	8.47	118	119	0	0	9999	20	20	-1	20	#N/A	#N/A	#N/A	#N/A	#N/A	#N/A	#N/A	#N/A	#N/A	#N/A	#N/A	#N/A	#N/A	#N/A	#N/A	#N/A	#N/A	#N/A	#N/A	#N/A	#N/A	#N/A	#N/A	#N/A
TODD	2	LAMBER	46	f	c	1	all	1	4	0	-	21	999	6.33	2.63	15.23	118	119	0	0	9999	21	70	-1	45.5	#N/A	#N/A	#N/A	#N/A	#N/A	#N/A	#N/A	#N/A	#N/A	#N/A	#N/A	#N/A	#N/A	#N/A	#N/A	#N/A	#N/A	#N/A	#N/A	#N/A	#N/A	#N/A	#N/A	#N/A
TODD	2	LAMBER	39	f	c	1	all	0	2	0	-	1	19	2.19	1.52	3.14	119	120	0	0	9999	1	19	-1	10	#N/A	#N/A	#N/A	#N/A	#N/A	#N/A	#N/A	#N/A	#N/A	#N/A	#N/A	#N/A	#N/A	#N/A	#N/A	#N/A	#N/A	#N/A	#N/A	#N/A	#N/A	#N/A	#N/A	#N/A
TODD	2	LAMBER	40	f	c	1	all	0	3	0	-	20	20	4.21	2.64	6.71	119	120	0	0	9999	20	20	-1	20	#N/A	#N/A	#N/A	#N/A	#N/A	#N/A	#N/A	#N/A	#N/A	#N/A	#N/A	#N/A	#N/A	#N/A	#N/A	#N/A	#N/A	#N/A	#N/A	#N/A	#N/A	#N/A	#N/A	#N/A
TODD	2	LAMBER	41	f	c	1	all	0	4	0	-	21	999	5	2.19	11.42	119	120	0	0	9999	21	70	-1	45.5	#N/A	#N/A	#N/A	#N/A	#N/A	#N/A	#N/A	#N/A	#N/A	#N/A	#N/A	#N/A	#N/A	#N/A	#N/A	#N/A	#N/A	#N/A	#N/A	#N/A	#N/A	#N/A	#N/A	#N/A
TODD	2	LAMBER	28	f	c	2	2	1	2	0	-	1	19	2.66	1.82	3.9	120	121	0	0	9999	1	19	-1	10	#N/A	#N/A	#N/A	#N/A	#N/A	#N/A	#N/A	#N/A	#N/A	#N/A	#N/A	#N/A	#N/A	#N/A	#N/A	#N/A	#N/A	#N/A	#N/A	#N/A	#N/A	#N/A	#N/A	#N/A
TODD	2	LAMBER	29	f	c	2	2	1	3	0	-	20	20	5.14	3.12	8.47	120	121	0	0	9999	20	20	-1	20	#N/A	#N/A	#N/A	#N/A	#N/A	#N/A	#N/A	#N/A	#N/A	#N/A	#N/A	#N/A	#N/A	#N/A	#N/A	#N/A	#N/A	#N/A	#N/A	#N/A	#N/A	#N/A	#N/A	#N/A
TODD	2	LAMBER	30	f	c	2	2	1	4	0	-	21	999	6.33	2.63	15.23	120	121	0	0	9999	21	70	-1	45.5	#N/A	#N/A	#N/A	#N/A	#N/A	#N/A	#N/A	#N/A	#N/A	#N/A	#N/A	#N/A	#N/A	#N/A	#N/A	#N/A	#N/A	#N/A	#N/A	#N/A	#N/A	#N/A	#N/A	#N/A
TODD	2	LAMBER	23	f	c	2	2	0	2	0	-	1	19	2.19	1.52	3.14	121	122	0	0	9999	1	19	-1	10	#N/A	#N/A	#N/A	#N/A	#N/A	#N/A	#N/A	#N/A	#N/A	#N/A	#N/A	#N/A	#N/A	#N/A	#N/A	#N/A	#N/A	#N/A	#N/A	#N/A	#N/A	#N/A	#N/A	#N/A
TODD	2	LAMBER	24	f	c	2	2	0	3	0	-	20	20	4.21	2.64	6.71	121	122	0	0	9999	20	20	-1	20	#N/A	#N/A	#N/A	#N/A	#N/A	#N/A	#N/A	#N/A	#N/A	#N/A	#N/A	#N/A	#N/A	#N/A	#N/A	#N/A	#N/A	#N/A	#N/A	#N/A	#N/A	#N/A	#N/A	#N/A
TODD	2	LAMBER	25	f	c	2	2	0	4	0	-	21	999	5	2.19	11.42	121	122	0	0	9999	21	70	-1	45.5	#N/A	#N/A	#N/A	#N/A	#N/A	#N/A	#N/A	#N/A	#N/A	#N/A	#N/A	#N/A	#N/A	#N/A	#N/A	#N/A	#N/A	#N/A	#N/A	#N/A	#N/A	#N/A	#N/A	#N/A
TODD	2	LAMBER	86	f	c	2	3	1	2	0	-	1	19	2.66	1.82	3.9	122	123	0	0	9999	1	19	-1	10	#N/A	#N/A	#N/A	#N/A	#N/A	#N/A	#N/A	#N/A	#N/A	#N/A	#N/A	#N/A	#N/A	#N/A	#N/A	#N/A	#N/A	#N/A	#N/A	#N/A	#N/A	#N/A	#N/A	#N/A
TODD	2	LAMBER	87	f	c	2	3	1	3	0	-	20	20	5.14	3.12	8.47	122	123	0	0	9999	20	20	-1	20	#N/A	#N/A	#N/A	#N/A	#N/A	#N/A	#N/A	#N/A	#N/A	#N/A	#N/A	#N/A	#N/A	#N/A	#N/A	#N/A	#N/A	#N/A	#N/A	#N/A	#N/A	#N/A	#N/A	#N/A
TODD	2	LAMBER	88	f	c	2	3	1	4	0	-	21	999	6.33	2.63	15.23	122	123	0	0	9999	21	70	-1	45.5	#N/A	#N/A	#N/A	#N/A	#N/A	#N/A	#N/A	#N/A	#N/A	#N/A	#N/A	#N/A	#N/A	#N/A	#N/A	#N/A	#N/A	#N/A	#N/A	#N/A	#N/A	#N/A	#N/A	#N/A
TODD	2	LAMBER	83	f	c	2	3	0	2	0	-	1	19	2.19	1.52	3.14	123	124	0	0	9999	1	19	-1	10	#N/A	#N/A	#N/A	#N/A	#N/A	#N/A	#N/A	#N/A	#N/A	#N/A	#N/A	#N/A	#N/A	#N/A	#N/A	#N/A	#N/A	#N/A	#N/A	#N/A	#N/A	#N/A	#N/A	#N/A
TODD	2	LAMBER	84	f	c	2	3	0	3	0	-	20	20	4.21	2.64	6.71	123	124	0	0	9999	20	20	-1	20	#N/A	#N/A	#N/A	#N/A	#N/A	#N/A	#N/A	#N/A	#N/A	#N/A	#N/A	#N/A	#N/A	#N/A	#N/A	#N/A	#N/A	#N/A	#N/A	#N/A	#N/A	#N/A	#N/A	#N/A
TODD	2	LAMBER	85	f	c	2	3	0	4	0	-	21	999	5	2.19	11.42	123	124	0	0	9999	21	70	-1	45.5	#N/A	#N/A	#N/A	#N/A	#N/A	#N/A	#N/A	#N/A	#N/A	#N/A	#N/A	#N/A	#N/A	#N/A	#N/A	#N/A	#N/A	#N/A	#N/A	#N/A	#N/A	#N/A	#N/A	#N/A
TROISI	1	TROISI	4	f	c	2	2	1	2	0	-	1	14	1.5	1.13	2	124	125	0	124	951	1	14	47.1402	7.5	#N/A	1.5	#N/A	#N/A	#N/A	#N/A	#N/A	#N/A	#N/A	#N/A	#N/A	#N/A	#N/A	#N/A	#N/A	#N/A	#N/A	#N/A	#N/A	#N/A	#N/A	#N/A	#N/A	#N/A
TROISI	1	TROISI	5	f	c	2	2	1	3	0	-	15	25	2.63	2.13	3.13	124	125	0	124	9999	15	25	103.714	20	#N/A	#N/A	#N/A	2.63	#N/A	#N/A	#N/A	#N/A	#N/A	#N/A	#N/A	#N/A	#N/A	#N/A	#N/A	#N/A	#N/A	#N/A	#N/A	#N/A	#N/A	#N/A	#N/A	#N/A
TROISI	1	TROISI	6	f	c	2	2	1	4	0	-	25	999	4.63	3.88	5.5	124	125	0	124	9999	25	70	126.218	47.5	#N/A	#N/A	#N/A	4.63	#N/A	#N/A	#N/A	#N/A	#N/A	#N/A	#N/A	#N/A	#N/A	#N/A	#N/A	#N/A	#N/A	#N/A	#N/A	#N/A	#N/A	#N/A	#N/A	#N/A
WAGENA	1	WAGEN2	4	b	ever	2	2	0	2	0	-	1	10	1.24	0.92	1.68	125	126	0	125	954	1	10	42.375	5.5	#N/A	1.24	#N/A	#N/A	#N/A	#N/A	#N/A	#N/A	#N/A	#N/A	#N/A	#N/A	#N/A	#N/A	#N/A	#N/A	#N/A	#N/A	#N/A	#N/A	#N/A	#N/A	#N/A	#N/A
WAGENA	1	WAGEN2	5	b	ever	2	2	0	3	0	-	11	20	1.97	1.5	2.59	125	126	0	125	9999	11	20	51.5068	15.5	#N/A	1.97	#N/A	#N/A	#N/A	#N/A	#N/A	#N/A	#N/A	#N/A	#N/A	#N/A	#N/A	#N/A	#N/A	#N/A	#N/A	#N/A	#N/A	#N/A	#N/A	#N/A	#N/A	#N/A
WAGENA	1	WAGEN2	6	b	ever	2	2	0	4	0	-	21	999	1.96	1.39	2.75	125	126	0	125	9999	21	70	33.0072	45.5	1.96	#N/A	#N/A	#N/A	#N/A	#N/A	#N/A	#N/A	#N/A	#N/A	#N/A	#N/A	#N/A	#N/A	#N/A	#N/A	#N/A	#N/A	#N/A	#N/A	#N/A	#N/A	#N/A	#N/A
WEN	1	WEN	8	m	c	2	2	1	2	0	-	1	10	3.99	1.2	13.3	126	127	0	126	957	1	10	2.65562	5.5	3.99	#N/A	#N/A	#N/A	#N/A	#N/A	#N/A	#N/A	#N/A	#N/A	#N/A	#N/A	#N/A	#N/A	#N/A	#N/A	#N/A	#N/A	#N/A	#N/A	#N/A	#N/A	#N/A	#N/A
WEN	1	WEN	9	m	c	2	2	1	3	0	-	11	20	2.03	0.57	7.23	126	127	0	126	9999	11	20	2.38104	15.5	2.03	#N/A	#N/A	#N/A	#N/A	#N/A	#N/A	#N/A	#N/A	#N/A	#N/A	#N/A	#N/A	#N/A	#N/A	#N/A	#N/A	#N/A	#N/A	#N/A	#N/A	#N/A	#N/A	#N/A
WEN	1	WEN	10	m	c	2	2	1	4	0	-	21	999	3.01	0.33	27.6	126	127	0	126	9999	21	70	0.784223	45.5	3.01	#N/A	#N/A	#N/A	#N/A	#N/A	#N/A	#N/A	#N/A	#N/A	#N/A	#N/A	#N/A	#N/A	#N/A	#N/A	#N/A	#N/A	#N/A	#N/A	#N/A	#N/A	#N/A	#N/A
WILHEL	1	WILHEL	4	m	c	1	all	0	2	0	-	1	14	4.89	0.56	42.69	127	128	0	127	960	1	14	0.818129	7.5	4.89	#N/A	#N/A	#N/A	#N/A	#N/A	#N/A	#N/A	#N/A	#N/A	#N/A	#N/A	#N/A	#N/A	#N/A	#N/A	#N/A	#N/A	#N/A	#N/A	#N/A	#N/A	#N/A	#N/A
WILHEL	1	WILHEL	5	m	c	1	all	0	3	0	-	15	999	18.06	2.27	143.87	127	128	0	127	9999	15	70	0.892569	42.5	18.06	#N/A	#N/A	#N/A	#N/A	#N/A	#N/A	#N/A	#N/A	#N/A	#N/A	#N/A	#N/A	#N/A	#N/A	#N/A	#N/A	#N/A	#N/A	#N/A	#N/A	#N/A	#N/A	#N/A
WOOLF	1	WOOLF	4	f	c	2	2	0	2	0	-	1	10	5.02	1.89	13.36	128	129	0	128	962	1	10	4.01751	5.5	5.02	#N/A	#N/A	#N/A	#N/A	#N/A	#N/A	#N/A	#N/A	#N/A	#N/A	#N/A	#N/A	#N/A	#N/A	#N/A	#N/A	#N/A	#N/A	#N/A	#N/A	#N/A	#N/A	#N/A
WOOLF	1	WOOLF	5	f	c	2	2	0	3	0	-	11	20	6.46	2.94	14.16	128	129	0	128	9999	11	20	6.21791	15.5	6.46	#N/A	#N/A	#N/A	#N/A	#N/A	#N/A	#N/A	#N/A	#N/A	#N/A	#N/A	#N/A	#N/A	#N/A	#N/A	#N/A	#N/A	#N/A	#N/A	#N/A	#N/A	#N/A	#N/A
WOOLF	1	WOOLF	6	f	c	2	2	0	4	0	-	21	999	14.94	7.2	30.98	128	129	0	128	9999	21	70	7.2159	45.5	14.94	#N/A	#N/A	#N/A	#N/A	#N/A	#N/A	#N/A	#N/A	#N/A	#N/A	#N/A	#N/A	#N/A	#N/A	#N/A	#N/A	#N/A	#N/A	#N/A	#N/A	#N/A	#N/A	#N/A
YAMAGU	1	YAMAGU	10	b	c	2	2	6	2	0	-	1	9	2.34	1.81	3.02	129	130	0	129	965	1	9	58.632	5	#N/A	2.34	#N/A	#N/A	#N/A	#N/A	#N/A	#N/A	#N/A	#N/A	#N/A	#N/A	#N/A	#N/A	#N/A	#N/A	#N/A	#N/A	#N/A	#N/A	#N/A	#N/A	#N/A	#N/A
YAMAGU	1	YAMAGU	11	b	c	2	2	6	3	0	-	10	999	2.51	1.95	3.23	129	130	0	129	9999	10	70	60.3352	40	#N/A	2.51	#N/A	#N/A	#N/A	#N/A	#N/A	#N/A	#N/A	#N/A	#N/A	#N/A	#N/A	#N/A	#N/A	#N/A	#N/A	#N/A	#N/A	#N/A	#N/A	#N/A	#N/A	#N/A
[truncated: 13 more columns]
